# Supplementary material for: Coupled transcriptome and proteome analysis of L3 and L4 developmental stages of Anisakis simplex s. s.: insights into target genes under glucose influence
Source: BMC Genomics. 2025 Sep 29;26:866. doi: 10.1186/s12864-025-12068-w (PMC12482602; doi:10.1186/s12864-025-12068-w)
Supplement: Supplementary file 7 — Supplementary Material 7. Supplementary File 1 - results of RNA Seq analysis [file 12864_2025_12068_MOESM7_ESM.xlsx]

## Sheet: Table 1
Supplementary Table 1. Differentially expressed genes identified in A. simplex L3 larvae after treatment with glucose
ref_gene_id	gene id	p-value	q-value	log2FC	FPKM_L3_CTR1	FPKM_L3_CTR2	FPKM_L3_CTR3	FPKM_L3_CTR4	FPKM_L3_GLU1	FPKM_L3_GLU2	FPKM_L3_GLU3	description	Project
NA	Anis.14789	0.00031768	0.0203706	-6.43604	129.706	89.8743	101.582	81.0705	0	0	0.001859	NA	L3vsL3_LNC
NA	Anis.14788	0.000792701	0.030981	-6.01046	1318.37	917.595	1314.67	1296.41	12.6609	15.2034	9.57423	NA	L3vsL3_LNC
NA	Anis.14432	0.000169535	0.0166432	-5.67351	3374.15	2176.85	3174.48	3118.52	23.8436	23.3985	32.8042	NA	L3vsL3_LNC
NA	Anis.4073	0.00195869	0.0453797	-5.60338	241.74	181.938	160.853	164.168	1.80672	0.981227	2.40462	NA	L3vsL3_LNC
NA	Anis.13157	0.000103892	0.0134311	-5.15914	16.0094	24.2835	18.5385	14.0982	0	0.155145	0.155109	NA	L3vsL3_OTHER
NA	Anis.11160	0.000527263	0.0266268	-5.12288	74.4784	50.1463	67.603	76.3844	0.156063	0.437834	0.193665	NA	L3vsL3_OTHER
NA	Anis.4611	0.000758384	0.0308314	-4.6193	93.0419	110.989	101.129	110.052	4.26248	2.89668	2.68474	NA	L3vsL3_LNC
NA	Anis.4184	0.00244581	0.0495603	-4.48762	53.8538	39.5923	85.9509	61.2385	0.187868	0.180643	0.228776	NA	L3vsL3_LNC
NA	Anis.19820	0.00106613	0.0340074	-4.40591	43.0367	40.3995	42.5212	32.0194	0.771153	0.528362	1.08588	NA	L3vsL3_LNC
NA	Anis.3733	0.00145557	0.0400375	-4.33259	15.8678	15.381	13.671	9.44909	0	0.137037	0.132782	NA	L3vsL3_OTHER
NA	Anis.15420	0.00173382	0.0429666	-3.88587	4.17861	7.54217	3.49297	2.97484	0.03354	0	0	NA	L3vsL3_LNC
NA	Anis.18584	0.000691442	0.0294045	-3.84786	11.9124	12.1019	8.56794	9.50069	0.084543	0	0	NA	L3vsL3_OTHER
NA	Anis.12356	0.000223123	0.0187065	-3.64567	14.3147	14.8895	17.722	18.2773	0.141284	0.0685532	0.077279	NA	L3vsL3_OTHER
NA	Anis.8308	0.000409941	0.0238228	-3.62432	18.982	16.483	15.4955	14.0167	0.495275	0.480616	0.487356	NA	L3vsL3_OTHER
NA	Anis.3059	0.00186033	0.0444536	-3.60255	4.7156	8.4957	7.30405	6.26338	0.179157	0.292197	0	NA	L3vsL3_OTHER
ASIM_0002028001	Anis.19814	0.000678222	0.0294045	-3.54543	58.5628	51.5878	58.9144	45.2127	3.73161	3.34641	3.20937	Early embryogenesis protein zyg-11 (inferred by orthology to a C. elegans protein)	L3vsL3_DEG
NA	Anis.20037	0.000318478	0.0203706	-3.51148	5.73016	8.99003	5.8947	6.53538	0.120903	0.179466	0.221176	NA	L3vsL3_LNC
NA	Anis.16547	0.00238786	0.0490004	-3.45428	168.72	173.559	229.489	205.197	12.1462	7.59523	9.63468	NA	L3vsL3_LNC
NA	Anis.5491	0.00119178	0.0363575	-3.39507	69.9125	33.9549	68.7296	67.5393	0.70547	0.618775	0.85835	NA	L3vsL3_LNC
NA	Anis.15329	0.000267597	0.0195572	-3.35283	4.54218	6.90104	4.62918	4.60513	0.045318	0	0	NA	L3vsL3_OTHER
NA	Anis.16545	0.00106669	0.0340074	-3.23015	90.7167	98.8222	96.0265	112.318	9.10826	6.65102	7.37013	NA	L3vsL3_LNC
NA	Anis.15657	0.00180849	0.0442023	-3.17033	11.1956	12.492	9.25376	9.62189	0.567721	0.361538	0.728191	NA	L3vsL3_OTHER
ASIM_0001120801	Anis.10168	0.000184956	0.0170794	-3.15058	9.23147	10.4984	10.1544	9.37721	0.536721	0.455956	0.284229	Muscleblind-like protein (inferred by orthology to a C. elegans protein)	L3vsL3_DEG
NA	Anis.8092	0.002209	0.0477352	-3.10986	5.7404	8.15335	7.49948	6.05715	0.170078	0	0.208417	NA	L3vsL3_LNC
NA	Anis.20476	0.000734699	0.0300747	-3.08627	30.1509	19.4721	29.2216	24.4308	0.754011	0.611103	0.805408	NA	L3vsL3_LNC
ASIM_0001339501	Anis.12640	0.00105017	0.0340074	-3.03425	46.0617	26.7507	37.4738	46.1244	1.29717	0.951947	0.952451	Synapse-associated protein 1 (inferred by orthology to a human protein)	L3vsL3_DEG
NA	Anis.20895	0.00214092	0.0475648	-3.03259	33.625	17.9314	29.0668	31.444	0.582252	0.299496	0.214034	NA	L3vsL3_LNC
NA	Anis.9425	0.000944495	0.0315934	-2.97193	9.48735	8.52986	7.09196	8.67071	0.296759	0.247103	0.144739	NA	L3vsL3_OTHER
ASIM_0001090401	Anis.9842	0.000307406	0.0203706	-2.90216	64.7227	51.0242	56.114	58.9923	5.24051	4.20104	4.26498	Calponin-homology (CH) domain-containing protein	L3vsL3_DEG
NA	Anis.9078	0.00154057	0.0411672	-2.88461	5.20642	8.92507	7.54106	6.42264	0.847335	1.12186	0.879267	NA	L3vsL3_LNC
NA	Anis.5399	0.000136765	0.0158011	-2.86502	11.3335	9.28663	10.491	9.9383	0.337297	0.382137	0.308656	NA	L3vsL3_LNC
ASIM_0001129301	Anis.10280	0.000939709	0.0315934	-2.83618	7.0743	8.87948	9.1773	7.39353	0.546633	0.417377	0.453777	Transcription factor Sp5 (inferred by orthology to a human protein)	L3vsL3_DEG
ASIM_0001256201	Anis.11688	0.000225728	0.0187065	-2.77556	18.6484	14.6048	19.1764	18.0825	0.970848	0.961755	0.846096	Forkhead box protein O (inferred by orthology to a C. elegans protein)	L3vsL3_DEG
NA	Anis.1339	0.000445468	0.0246112	-2.76007	40.6888	27.7725	37.0487	38.3366	1.74689	0.823813	1.57945	NA	L3vsL3_LNC
NA	Anis.4979	0.0018433	0.0444536	-2.67462	22.6848	16.9807	22.8824	19.574	1.4165	0.776216	0.874178	NA	L3vsL3_LNC
NA	Anis.7430	0.00195353	0.0453797	-2.65133	1.31931	2.97098	1.40689	1.28373	0	0	0	NA	L3vsL3_LNC
ASIM_0001516901	Anis.14595	0.00117506	0.0361693	-2.58037	8.4688	8.26532	8.58699	7.0671	0.646712	0.377838	0.429084	Sugar transporter SWEET	L3vsL3_DEG
ASIM_0000198701	Anis.1617	0.000211199	0.0183492	-2.46683	16.1749	12.0405	16.5156	18.8203	0.471568	0.188436	0.606366	Troponin T, skeletal muscle (inferred by orthology to a D. melanogaster protein)	L3vsL3_DEG
NA	Anis.20613	0.00120509	0.0364005	-2.34447	8.78056	7.06064	6.86777	8.1033	0.314086	0.241152	0.451547	NA	L3vsL3_OTHER
NA	Anis.12522	0.00222252	0.0477352	-2.33628	9.46786	7.65942	11.3714	10.4156	0.454169	0.476204	0.33223	NA	L3vsL3_LNC
NA	Anis.926	0.00038009	0.0225404	-2.32832	3.65577	3.62941	2.92593	3.12791	0	0	0	NA	L3vsL3_LNC
NA	Anis.7304	0.000650833	0.0294045	-2.27657	3.55661	3.95567	4.58007	4.16349	0	0	0	NA	L3vsL3_OTHER
ASIM_0001534401	Anis.14781	0.00169606	0.04282	-2.27062	2.14751	3.52631	3.02745	2.75155	0.169586	0.332366	0.220428	SSD domain-containing protein	L3vsL3_DEG
NA	Anis.15362	0.00211508	0.0474718	-2.25035	4.999	6.512	5.49356	5.7999	0.595035	0.493888	0.784469	NA	L3vsL3_OTHER
NA	Anis.15355	0.00221024	0.0477352	-2.22969	16.3799	10.7079	16.0455	15.2958	0.791329	0.897848	0.954184	NA	L3vsL3_LNC
NA	Anis.21161	0.000410754	0.0238228	-2.2048	3.33371	3.51589	3.29213	3.90858	0	0.089566	0	NA	L3vsL3_LNC
ASIM_0000841301	Anis.7283	0.000885591	0.0311432	-2.19813	2.64856	2.86603	2.76222	2.59745	0	0.271754	0	Splicing factor 3A subunit 1 (inferred by orthology to a human protein)	L3vsL3_DEG
ASIM_0001732201	Anis.16909	0.00211032	0.0474718	-2.14163	3.22868	4.06702	3.01603	2.49798	0.391136	0.475173	0.591765	PDZ domain-containing protein	L3vsL3_DEG
NA	Anis.15411	0.00133103	0.0385819	-2.12071	8.87435	9.39575	9.5908	10.8429	1.1439	0.766889	1.01168	NA	L3vsL3_LNC
NA	Anis.3745	0.00022097	0.0187065	-2.10529	7.59423	6.18705	7.50383	8.16505	0.380056	0.109811	0.190026	NA	L3vsL3_LNC
NA	Anis.3406	0.000281481	0.0197771	-2.10439	8.22438	5.94571	7.74215	7.23561	0.266049	0.160844	0.307259	NA	L3vsL3_LNC
ASIM_0001171101	Anis.10680	0.000239194	0.0187472	-2.10307	4.90438	4.6552	5.51291	5.46327	0.236986	0.244252	0.180614	Ribosome biogenesis protein WDR12 homolog (inferred by orthology to a C. elegans protein)	L3vsL3_DEG
ASIM_0001056101	Anis.9442	0.000910593	0.0311432	-2.0968	23.5409	17.8544	24.4584	24.4857	2.4358	2.57808	2.54439	Protein NipSnap (inferred by orthology to a D. melanogaster protein)	L3vsL3_DEG
NA	Anis.9574	0.000605748	0.0281695	-2.04438	12.4054	9.58981	11.6746	13.157	1.1481	1.04348	0.953309	NA	L3vsL3_LNC
NA	Anis.16738	0.00221417	0.0477352	-2.0173	12.304	10.3484	9.90333	9.64948	1.90216	1.95203	1.80943	NA	L3vsL3_LNC
NA	Anis.18268	0.000547124	0.0268208	-2.01424	22.7983	18.8221	26.4135	24.8917	2.53393	1.7451	2.43843	NA	L3vsL3_LNC
NA	Anis.1935	0.00138296	0.0390243	-2.00814	3.8442	3.72583	4.42173	3.46008	0.232524	0.211653	0.131082	NA	L3vsL3_OTHER
NA	Anis.13197	0.00223152	0.0477634	-2.00251	6.20701	5.21919	5.82746	6.51077	0.491476	0.663003	0.402374	NA	L3vsL3_OTHER
NA	Anis.7574	0.00120485	0.0364005	-1.9568	5.49857	4.07653	6.12125	6.10607	0	0	0	NA	L3vsL3_LNC
NA	Anis.11842	0.000504293	0.026502	-1.94436	36.9174	24.3088	31.9177	36.6175	3.11738	2.17016	3.24703	NA	L3vsL3_OTHER
ASIM_0001308201	Anis.12302	0.000269275	0.0195572	-1.92892	11.8574	8.4146	11.7977	11.8536	0.895937	0.580138	0.657298	CCR4-NOT transcription complex subunit 4 (inferred by orthology to a human protein)	L3vsL3_DEG
ASIM_0000411601	Anis.3439	0.000306609	0.0203706	-1.92253	4.17513	4.95119	4.40746	4.20459	0.861247	0.794222	0.652301	Glycogen-binding subunit 76A (inferred by orthology to a D. melanogaster protein)	L3vsL3_DEG
NA	Anis.20410	0.000558673	0.0268208	-1.91328	5.74695	4.15486	6.0563	6.20261	0.056879	0	0	NA	L3vsL3_LNC
NA	Anis.15491	0.00032643	0.0203706	-1.8695	2.21166	2.56277	2.59319	2.33817	0.03233	0.160255	0.115989	NA	L3vsL3_LNC
NA	Anis.15822	0.00144357	0.0400259	-1.85669	29.0868	24.3187	29.7878	29.7566	4.12803	2.73074	4.04404	NA	L3vsL3_OTHER
NA	Anis.16901	0.000735119	0.0300747	-1.84092	1.90927	2.37296	2.17623	2.03878	0	0.158799	0.1675	NA	L3vsL3_LNC
NA	Anis.12774	0.00103862	0.0339071	-1.82668	4.73813	4.1734	4.27013	4.75202	0.466577	0.450825	0.290651	NA	L3vsL3_LNC
ASIM_0000078001	Anis.614	0.00173815	0.0429666	-1.79836	8.62004	6.5652	8.0099	9.37579	0.784729	0.473687	0.475762	Molybdopterin molybdenumtransferase Molybdopterin adenylyltransferase Molybdopterin molybdenumtransferase	L3vsL3_DEG
NA	Anis.10959	0.00221379	0.0477352	-1.79801	4.00419	3.47337	4.5472	3.84686	0.229448	0.319613	0.19853	NA	L3vsL3_OTHER
ASIM_0000355601	Anis.2946	9,28111906890461e-05	0.0133192	-1.78937	70.8328	43.6248	74.0044	75.6837	6.34295	4.83089	6.3965	Probable methylmalonyl-CoA mutase, mitochondrial (inferred by orthology to a C. elegans protein)	L3vsL3_DEG
NA	Anis.6249	1,68560237636672e-05	0.00582147	-1.74326	2.92903	3.04408	3.09927	2.97227	0.243951	0.215855	0.191834	NA	L3vsL3_LNC
NA	Anis.8972	0.00149735	0.0408391	-1.73136	5.6643	4.02447	4.78077	4.79563	0.186725	0.069789	0.261752	NA	L3vsL3_OTHER
NA	Anis.15412	0.00111562	0.0350065	-1.70722	9.91109	8.91123	10.6492	9.73354	1.58075	1.66008	1.96079	NA	L3vsL3_OTHER
ASIM_0000907201	Anis.7969	0.000342762	0.0211011	-1.66626	6.51258	4.21482	5.94736	6.84001	0.149332	0	0.098862	HABP4_PAI-RBP1 domain-containing protein	L3vsL3_DEG
NA	Anis.11853	0.0023824	0.0490004	-1.65166	7.72483	5.29861	6.97912	6.50381	0.666704	0.484529	0.515109	NA	L3vsL3_OTHER
NA	Anis.11894	0.00144896	0.0400259	-1.58542	4.19923	3.09856	3.46195	3.5989	0.195851	0.15555	0.191464	NA	L3vsL3_OTHER
NA	Anis.11699	0.0022061	0.0477352	-1.53204	2.17589	1.95634	1.96571	1.74556	0.120477	0.110585	0	NA	L3vsL3_LNC
ASIM_0000209501	Anis.1697	0.00137099	0.0390243	-1.53049	1.82434	1.88568	2.23796	1.78779	0	0	0	Fcf2 domain-containing protein	L3vsL3_DEG
ASIM_0002017601	Anis.19700	0.00047495	0.025584	-1.51022	6.64548	5.26958	6.30046	7.27515	0.623962	0.419667	0.718541	COP9 signalosome complex subunit 1 (inferred by orthology to a C. elegans protein)	L3vsL3_DEG
ASIM_0001486901	Anis.14291	0.000379735	0.0225404	-1.48313	18.128	12.8025	17.6772	17.6361	2.40141	1.99945	2.65455	BAT2_N domain-containing protein	L3vsL3_DEG
ASIM_0000014301	Anis.70	0.000923743	0.0314267	-1.46766	36.7465	30.9246	36.849	42.6268	7.50896	5.9643	7.41608	Tropomodulin (inferred by orthology to a C. elegans protein)	L3vsL3_DEG
NA	Anis.286	0.00181213	0.0442023	-1.44878	9.21026	7.72661	8.27497	7.96485	1.91663	1.51305	1.75397	NA	L3vsL3_OTHER
NA	Anis.13526	0.00231759	0.0487978	-1.38653	2.94046	3.44416	3.21287	3.38368	0.804641	1.14531	0.995094	NA	L3vsL3_OTHER
ASIM_0001199501	Anis.11035	0.0022876	0.0484821	-1.37514	4.58656	3.95851	4.54456	5.26737	0.612043	0.303483	0.407618	Solute carrier family 7 member 13 (inferred by orthology to a human protein)	L3vsL3_DEG
NA	Anis.2894	0.00153742	0.0411672	-1.36871	52.0903	24.9632	47.0855	50.9563	3.4132	1.72678	3.41291	NA	L3vsL3_OTHER
NA	Anis.11742	0.000898598	0.0311432	-1.36504	2.15909	2.09907	2.37002	1.98123	0.199573	0.252204	0.244412	NA	L3vsL3_OTHER
ASIM_0001160901	Anis.10669	0.00243699	0.0495367	-1.35446	3.54712	2.99804	3.32748	3.82915	0.411731	0.508401	0.423891	Homogentisate 1,2-dioxygenase	L3vsL3_DEG
NA	Anis.12909	0.000243364	0.0187472	-1.35112	4.26173	3.76116	4.49311	4.29767	0.716105	0.712511	0.683607	NA	L3vsL3_LNC
ASIM_0000913401	Anis.8043	0.000904528	0.0311432	-1.28008	15.5226	11.4469	14.6863	14.0854	2.92126	2.31021	2.88461	Endophilin-A (inferred by orthology to a D. melanogaster protein)	L3vsL3_DEG
ASIM_0001711901	Anis.16714	0.00119242	0.0363575	-1.24201	4.36633	3.40014	3.96006	3.89583	0.557194	0.474838	0.649409	PHD domain-containing protein	L3vsL3_DEG
ASIM_0000155501	Anis.1251	0.00132553	0.0385819	-1.19373	3.09246	3.77145	3.34587	3.55189	1.23191	1.23648	1.24289	ATP synthase peripheral stalk subunit OSCP	L3vsL3_DEG
ASIM_0001034001	Anis.9378	0.00171199	0.04282	-1.18512	3.75504	4.30954	3.90304	4.29697	1.35671	1.32931	1.43646	Polyadenylate-binding protein 2 (inferred by orthology to a D. melanogaster protein)	L3vsL3_DEG
NA	Anis.19757	9,47838087591579e-05	0.0133192	-1.16682	3.83633	2.59124	3.53217	3.77675	0.173865	0	0.160936	NA	L3vsL3_OTHER
ASIM_0001234601	Anis.11439	0.00138421	0.0390243	-1.13212	6.07554	5.01108	6.31449	5.73485	1.4138	1.1563	1.24053	Putative unkempt protein (inferred by orthology to a S. mansoni protein)	L3vsL3_DEG
NA	Anis.17838	0.00116897	0.0361543	-1.11045	3.84822	2.95669	3.68331	3.859	0.580805	0.444221	0.433408	NA	L3vsL3_LNC
ASIM_0001595801	Anis.15481	0.000325056	0.0203706	-1.03983	2.62715	2.08406	2.68756	2.82747	0.201276	0.145536	0.259649	Nuclear autoantigenic sperm protein (inferred by orthology to a human protein)	L3vsL3_DEG
ASIM_0001586401	Anis.15390	0.00144376	0.0400259	1.00831	10.377	8.63502	10.7556	11.9295	13.4033	11.0299	13.3754	Clustered mitochondria protein homolog (inferred by orthology to a C. elegans protein)	L3vsL3_DEG
ASIM_0001146501	Anis.10483	0.00187057	0.0444536	1.04647	19.5672	12.1037	18.1444	18.877	15.5662	12.5964	16.4904	Copper transporter	L3vsL3_DEG
ASIM_0001339301	Anis.12636	5,09620792759069e-05	0.00941197	1.10881	13.8267	10.2602	13.5929	14.1021	16.2992	12.9243	16.0437	ATP synthase subunit alpha	L3vsL3_DEG
NA	Anis.14983	0.00131628	0.0384998	1.11921	3.37393	2.3244	3.16001	3.02582	4.54867	3.60464	4.4202	NA	L3vsL3_OTHER
NA	Anis.14202	0.000719027	0.0300747	1.19838	0	0.151549	0	0	1.91639	1.8759	1.98015	NA	L3vsL3_OTHER
ASIM_0001121901	Anis.10181	0.00194853	0.0453797	1.19953	14.9435	9.99379	14.6229	14.8036	14.8605	12.3704	16.6158	T-complex protein 1 subunit delta	L3vsL3_DEG
ASIM_0001426901	Anis.13641	0.00154901	0.0411672	1.21305	5.34838	4.81398	5.12897	5.77011	10.1427	8.57382	10.3906	3-hydroxy-3-methylglutaryl coenzyme A reductase	L3vsL3_DEG
ASIM_0001408301	Anis.13438	0.00161326	0.0417954	1.21407	9.67447	5.84983	8.48717	9.39298	9.48976	7.91638	9.31915	E3 ubiquitin-protein ligase MARCH6 (inferred by orthology to a human protein)	L3vsL3_DEG
ASIM_0001090801	Anis.9847	0.00136561	0.0390243	1.25235	3.48635	3.29762	3.49583	3.58134	8.82381	7.39658	7.66333	Transportin-3 (inferred by orthology to a human protein)	L3vsL3_DEG
ASIM_0001035801	Anis.9408	0.000853775	0.0311432	1.27751	22.8154	16.7455	24.2454	22.6506	30.4086	26.691	30.1384	60S ribosomal protein L4 (inferred by orthology to a C. elegans protein)	L3vsL3_DEG
ASIM_0000833301	Anis.7212	0.00233901	0.0490004	1.29303	86.4721	57.4282	74.6859	85.729	90.5705	74.8012	95.8164	Fumarate hydratase	L3vsL3_DEG
NA	Anis.6867	0.000233649	0.0187472	1.47313	0	0	0	0	1.89502	2.22828	1.95073	NA	L3vsL3_LNC
ASIM_0001468101	Anis.14079	0.000175036	0.0166432	1.52626	5.79892	3.52562	5.62566	5.97883	7.56036	5.35001	6.55521	Endoplasmic reticulum resident protein 44 (inferred by orthology to a human protein)	L3vsL3_DEG
ASIM_0001525801	Anis.14688	4,1783483563762e-05	0.0081845	1.54573	11.6576	6.02552	11.008	11.9987	9.66005	6.10129	8.83325	Protein CNPPD1 (inferred by orthology to a human protein)	L3vsL3_DEG
ASIM_0001548401	Anis.14951	0.00216607	0.0477352	1.56384	4.25558	2.55047	4.37598	4.6173	6.23664	4.45627	4.88136	Protein Mo25 (inferred by orthology to a D. melanogaster protein)	L3vsL3_DEG
NA	Anis.18209	0.00222282	0.0477352	1.56746	5.57209	3.40863	6.1309	6.77891	6.17541	5.00351	7.03612	NA	L3vsL3_OTHER
ASIM_0000057801	Anis.451	0.00171571	0.04282	1.583	0	0	0	0	1.82208	2.19464	2.38471	SSD domain-containing protein	L3vsL3_DEG
ASIM_0001059601	Anis.9485	0.00225139	0.0480298	1.61614	9.14084	6.02232	8.3495	10.8867	12.8031	9.32366	11.3313	60S acidic ribosomal protein P0	L3vsL3_DEG
ASIM_0001627501	Anis.15817	0.00084209	0.0311432	1.61641	2.54649	1.6514	2.96929	2.66846	4.40493	3.4	4.58522	Ubiquitin-like modifier-activating enzyme 6 (inferred by orthology to a human protein)	L3vsL3_DEG
ASIM_0001025201	Anis.9266	0.00186535	0.0444536	1.61892	11.5514	7.63922	9.66734	10.2372	18.0527	13.7104	17.0518	Gamma-cystathionase	L3vsL3_DEG
NA	Anis.15319	0.000151747	0.0160802	1.6681	1.71814	1.28933	1.65868	1.67965	4.84782	4.5618	5.37245	NA	L3vsL3_LNC
ASIM_0001078801	Anis.9710	0.00190293	0.0449712	1.68329	2.9091	2.12173	2.85511	3.49554	6.2948	4.2603	5.27058	L-type lectin-like domain-containing protein	L3vsL3_DEG
ASIM_0000095101	Anis.741	0.000163109	0.0166432	1.70742	0	0	0	0	2.0689	2.09126	2.3851	Methyltransf_25 domain-containing protein	L3vsL3_DEG
NA	Anis.21046	0.000208811	0.0183492	1.70999	0	0	0	0	2.39727	2.14492	2.03158	NA	L3vsL3_LNC
ASIM_0001140701	Anis.10415	0.0003181	0.0203706	1.73099	1.38044	0.872976	1.25018	1.58153	3.42941	2.47623	3.32831	Nicalin (inferred by orthology to a human protein)	L3vsL3_DEG
NA	Anis.17588	0.000420532	0.0238749	1.73287	0	0	0	0.046382	2.12354	2.40424	2.53916	NA	L3vsL3_OTHER
ASIM_0001097701	Anis.9910	0.000139582	0.0158291	1.73413	18.276	10.9109	16.8801	20.2768	21.3043	15.3595	20.4984	Oxidored_q6 domain-containing protein	L3vsL3_DEG
NA	Anis.9896	0.00162294	0.0417954	1.74107	4.46001	2.29487	4.27353	4.12082	5.39456	4.46746	6.11385	NA	L3vsL3_OTHER
ASIM_0001689301	Anis.16468	0.00162203	0.0417954	1.7435	1.41377	1.0637	1.23065	1.51685	4.31939	3.07795	4.22912	Pyridoxal phosphate homeostasis protein	L3vsL3_DEG
NA	Anis.18269	0.000493316	0.0263193	1.76678	0	0	0	0.125149	2.32019	2.37218	2.20576	NA	L3vsL3_LNC
NA	Anis.19802	0.000793385	0.030981	1.76982	0	0	0	0	2.08299	2.06152	2.56415	NA	L3vsL3_LNC
NA	Anis.11968	0.000602782	0.0281695	1.81866	0	0	0	0	2.192	1.87044	2.42175	NA	L3vsL3_OTHER
NA	Anis.17699	0.0010117	0.0333654	1.84337	0	0	0	0	2.50446	1.85564	2.11496	NA	L3vsL3_OTHER
NA	Anis.11102	0.000786876	0.030981	1.84605	0	0	0	0	2.78272	3.59716	3.05722	NA	L3vsL3_OTHER
NA	Anis.13519	0.0018621	0.0444536	1.85512	0	0	0	0	2.29559	1.61051	2.1813	NA	L3vsL3_OTHER
ASIM_0002097301	Anis.20501	0.00246942	0.0498823	1.8633	39.8996	24.834	32.1598	38.9235	55.394	38.7829	54.7245	LIM zinc-binding domain-containing protein	L3vsL3_DEG
ASIM_0001321601	Anis.12483	0.000834277	0.0311432	1.86955	0.069857	0	0.123662	0	2.37756	1.83606	2.16881	ADAMTS-like protease (inferred by orthology to a C. elegans protein)	L3vsL3_DEG
ASIM_0000415801	Anis.3481	4,66855527474497e-05	0.00887575	1.88245	0	0	0	0	2.84911	3.19201	2.848	SSD domain-containing protein	L3vsL3_DEG
ASIM_0001519901	Anis.14625	0.00142904	0.0399885	1.89937	6.33428	4.5196	7.39213	8.05964	12.5272	10.8121	12.264	Diadenosine tetraphosphate synthetase	L3vsL3_DEG
ASIM_0001451101	Anis.13878	0.00237239	0.0490004	1.90741	75.8386	44.0265	66.9127	69.1894	90.1108	57.9856	91.2266	Calcium-transporting ATPase	L3vsL3_DEG
ASIM_0001609201	Anis.15613	0.000126706	0.0157505	1.9272	92.5072	72.3563	99.0815	97.3129	213.646	189.069	200.963	Elongation factor 1-alpha	L3vsL3_DEG
ASIM_0001116601	Anis.10133	0.00068256	0.0294045	1.94317	1.99478	1.65443	2.20574	2.22817	7.3499	5.33263	6.32518	Coatomer subunit beta	L3vsL3_DEG
NA	Anis.8839	0.000496744	0.0263193	1.9443	3.18598	1.71163	3.09927	3.74631	4.6216	3.3871	5.22581	NA	L3vsL3_LNC
NA	Anis.17661	0.000883087	0.0311432	1.94592	3.03065	1.70802	3.08918	3.57572	5.93651	4.74578	5.08854	NA	L3vsL3_OTHER
ASIM_0001644001	Anis.15977	0.000643129	0.029276	1.97132	0	0	0	0	2.5057	2.34799	3.0023	Serine/threonine-protein phosphatase	L3vsL3_DEG
ASIM_0001440701	Anis.13793	0.00129193	0.0382307	1.9715	17.2795	10.0661	15.3505	17.6594	25.1392	22.8883	26.9046	Chaperonin homolog Hsp-60, mitochondrial (inferred by orthology to a C. elegans protein)	L3vsL3_DEG
ASIM_0001640401	Anis.15944	0.000280585	0.0197771	2.01704	52.0328	42.9541	49.068	55.8294	130.233	110.899	138.597	Elongation factor 2 (inferred by orthology to a C. elegans protein)	L3vsL3_DEG
NA	Anis.1263	3,81539326863578e-05	0.00795571	2.0397	0	0	0	0	2.88377	2.76354	3.12978	NA	L3vsL3_OTHER
ASIM_0000458601	Anis.3854	0.000598393	0.0281695	2.04846	0	0	0	0	2.68595	2.36533	3.08915	SSD domain-containing protein	L3vsL3_DEG
NA	Anis.19093	0.00215518	0.0477092	2.05453	0	0	0	0	2.85285	1.90435	2.48902	NA	L3vsL3_LNC
NA	Anis.16555	0.000874355	0.0311432	2.06842	0	0	0	0	2.77597	2.12038	2.82886	NA	L3vsL3_LNC
NA	Anis.3613	0.000549032	0.0268208	2.08052	6.74999	3.99057	6.72187	6.84596	11.5772	10.2165	13.1778	NA	L3vsL3_OTHER
ASIM_0001229301	Anis.11377	0.000901892	0.0311432	2.08843	3.78909	2.81256	4.71795	4.28675	10.3287	7.50344	9.40939	Acyl carrier protein	L3vsL3_DEG
ASIM_0001082401	Anis.9755	0.00077307	0.030981	2.09631	7.56992	5.29131	7.89862	9.59186	15.1682	12.5113	16.3923	40S ribosomal protein S30	L3vsL3_DEG
ASIM_0001495001	Anis.14372	0.000327744	0.0203706	2.12377	2.54254	1.40868	2.12944	2.19671	6.30311	4.75079	6.13628	PAP2_C domain-containing protein	L3vsL3_DEG
NA	Anis.11572	1,79290919408714e-05	0.00582147	2.12527	0	0	0	0	3.23081	3.41082	3.56919	NA	L3vsL3_OTHER
NA	Anis.3114	0.000667353	0.0294045	2.12878	1.86237	1.09196	1.47155	1.58106	6.41376	5.05107	5.53839	NA	L3vsL3_OTHER
NA	Anis.620	5,37860699001413e-05	0.00965759	2.16804	0	0	0	0	3.44455	3.90277	3.86266	NA	L3vsL3_OTHER
ASIM_0001983301	Anis.19381	0.000279629	0.0197771	2.21229	0	0	0	0	3.3695	2.66676	3.18336	Protein sprint (inferred by orthology to a D. melanogaster protein)	L3vsL3_DEG
ASIM_0001316601	Anis.12408	0.000843512	0.0311432	2.23144	6.87918	4.99846	7.52792	6.16778	20.2873	16.5516	19.7385	40S ribosomal protein S11	L3vsL3_DEG
NA	Anis.19523	0.000733312	0.0300747	2.2424	2.34165	1.68974	2.71493	2.47421	7.56483	5.89949	8.45339	NA	L3vsL3_LNC
ASIM_0000945101	Anis.8370	0.00138855	0.0390243	2.25418	166.979	139.212	145.917	160.755	504.555	425.582	570.04	Tr-type G domain-containing protein	L3vsL3_DEG
ASIM_0001209001	Anis.11155	0.000629055	0.0290444	2.26297	0.290116	0.137649	0.42371	0.301704	4.11142	3.97124	3.5638	Protein-cysteine N-palmitoyltransferase HHAT (inferred by orthology to a human protein)	L3vsL3_DEG
ASIM_0000206901	Anis.1669	0.00151436	0.0411296	2.26473	1.03711	0.365322	0.687026	1.15958	3.05943	2.49077	3.49438	Tr-type G domain-containing protein	L3vsL3_DEG
NA	Anis.18794	0.00157602	0.0414122	2.28134	0	0	0	0	4.15144	3.16537	3.03097	NA	L3vsL3_LNC
ASIM_0001151201	Anis.10550	0.00190627	0.0449712	2.32044	0	0	0	0	3.40647	2.30845	3.28649	Angiotensin-converting enzyme	L3vsL3_DEG
NA	Anis.14459	0.000174095	0.0166432	2.33076	0	0	0	0.027128	3.62948	3.8858	4.35297	NA	L3vsL3_LNC
NA	Anis.17752	0.00155396	0.0411672	2.34383	0	0	0	0	4.3906	3.34082	3.19222	NA	L3vsL3_LNC
ASIM_0001177801	Anis.10781	0.00241637	0.0494285	2.34957	0	0	0	0	3.24373	2.43275	3.75747	E3 ubiquitin-protein ligase UBR4 (inferred by orthology to a human protein)	L3vsL3_DEG
ASIM_0001778201	Anis.17402	0.000296314	0.0203349	2.36891	6.42348	5.01761	5.92504	6.20254	23.4932	23.8956	27.1745	Dolichyl-diphosphooligosaccharide--protein glycosyltransferase subunit 2	L3vsL3_DEG
ASIM_0001515001	Anis.14580	0.00114431	0.0355617	2.37412	9.09365	6.01857	8.08576	9.1239	26.9291	27.2546	26.0125	60S ribosomal protein L8	L3vsL3_DEG
ASIM_0001345801	Anis.12728	0.00128429	0.0382307	2.37631	0	0	0	0	3.64028	2.55162	3.49163	Copper transporter	L3vsL3_DEG
ASIM_0000371601	Anis.3096	5,98412472108123e-06	0.00351649	2.38868	3.43839	1.99386	3.37988	3.66691	8.46239	6.21587	8.63565	COP-gamma_platf domain-containing protein	L3vsL3_DEG
ASIM_0001304001	Anis.12249	0.000854191	0.0311432	2.4046	4.59114	3.86189	4.57159	5.70101	18.5562	13.5379	16.4034	Dolichyl-diphosphooligosaccharide--protein glycosyltransferase subunit DAD1	L3vsL3_DEG
NA	Anis.504	0.000687328	0.0294045	2.41812	0	0	0	0	3.75118	2.86859	3.85542	NA	L3vsL3_OTHER
ASIM_0001223101	Anis.11308	0.00236692	0.0490004	2.42829	2.00921	1.50076	1.67432	2.49651	10.581	9.17094	8.63649	Eukaryotic translation initiation factor 6	L3vsL3_DEG
ASIM_0000147301	Anis.1168	0.000298857	0.0203349	2.46156	83.7965	37.3855	81.981	101.517	83.041	56.7144	79.7191	IF rod domain-containing protein	L3vsL3_DEG
ASIM_0000107901	Anis.867	0.000783958	0.030981	2.47764	4.80651	2.24236	3.7716	4.72382	8.15534	5.38361	8.75693	B30.2/SPRY domain-containing protein	L3vsL3_DEG
NA	Anis.14446	0.00077898	0.030981	2.49296	17.1389	9.89692	14.0941	14.3715	40.527	32.3542	37.9114	NA	L3vsL3_OTHER
NA	Anis.2316	0.00108756	0.0344609	2.49501	7.34512	5.28823	7.48051	9.73667	20.4385	17.402	22.5482	NA	L3vsL3_OTHER
ASIM_0000172601	Anis.1407	0.00185756	0.0444536	2.5028	0.48329	0.343341	0.473204	0.695067	5.69109	3.88416	4.15279	STAS domain-containing protein	L3vsL3_DEG
NA	Anis.13378	0.0021413	0.0475648	2.52174	0.244558	0	0	0	4.92025	4.46636	3.98457	NA	L3vsL3_OTHER
NA	Anis.9877	0.00163398	0.041913	2.54122	1.05766	0.237816	1.16792	0.789585	3.52261	2.13804	2.93707	NA	L3vsL3_OTHER
ASIM_0001276901	Anis.11929	0.00178059	0.0437632	2.54923	1.17473	0.816771	1.46551	1.11594	6.4074	5.10755	7.63819	GDT1 family protein	L3vsL3_DEG
ASIM_0001575401	Anis.15267	0.00162237	0.0417954	2.60403	1.32216	0.462823	0.811532	1.36658	4.56625	2.75121	3.87229	EGF-like domain-containing protein	L3vsL3_DEG
NA	Anis.19697	7,19589653340735e-05	0.0113449	2.61634	0	0	0	0	4.62653	4.33293	5.14458	NA	L3vsL3_LNC
NA	Anis.3941	0.0021833	0.0477352	2.63806	0	0	0	0	4.0545	3.26373	5.07004	NA	L3vsL3_LNC
NA	Anis.19416	0.000950028	0.0315934	2.64563	0.785924	0.558183	0.674978	0.559039	8.64293	6.72529	6.81745	NA	L3vsL3_LNC
ASIM_0001734701	Anis.16926	0.00238189	0.0490004	2.65248	3.85258	2.11355	4.95012	3.93037	10.5025	6.03452	8.40348	40S ribosomal protein S3 (inferred by orthology to a C. elegans protein)	L3vsL3_DEG
NA	Anis.6205	0.00227045	0.0482768	2.65736	0	0	0	0	4.25778	2.8971	4.51376	NA	L3vsL3_LNC
NA	Anis.4559	0.0015735	0.0414122	2.68489	0	0	0	0	4.54382	3.09118	4.50941	NA	L3vsL3_OTHER
NA	Anis.19057	0.00213849	0.0475648	2.69929	0	0	0	0	4.48009	5.01944	6.57183	NA	L3vsL3_OTHER
NA	Anis.17620	0.00206817	0.0470726	2.70629	0	0	0	0	4.50762	3.01083	4.59474	NA	L3vsL3_OTHER
ASIM_0001564601	Anis.15128	0.00235873	0.0490004	2.70916	0.594566	0	0.592493	0.530174	2.39697	1.84958	3.50416	Aa_trans domain-containing protein	L3vsL3_DEG
ASIM_0001633301	Anis.15864	0.00171377	0.04282	2.73919	0	0	0	0	6.55783	9.65853	7.12585	Cuticle collagen sqt-1 (inferred by orthology to a C. elegans protein)	L3vsL3_DEG
NA	Anis.12284	0.00129525	0.0382307	2.7427	0	0	0	0	5.00951	3.34839	4.53956	NA	L3vsL3_OTHER
NA	Anis.20881	0.000251617	0.0187472	2.75782	2.1715	1.75976	2.7672	2.37249	13.2799	11.3509	13.669	NA	L3vsL3_LNC
ASIM_0000981201	Anis.8745	1,8912580659225e-05	0.00582147	2.76803	0	0.195362	0	0	8.3961	9.60839	9.42308	Peptidase_M1 domain-containing protein	L3vsL3_DEG
NA	Anis.10106	2,81182887321707e-05	0.00649131	2.76992	0	0	0	0	5.40595	4.80507	5.53412	NA	L3vsL3_LNC
ASIM_0001642301	Anis.15962	0.000232163	0.0187472	2.814	2.1717	1.26287	2.10782	2.09738	9.34199	5.9834	8.76046	Cadherin domain-containing protein	L3vsL3_DEG
ASIM_0002154501	Anis.21121	0.000206006	0.0183492	2.83235	0	0	0	0	5.30938	4.72057	6.02408	Dihydropyrimidine dehydrogenase [NADP( )] (inferred by orthology to a human protein)	L3vsL3_DEG
ASIM_0001928001	Anis.18865	0.000830759	0.0311432	2.8626	0	0	0	0	5.99872	4.16839	4.90814	VWFA domain-containing protein	L3vsL3_DEG
NA	Anis.17040	0.000722747	0.0300747	2.89837	4.03494	5.8759	4.20771	4.46785	60.8783	55.4935	59.6459	NA	L3vsL3_LNC
NA	Anis.11752	0.00167068	0.0425766	2.90022	0	0	0	0	5.88536	3.73521	4.87043	NA	L3vsL3_LNC
ASIM_0001407401	Anis.13417	3,93894287979979e-05	0.00795666	2.90238	0	0	0	0	5.91584	5.30186	6.24594	Nuclear receptor domain-containing protein	L3vsL3_DEG
ASIM_0001620801	Anis.15743	0.000835833	0.0311432	2.92892	1.44169	0.759705	1.02825	1.12435	8.86233	8.76412	10.8029	Gamma-glutamylcyclotransferase family protein	L3vsL3_DEG
ASIM_0001486401	Anis.14282	0.0019273	0.045138	2.94194	0	0.090198	0.133508	0.047534	6.97659	4.63049	5.91607	HTH psq-type domain-containing protein	L3vsL3_DEG
ASIM_0001415801	Anis.13520	3,26438584187239e-05	0.00703366	2.95065	0	0	0	0	6.17986	5.51983	6.45841	ZP domain-containing protein	L3vsL3_DEG
NA	Anis.4604	3,73726619207204e-06	0.00301971	2.97288	0	0	0	0	7.06611	6.7263	6.50234	NA	L3vsL3_LNC
NA	Anis.1334	0.00129022	0.0382307	2.99032	0	0	0	0	5.98228	3.94048	5.53655	NA	L3vsL3_LNC
ASIM_0001997101	Anis.19511	0.00211283	0.0474718	3.00084	0.778807	0.57524	0.761201	1.09145	7.33623	6.69828	10.1509	Nuclear hormone receptor family member nhr-91 (inferred by orthology to a C. elegans protein)	L3vsL3_DEG
ASIM_0001480801	Anis.14214	0.000526181	0.0266268	3.00537	0	0	0	0	8.46254	9.56691	7.04692	Col_cuticle_N domain-containing protein	L3vsL3_DEG
NA	Anis.3797	0.000194572	0.0177143	3.00646	0	0	0	0	6.40367	7.20426	8.03273	NA	L3vsL3_LNC
NA	Anis.12093	0.00042106	0.0238749	3.0176	0.00355064	0	0	0.227252	5.84097	5.70813	6.49138	NA	L3vsL3_OTHER
ASIM_0001399101	Anis.13319	0.000452869	0.024808	3.02682	2.64291	2.09788	2.95375	3.67636	17.7635	13.6649	15.2299	Myelin regulatory factor (inferred by orthology to a human protein)	L3vsL3_DEG
NA	Anis.4678	0.00174153	0.0429666	3.03309	1.08896	0.646679	1.66786	1.35926	8.70291	5.4817	6.46597	NA	L3vsL3_OTHER
NA	Anis.18274	5,44894045417799e-06	0.00351649	3.04499	0	0	0	0	6.83456	6.62784	7.29903	NA	L3vsL3_OTHER
ASIM_0001331701	Anis.12544	0.000244655	0.0187472	3.06386	8.1475	6.02445	6.57394	7.43399	45.7109	36.1841	43.0518	10 kDa heat shock protein, mitochondrial	L3vsL3_DEG
NA	Anis.18255	0.000680828	0.0294045	3.06719	4.63661	2.69645	5.64679	5.56353	15.8882	14.1657	18.403	NA	L3vsL3_OTHER
NA	Anis.3152	0.000909622	0.0311432	3.0682	2.11151	0	2.87037	3.46916	0.990794	0	0.75959	NA	L3vsL3_LNC
ASIM_0000673201	Anis.5718	0.00242825	0.0495148	3.08246	1.06059	0	0.940249	1.37634	3.24464	2.87934	3.07701	Endonuclease	L3vsL3_DEG
ASIM_0000549301	Anis.4639	0.000439889	0.0246112	3.09317	0	0	0	0	7.04619	8.86217	9.22704	ZP domain-containing protein	L3vsL3_DEG
ASIM_0002100101	Anis.20536	0.00201668	0.0463908	3.09725	0	0	0	0	5.74366	5.06269	7.88135	Peptidase_M1 domain-containing protein	L3vsL3_DEG
ASIM_0001363001	Anis.12925	0.000538447	0.0268208	3.09828	0	0	0.097154	0	6.40291	4.77191	6.45727	dTDP-D-glucose 4,6-dehydratase (inferred by orthology to a human protein)	L3vsL3_DEG
ASIM_0001559501	Anis.15070	0.000248493	0.0187472	3.11002	0.269622	0.0158967	0.355865	0.157978	6.19433	6.17682	6.63169	Putative serine protease pcp-1 (inferred by orthology to a C. elegans protein)	L3vsL3_DEG
ASIM_0001549801	Anis.14965	0.000161928	0.0166432	3.12221	0	0	0	0	8.06068	10.2895	9.06567	Col_cuticle_N domain-containing protein	L3vsL3_DEG
ASIM_0000078701	Anis.621	0.000101893	0.0134311	3.129	4.99429	2.94472	4.17544	5.31693	21.4908	17.6107	20.7373	Carboxypeptidase	L3vsL3_DEG
NA	Anis.7076	0.00171177	0.04282	3.15286	3.39047	0.501304	3.47082	2.80687	2.996	0.996563	3.05153	NA	L3vsL3_LNC
ASIM_0000036201	Anis.280	1,11982168461422e-05	0.00517038	3.20534	3.1445	1.68408	2.86446	3.02074	14.2587	10.4709	14.1969	40S ribosomal protein S17	L3vsL3_DEG
ASIM_0001631201	Anis.15850	0.000939354	0.0315934	3.23099	0.20147	0	0	0.306727	5.73701	4.8101	6.73749	Alpha-galactosidase	L3vsL3_DEG
NA	Anis.13909	0.000178819	0.0167519	3.23993	31.5359	16.685	30.6499	36.2834	86.7878	55.4644	68.4949	NA	L3vsL3_LNC
NA	Anis.7442	0.000893601	0.0311432	3.24362	4.7221	2.13414	4.09258	5.5036	16.2809	12.1075	12.8007	NA	L3vsL3_LNC
ASIM_0001107401	Anis.10018	0.00153153	0.0411672	3.26765	3.94104	4.37298	4.69319	5.0224	42.8181	29.3885	38.8193	Delta-1-pyrroline-5-carboxylate synthase Glutamate 5-kinase Gamma-glutamyl phosphate reductase	L3vsL3_DEG
ASIM_0001179101	Anis.10782	0.000367209	0.0223928	3.29433	0	0	0	0	10.4675	12.8094	9.44356	Col_cuticle_N domain-containing protein	L3vsL3_DEG
ASIM_0000431501	Anis.3614	0.00130521	0.0383493	3.34117	1.8461	1.15563	1.74907	2.92618	12.4865	8.09749	10.6444	Disks large homolog 5 (inferred by orthology to a human protein)	L3vsL3_DEG
NA	Anis.19097	0.000516902	0.0266268	3.34626	0	0	0	0	7.98419	5.66978	7.64875	NA	L3vsL3_LNC
ASIM_0001418401	Anis.13559	0.00105956	0.0340074	3.35181	1.90759	0.837214	2.13302	1.45755	12.2579	10.6758	11.48	Carbonic anhydrase	L3vsL3_DEG
NA	Anis.12629	0.000129765	0.0158011	3.35345	0	0	0	0	10.4815	12.5304	9.91634	NA	L3vsL3_OTHER
ASIM_0001624701	Anis.15787	0.000101441	0.0134311	3.3606	6.37106	5.00483	7.47572	7.50813	43.3256	32.0526	38.1473	V-type proton ATPase proteolipid subunit	L3vsL3_DEG
NA	Anis.17924	2,65062761618529e-05	0.0063458	3.40299	0	0	0	0	8.78289	7.72979	9.09338	NA	L3vsL3_OTHER
NA	Anis.10450	0.00123883	0.0372457	3.40725	0	0	0	0	7.6032	7.80363	10.9606	NA	L3vsL3_OTHER
ASIM_0001493901	Anis.14361	2,94379944185685e-05	0.00656163	3.444	0	0	0	0	9.25857	7.83012	9.01427	Importin subunit alpha (inferred by orthology to a D. melanogaster protein)	L3vsL3_DEG
NA	Anis.18262	0.000472538	0.025584	3.46971	0	0	0	0	8.31837	8.2016	10.9455	NA	L3vsL3_OTHER
NA	Anis.11418	0.000862923	0.0311432	3.51608	0	0.104057	0	0	10.7377	8.11786	11.2895	NA	L3vsL3_OTHER
NA	Anis.15229	0.00147579	0.0404218	3.54364	0	0	0	0	8.53751	5.50296	8.66333	NA	L3vsL3_LNC
ASIM_0002012701	Anis.19659	1,30048111799397e-05	0.00560421	3.56028	0	0	0	0	10.596	9.17012	9.78406	Mitochondrial pyruvate carrier	L3vsL3_DEG
ASIM_0001719501	Anis.16778	0.00204327	0.0466703	3.63409	0	0	0.119362	0	13.3509	21.1203	14.5311	CPG4 domain-containing protein	L3vsL3_DEG
ASIM_0000114601	Anis.915	0.000677766	0.0294045	3.6631	0	0	0	0	9.60401	10.4034	13.5929	Superoxide dismutase	L3vsL3_DEG
ASIM_0000611301	Anis.5182	5,59949622525036e-05	0.00978247	3.66935	5.87847	4.3965	5.27068	6.43649	47.0716	36.4434	47.3084	60S ribosomal protein L19 (inferred by orthology to a C. elegans protein)	L3vsL3_DEG
NA	Anis.9416	6,52412050775597e-05	0.0106399	3.6848	0	0	0	0.084082	10.2174	8.47996	10.4514	NA	L3vsL3_OTHER
ASIM_0001768501	Anis.17302	0.00191453	0.0450019	3.73046	0.233362	0	0	0.394643	9.07715	11.1365	11.9401	Solute carrier family 35 member F6 (inferred by orthology to a human protein)	L3vsL3_DEG
ASIM_0001615701	Anis.15689	0.000527194	0.0266268	3.78736	0	0.109305	0.181143	0	16.3453	13.3297	12.6577	Putative neutral sphingomyelinase (inferred by orthology to a C. elegans protein)	L3vsL3_DEG
NA	Anis.13112	0.000888249	0.0311432	3.81207	0.0748857	0	0.223204	0	11.9498	15.7971	15.4971	NA	L3vsL3_OTHER
NA	Anis.18697	0.000311596	0.0203706	3.81514	0	0	0	0	11.3443	8.22198	11.0694	NA	L3vsL3_LNC
ASIM_0001695001	Anis.16537	0.00160508	0.0417954	3.83237	12.578	7.6724	10.7579	11.9876	72.56	35.4624	56.123	Profilin	L3vsL3_DEG
ASIM_0001655001	Anis.16092	0.00167303	0.0425766	3.88131	11.7843	7.91563	9.54937	10.4859	96.3312	53.3176	69.562	Trehalase	L3vsL3_DEG
ASIM_0002001101	Anis.19553	0.000132672	0.0158011	3.89585	0	0	0	0	12.2363	13.2165	15.6325	Dihydrothymine dehydrogenase	L3vsL3_DEG
NA	Anis.2020	0.00136037	0.0390243	3.90699	2.00367	1.72921	1.72719	3.19584	31.0515	26.8916	28.8094	NA	L3vsL3_OTHER
ASIM_0000546701	Anis.4610	0.000795612	0.030981	3.91258	0	0	0	0	10.8817	9.48753	14.4059	VWFA domain-containing protein	L3vsL3_DEG
ASIM_0001397801	Anis.13305	0.00229944	0.0485739	3.93412	0	0	0	0	10.1495	8.36112	14.6543	ZP domain-containing protein	L3vsL3_DEG
NA	Anis.15976	0.000412771	0.0238228	3.98035	1.01947	1.10249	1.08528	0.859951	29.0199	24.6022	33.235	NA	L3vsL3_OTHER
NA	Anis.12053	0.00154954	0.0411672	3.99403	0.071325	0.020187	0	0	12.5937	7.45512	11.493	NA	L3vsL3_OTHER
NA	Anis.4764	0.00186088	0.0444536	4.09934	0	0	0	0	16.58	9.8268	10.7814	NA	L3vsL3_LNC
NA	Anis.7168	0.000444786	0.0246112	4.20174	0	0	0	0	18.2239	12.9754	13.1901	NA	L3vsL3_LNC
ASIM_0001424401	Anis.13630	2,00784372562657e-05	0.00589941	4.20596	0	0	0	0	19.3963	20.5519	17.3123	DB domain-containing protein	L3vsL3_DEG
ASIM_0000308601	Anis.2540	0.000905796	0.0311432	4.23191	0.620404	0.135476	1.23287	0.828449	12.8297	8.47315	9.71549	Tyrosine-protein kinase Src42A (inferred by orthology to a D. melanogaster protein)	L3vsL3_DEG
ASIM_0001794301	Anis.17558	0.000640346	0.029276	4.27027	25.8325	13.5283	25.6571	20.0983	177.963	146.119	163.507	Glycine cleavage system H protein	L3vsL3_DEG
NA	Anis.12258	0.000102976	0.0134311	4.30025	0	0	0	0	15.9088	13.6707	18.0948	NA	L3vsL3_OTHER
NA	Anis.16154	1,68215475297995e-05	0.00582147	4.34796	0	0	0	0	18.5202	15.4181	17.2668	NA	L3vsL3_LNC
NA	Anis.14026	0.00210961	0.0474718	4.35081	0	0	0	0	15.7528	8.35481	13.5355	NA	L3vsL3_OTHER
NA	Anis.3251	0.00088221	0.0311432	4.37423	0	0	0	0.271532	13.7942	9.51385	14.9933	NA	L3vsL3_OTHER
ASIM_0000042101	Anis.330	0.00109415	0.0345006	4.3994	0	0	0	0	15.2506	10.1134	17.0521	ZP domain-containing protein	L3vsL3_DEG
NA	Anis.14037	0.000175084	0.0166432	4.46144	0	0	0	0	20.9611	15.2836	16.6421	NA	L3vsL3_LNC
NA	Anis.12891	0.00106799	0.0340074	4.48584	0	0	0	0	16.8869	19.9113	27.1214	NA	L3vsL3_LNC
NA	Anis.17760	8,92276996263819e-05	0.0131084	4.53336	0	0	0	0	18.784	16.727	22.0415	NA	L3vsL3_OTHER
NA	Anis.4220	0.000688438	0.0294045	4.53633	0.850478	0.729478	1.60542	1.27785	28.4374	18.6263	24.0509	NA	L3vsL3_LNC
NA	Anis.548	0.000730933	0.0300747	4.53754	1.42011	0	0.601226	1.06186	10.3445	6.9111	9.21873	NA	L3vsL3_LNC
NA	Anis.15051	2,18131114732012e-05	0.00613043	4.54067	7.46283	2.78023	7.64174	9.17092	31.0539	14.7288	25.6279	NA	L3vsL3_OTHER
NA	Anis.16333	1,7123193696289e-07	0.000368948	4.58073	0	0	0	0	22.6602	23.6919	23.8433	NA	L3vsL3_LNC
ASIM_0001834101	Anis.17940	0.000822098	0.0311432	4.61763	7.23671	3.58857	6.17356	10.7924	50.8484	28.8883	40.7601	Pepsin-I3 domain-containing protein	L3vsL3_DEG
ASIM_0001499701	Anis.14416	0.000147575	0.0158987	4.64735	5.09401	3.96234	4.38664	3.86443	112.503	89.7305	101.586	40S ribosomal protein S24	L3vsL3_DEG
NA	Anis.5680	6,58410881583249e-05	0.0106399	4.66647	0	0	0	0	24.9134	19.6558	20.2226	NA	L3vsL3_LNC
ASIM_0001606101	Anis.15584	0.00057005	0.0270941	4.78791	0	0	0	0	21.1065	14.0231	22.0812	Lipase_3 domain-containing protein	L3vsL3_DEG
ASIM_0001661201	Anis.16155	0.00014618	0.0158987	4.85993	0	0	0	0	27.2692	19.4472	22.0936	DUF19 domain-containing protein	L3vsL3_DEG
ASIM_0001303101	Anis.12228	0.000560083	0.0268208	4.874	0	0	0	0	22.2733	14.8911	23.6867	ZP domain-containing protein	L3vsL3_DEG
ASIM_0001770401	Anis.17320	0.00202716	0.0464666	4.93171	0.46845	0	0.069509	0	27.3631	40.7313	35.903	VWFA domain-containing protein	L3vsL3_DEG
NA	Anis.16336	1,82239172268339e-05	0.00582147	4.93737	0	0	0	0	32.1192	29.4307	26.6854	NA	L3vsL3_LNC
NA	Anis.137	0.00101785	0.033398	4.95293	0.036502	0	0.0449142	0.0911122	21.541	12.2403	21.3546	NA	L3vsL3_OTHER
NA	Anis.16151	8,90861909839114e-05	0.0131084	4.95524	0	0	0	0	29.8902	22.3302	24.2012	NA	L3vsL3_LNC
ASIM_0001836901	Anis.17978	2,47480327149052e-05	0.0063458	5.03336	0	0	0	0	29.6585	33.9272	36.2873	Putative kunitz-type protease inhibitor (inferred by orthology to a S. mansoni protein)	L3vsL3_DEG
ASIM_0001542901	Anis.14886	0.000818361	0.0311432	5.07057	1.85535	0.911209	1.33147	1.77212	35.7718	17.6371	31.8114	Putative laminin gamma-1 chain (inferred by orthology to a S. mansoni protein)	L3vsL3_DEG
ASIM_0001909101	Anis.18688	8,76390201220989e-06	0.00435768	5.09296	0	0	0	0	30.023	26.9725	32.0997	BPTI/Kunitz inhibitor domain-containing protein	L3vsL3_DEG
NA	Anis.20752	2,38972961861261e-05	0.0063458	5.31334	0	0	0	0	34.0194	29.3025	36.9762	NA	L3vsL3_LNC
ASIM_0000221301	Anis.1791	0.00113752	0.0355213	5.31697	0	0.19071	0	0	40.6142	45.804	67.9722	Col_cuticle_N domain-containing protein	L3vsL3_DEG
NA	Anis.13788	0.000292165	0.020307	5.37776	0	0	0	0	33.9187	22.1428	32.2971	NA	L3vsL3_OTHER
ASIM_0001779801	Anis.17422	3,73294617794784e-06	0.00301971	5.38424	0	0	0	0	43.5616	41.666	38.1663	Apple domain-containing protein	L3vsL3_DEG
ASIM_0000310201	Anis.2552	0.000663069	0.0294045	5.39321	2.39842	0.645445	1.37221	2.90029	28.6166	22.1613	33.5429	Putative laminin gamma-1 chain (inferred by orthology to a S. mansoni protein)	L3vsL3_DEG
NA	Anis.21146	0.000378749	0.0225404	5.39666	0	0	0	0	42.2077	27.4227	29.418	NA	L3vsL3_LNC
ASIM_0001170701	Anis.10675	0.000549895	0.0268208	5.48833	0	0	0	0	39.176	57.864	62.0687	ZP domain-containing protein	L3vsL3_DEG
ASIM_0000051501	Anis.399	4,68576629364392e-06	0.00336542	5.49488	0	0	0	0.027919	40.1864	41.0709	45.9736	Putative kunitz-type protease inhibitor (inferred by orthology to a S. mansoni protein)	L3vsL3_DEG
ASIM_0000221901	Anis.1795	8,36047128938144e-06	0.00435768	5.6957	0	0	0	0	46.0179	46.6704	53.9265	Putative kunitz-type protease inhibitor (inferred by orthology to a S. mansoni protein)	L3vsL3_DEG
ASIM_0000471201	Anis.3977	0.000953081	0.0315934	5.8044	3.30737	0	1.86828	1.90159	15.5104	8.2202	14.1172	Procollagen lysyl hydroxylase (inferred by orthology to a D. melanogaster protein)	L3vsL3_DEG
ASIM_0000336401	Anis.2771	0.000238501	0.0187472	5.94965	20.2596	11.8514	19.2598	18.1795	460.797	230.025	353.904	Pepsin-I3 domain-containing protein	L3vsL3_DEG
NA	Anis.14358	8,57897607146052e-05	0.0131084	6.01203	0.325793	0.21975	0.318347	0.295588	62.0671	42.2692	59.625	NA	L3vsL3_OTHER
ASIM_0001892801	Anis.18534	7,62742979887321e-10	4,93037062199164e-06	6.05349	0	0	0	0	65.9027	67.1728	66.1182	Apple domain-containing protein	L3vsL3_DEG
NA	Anis.18377	0.000560149	0.0268208	6.22975	0	0	0	0	68.0171	36.9524	48.9959	NA	L3vsL3_LNC
ASIM_0001785701	Anis.17479	0.000173144	0.0166432	6.39504	0	0	0	0	63.9047	57.1953	87.0903	Col_cuticle_N domain-containing protein	L3vsL3_DEG
ASIM_0001397201	Anis.13297	0.000516544	0.0266268	6.49102	0	0	0	0	69.1412	88.0404	120.45	Col_cuticle_N domain-containing protein	L3vsL3_DEG
NA	Anis.14683	0.00198088	0.0457301	6.52555	2.72216	0	3.4583	2.89407	25.6725	23.4858	26.7056	NA	L3vsL3_OTHER
ASIM_0001875901	Anis.18378	2,64243505250228e-05	0.0063458	6.59762	0	0	0	0	94.4062	71.0205	78.0567	Col_cuticle_N domain-containing protein	L3vsL3_DEG
NA	Anis.11523	1,39654399045064e-06	0.00225682	6.76918	0	0	0	0	114.884	109.168	100.957	NA	L3vsL3_OTHER
ASIM_0000099601	Anis.787	0.00135806	0.0390243	7.02981	0	0	0	0	83.1008	43.0908	99.0464	Col_cuticle_N domain-containing protein	L3vsL3_DEG
ASIM_0001373201	Anis.13034	0.00014472	0.0158987	7.40148	0	0	0	0	142.989	86.4719	124.994	ZP domain-containing protein	L3vsL3_DEG
ASIM_0001615101	Anis.15681	5,84500822082834e-05	0.00994267	7.50002	0	0	0	0	159.458	106.075	140.909	ZP domain-containing protein	L3vsL3_DEG
ASIM_0001672101	Anis.16276	0.000122418	0.0155158	7.8705	0	0	0	0	185.469	116.889	184.636	Cuticle collagen 34	L3vsL3_DEG
NA	Anis.11526	3,59134654548399e-06	0.00301971	8.14827	0.369725	0.127376	0.292133	0.377581	230.356	197.805	263.272	NA	L3vsL3_OTHER
ASIM_0001458101	Anis.13954	0.000212901	0.0183492	8.3122	0	0	0	0	243.812	136.794	234.018	ZP domain-containing protein	L3vsL3_DEG
ASIM_0000986501	Anis.8814	1,68736038295147e-05	0.00582147	8.98675	0	0	0	0	442.562	314.732	419.188	Col_cuticle_N domain-containing protein	L3vsL3_DEG
NA	Anis.7315	1,27093613411233e-07	0.000368948	9.44025	0	0	0	0	710.225	793.425	744.985	NA	L3vsL3_LNC
ASIM_0000040701	Anis.315	2,2562586141639e-06	0.00291689	9.85173	0	0	0	0	833.272	899.339	1027.37	Col_cuticle_N domain-containing protein	L3vsL3_DEG
ASIM_0001556301	Anis.15025	0.000252321	0.0187472	10.448	0	0	0	0	1003.61	465.507	924.03	ZP domain-containing protein	L3vsL3_DEG

## Sheet: Table 2
Supplementary Table 2. Differentially expressed genes identified in A. simplex L4 larvae after treatment with glucose
ref_gene_id	gene id	p-value	q-value	log2FC	FPKM_L4_CTR1	FPKM_L4_CTR2	FPKM_L4_CTR3	FPKM_L4_CTR4	FPKM_L4_GLU1	FPKM_L4_GLU2	FPKM_L4_GLU3	gene description	Project
NA	Anis.14788	0.000339714	0.0358228	-11.2359	1054.47	750.529	3745.31	797.557	0.164351	0.14741	0.457922	NA	L4vsL4_LNC
NA	Anis.14432	0.000185096	0.0358228	-5.64433	3941.9	3917.5	5411.68	2902.02	82.1639	92.9427	82.2557	NA	L4vsL4_LNC
NA	Anis.4123	0.000742007	0.0453562	-4.63058	59.4257	59.3719	39.3677	23.6759	0	0	0	NA	L4vsL4_LNC
NA	Anis.6996	0.000225216	0.0358228	-4.20628	39.0582	48.0872	39.3042	31.9543	0.485731	0.765026	1.18193	NA	L4vsL4_LNC
NA	Anis.15427	6,87289854841566e-05	0.0329753	-3.99137	22.0733	20.4431	18.7538	14.259	0	0	0	NA	L4vsL4_LNC
NA	Anis.19446	0.000255346	0.0358228	-3.78781	128.812	149.837	80.0472	85.0979	3.39596	4.59912	2.78226	NA	L4vsL4_OTHER
NA	Anis.12809	0.000233915	0.0358228	-3.7733	66.977	46.9907	31.468	29.7355	0.237191	0.601326	0.896431	NA	L4vsL4_LNC
ASIM_0001060901	Anis.9494	0.000201895	0.0358228	-3.77176	43.1997	32.2959	27.1955	27.9058	0.682546	0.521324	1.09549	60S ribosomal protein L24 (inferred by orthology to a C. elegans protein)	L4vsL4_DEG
ASIM_0001791801	Anis.17532	0.000156968	0.0337569	-3.54721	82.235	82.9685	61.4516	55.9275	2.11979	3.87665	3.11907	Mitochondrial pyruvate carrier	L4vsL4_DEG
ASIM_0001681001	Anis.16375	0.000269445	0.0358228	-3.48799	37.4046	37.3219	26.2049	36.4915	0.846646	1.84932	1.16802	DUF148 domain-containing protein	L4vsL4_DEG
NA	Anis.8059	0.000509533	0.0419462	-3.43669	75.1697	46.7121	23.1399	36.4581	0.719236	0.875272	0.565583	NA	L4vsL4_LNC
NA	Anis.20167	0.0001219	0.0337569	-3.37926	10.6928	11.5176	12.4925	9.27546	0.065452	0.127687	0.275013	NA	L4vsL4_LNC
ASIM_0001255001	Anis.11674	0.000301172	0.0358228	-3.2815	61.1259	64.1476	22.6529	40.3009	0.836973	1.04276	1.11685	Ig-like domain-containing protein	L4vsL4_DEG
NA	Anis.6295	0.000760854	0.0453562	-3.23823	11.1626	7.89504	9.12971	13.0501	0.148315	0.326784	0.160306	NA	L4vsL4_LNC
ASIM_0001715801	Anis.16745	0.000414857	0.0383565	-3.18527	70.3609	51.5517	32.4041	39.652	2.13208	2.30905	1.49184	60S ribosomal protein L11 (inferred by orthology to a human protein)	L4vsL4_DEG
NA	Anis.10652	0.000137874	0.0337569	-2.9512	19.9523	20.7664	10.7288	16.3326	0.284513	0.52784	0.303989	NA	L4vsL4_OTHER
NA	Anis.3023	0.000531457	0.0419462	-2.90507	295.024	312.196	378.403	244.831	44.4474	42.8198	43.5174	NA	L4vsL4_LNC
ASIM_0000913801	Anis.8041	0.000917945	0.0468188	-2.88543	66.3255	81.9618	56.2963	48.2177	4.37301	4.76812	6.44619	Aspartate transaminase	L4vsL4_DEG
ASIM_0001772601	Anis.17342	0.0005286	0.0419462	-2.87826	14.4676	10.5807	11.2704	12.9922	0.804942	0.480095	0.929511	SHSP domain-containing protein	L4vsL4_DEG
NA	Anis.2116	0.00118139	0.0493286	-2.87052	9.89381	7.1491	7.50769	9.28853	0.434053	0.335609	0	NA	L4vsL4_LNC
NA	Anis.6966	2,46349125314627e-05	0.0299059	-2.8344	128.462	128.149	80.4524	103.262	7.99145	10.3644	8.69128	NA	L4vsL4_LNC
ASIM_0000769101	Anis.6620	0.00111972	0.0491692	-2.81904	23.2813	27.2203	17.0299	13.7789	0.8457	1.17035	0.645292	Protein phosphatase 1 regulatory subunit 7 (inferred by orthology to a human protein)	L4vsL4_DEG
ASIM_0001129401	Anis.10277	9,8447718175132e-05	0.0337569	-2.75338	40.0425	28.2892	16.774	19.4643	0.789313	1.03062	0.952073	Obg-like ATPase 1	L4vsL4_DEG
NA	Anis.2322	3,94594294415018e-05	0.0299059	-2.7453	6.66794	7.99669	7.45561	7.48197	0.377222	0.351338	0.208777	NA	L4vsL4_LNC
NA	Anis.3530	0.000154869	0.0337569	-2.72009	20.8714	16.5998	10.1283	13.98	0.175297	0.684699	0.313036	NA	L4vsL4_LNC
NA	Anis.21173	4,63496399261132e-05	0.0299975	-2.65624	37.1866	38.7339	17.632	20.403	0.673611	1.37431	1.17102	NA	L4vsL4_OTHER
NA	Anis.14829	0.000455373	0.0403139	-2.62933	19.7863	17.15	14.7381	13.9615	1.5281	1.35986	0.927882	NA	L4vsL4_OTHER
NA	Anis.18741	0.000800699	0.0454572	-2.58525	63.5674	60.7383	53.7428	46.2509	8.66227	6.93195	6.16795	NA	L4vsL4_LNC
ASIM_0001910701	Anis.18706	6,75346676404232e-06	0.0215914	-2.56815	24.3551	21.744	11.371	12.4945	0.292255	0.632442	0.523019	Troponin T, skeletal muscle (inferred by orthology to a D. melanogaster protein)	L4vsL4_DEG
NA	Anis.737	0.000161691	0.0337569	-2.47577	12.5775	9.99106	5.57338	7.75451	0	0	0	NA	L4vsL4_LNC
NA	Anis.17390	0.000937241	0.0468188	-2.45284	35.2451	22.7307	22.1499	24.3036	2.17674	2.74966	3.00262	NA	L4vsL4_LNC
NA	Anis.20618	0.00013662	0.0337569	-2.43296	11.1468	12.9982	7.4915	8.86078	0.393253	0.407914	0.394896	NA	L4vsL4_LNC
NA	Anis.20343	0.00021482	0.0358228	-2.40221	42.0341	45.7199	28.6843	30.522	2.81835	3.60525	4.23771	NA	L4vsL4_LNC
ASIM_0000837301	Anis.7246	0.000798496	0.0454572	-2.40176	65.4825	49.9406	39.5611	36.8199	3.24805	5.20563	5.18966	Ribosomal protein L19	L4vsL4_DEG
NA	Anis.17731	0.00115922	0.049263	-2.39708	82.8356	74.5527	40.0974	38.5659	3.50466	5.58124	3.39986	NA	L4vsL4_LNC
NA	Anis.2958	9,07133454286502e-06	0.0215914	-2.39533	30.9487	25.173	15.2759	17.7245	0.994136	1.53778	1.49017	NA	L4vsL4_OTHER
ASIM_0001303601	Anis.12250	1,00083691527697e-05	0.0215914	-2.37308	161.498	126.381	64.2389	83.8034	6.71253	8.94371	8.68236	40S ribosomal protein S8	L4vsL4_DEG
NA	Anis.19719	0.000206437	0.0358228	-2.31615	230.677	220.488	89.9555	108.367	7.80181	13.9847	10.3639	NA	L4vsL4_LNC
ASIM_0001228301	Anis.11385	0.00107085	0.0477994	-2.26757	18.8428	11.8737	7.20725	7.56675	0	0.164281	0.292673	60S ribosomal protein L44 (inferred by orthology to a C. elegans protein)	L4vsL4_DEG
NA	Anis.3845	0.000379318	0.0361021	-2.22908	46.8519	34.1041	14.5135	18.6916	0.600235	1.72625	0.922704	NA	L4vsL4_OTHER
ASIM_0001013601	Anis.9112	0.000317102	0.0358228	-2.1899	42.1938	35.473	24.351	23.8491	3.35239	3.50872	3.05572	Complex I-B15	L4vsL4_DEG
NA	Anis.7464	0.000343593	0.0358228	-2.15454	5.65376	6.194	6.44456	5.89615	0.736942	0.862599	0.443518	NA	L4vsL4_OTHER
NA	Anis.7668	0.000269375	0.0358228	-2.13646	6.15901	4.96483	5.3858	5.65508	0.525399	0.543227	0.308647	NA	L4vsL4_LNC
ASIM_0001054801	Anis.9426	0.000958833	0.0470119	-2.10265	118.15	108.228	71.4315	76.4787	8.47353	12.6949	14.3046	Adenylate kinase isoenzyme 1	L4vsL4_DEG
NA	Anis.13482	0.0011722	0.049263	-1.99484	27.5168	24.8811	15.1264	16.2757	1.06909	2.47328	2.20759	NA	L4vsL4_LNC
NA	Anis.2037	0.000507469	0.0419462	-1.97215	15.7844	14.2393	15.1853	12.537	2.88812	2.95863	2.36634	NA	L4vsL4_LNC
ASIM_0001859901	Anis.18221	0.00060786	0.0432212	-1.91414	13.1883	16.6705	10.8222	12.0975	1.90909	1.86098	2.04382	BAG family molecular chaperone regulator 2 (inferred by orthology to a human protein)	L4vsL4_DEG
ASIM_0002091901	Anis.20446	0.000967129	0.0470621	-1.8828	16.4286	17.5474	12.2009	13.1033	1.71055	2.74634	1.72336	Ribosomal_L18_c domain-containing protein	L4vsL4_DEG
NA	Anis.3506	5,97651024047963e-05	0.0329753	-1.84318	3.0984	3.24556	2.52661	3.17821	0	0	0	NA	L4vsL4_LNC
ASIM_0001307401	Anis.12294	0.000721184	0.0453562	-1.80977	51.6252	44.4491	26.993	24.9421	3.73489	5.15185	4.36152	60S ribosomal protein L23a (inferred by orthology to a human protein)	L4vsL4_DEG
NA	Anis.926	0.000348707	0.0358228	-1.76815	5.97616	5.85944	6.70399	6.05628	1.03627	1.45367	1.09617	NA	L4vsL4_LNC
NA	Anis.8368	0.000499979	0.0419462	-1.69326	2.83749	2.60576	2.5564	2.65657	0	0	0.230726	NA	L4vsL4_OTHER
NA	Anis.14946	0.00014581	0.0337569	-1.63754	23.8789	22.1634	13.7928	14.2188	2.02335	3.07057	2.57504	NA	L4vsL4_LNC
ASIM_0001343101	Anis.12696	0.000306394	0.0358228	-1.6358	56.1735	43.339	25.4357	32.423	5.39109	6.01833	5.79729	Elongation factor 1-beta (inferred by orthology to a human protein)	L4vsL4_DEG
ASIM_0001081601	Anis.9746	0.00059246	0.0432212	-1.61303	15.8137	11.5547	6.41509	9.33988	0.689272	1.14613	0.985024	NADH dehydrogenase [ubiquinone] 1 beta subcomplex subunit 10	L4vsL4_DEG
ASIM_0001306001	Anis.12274	0.00123545	0.0497547	-1.58942	113.808	89.7435	63.8295	60.544	14.5377	15.7235	14.8203	60S ribosomal protein L10 (inferred by orthology to a C. elegans protein)	L4vsL4_DEG
ASIM_0001640801	Anis.15950	0.00126607	0.0497547	-1.54167	26.8865	20.1158	14.2968	15.2673	2.62721	3.72321	2.73367	RNA-binding protein NOB1 (inferred by orthology to a human protein)	L4vsL4_DEG
ASIM_0001226701	Anis.11359	0.000107192	0.0337569	-1.51742	8.83502	7.79932	4.791	5.35374	0.307913	0.70654	0.701286	NADH dehydrogenase [ubiquinone] 1 alpha subcomplex subunit 13	L4vsL4_DEG
NA	Anis.8722	0.00112805	0.0491692	-1.50631	10.7267	11.8767	5.4591	8.0945	0.684844	1.06462	1.06027	NA	L4vsL4_LNC
ASIM_0000934001	Anis.8250	6,93613028883711e-05	0.0329753	-1.50539	17.7855	15.8281	8.80244	9.50291	1.11129	1.78506	1.58146	J domain-containing protein	L4vsL4_DEG
ASIM_0002093101	Anis.20453	0.0010196	0.0475813	-1.45506	7.67908	5.7295	3.62588	3.65665	0.191601	0.329631	0.24565	Complex I-B22	L4vsL4_DEG
NA	Anis.6186	0.000347561	0.0358228	-1.4196	2.37902	2.04859	1.76639	2.27702	0	0.095826	0	NA	L4vsL4_LNC
ASIM_0001642201	Anis.15961	2,23624463703276e-05	0.0299059	-1.39912	10.5363	9.22832	6.41951	7.19038	1.09675	1.45107	1.48639	Skp1-related protein	L4vsL4_DEG
ASIM_0000917501	Anis.8071	0.000328046	0.0358228	-1.39769	21.3588	20.1721	13.6387	14.4423	3.40743	3.47037	4.00377	Eukaryotic translation initiation factor 2A	L4vsL4_DEG
NA	Anis.11826	0.000838522	0.0463839	-1.34312	4.91979	4.71849	2.89505	3.25134	0.198666	0.229585	0.465532	NA	L4vsL4_OTHER
ASIM_0000401301	Anis.3360	0.000880322	0.0468188	-1.30872	6.69969	6.53819	3.45633	4.82006	0.47586	0.753333	0.448843	Kinesin-like protein	L4vsL4_DEG
NA	Anis.9538	0.00124339	0.0497547	-1.23541	2.18544	2.39298	2.24431	1.91672	0.110743	0.33028	0.296674	NA	L4vsL4_LNC
ASIM_0001595601	Anis.15479	0.000594098	0.0432212	-1.21792	4.86294	3.83655	2.50371	3.07325	0.088107	0.296812	0.375678	BTB domain-containing protein	L4vsL4_DEG
ASIM_0000071401	Anis.562	0.00102191	0.0475813	-1.14932	3.54571	3.72569	3.99566	3.54936	1.58568	1.23324	1.13527	Adrenodoxin, mitochondrial (inferred by orthology to a human protein)	L4vsL4_DEG
ASIM_0000298001	Anis.2448	9,07315539144804e-05	0.0337569	-1.14261	12.6548	12.3296	5.78838	7.43373	1.10456	1.53325	1.46095	Hsc70-interacting protein (inferred by orthology to a human protein)	L4vsL4_DEG
ASIM_0001143401	Anis.10447	0.000272924	0.0358228	-1.05648	27.8078	24.3527	11.7383	16.2317	2.74065	4.20561	3.91243	Calsequestrin	L4vsL4_DEG
ASIM_0001640401	Anis.15944	0.000253532	0.0358228	1.00661	370.306	347.196	207.888	241.813	280.833	377.722	322.572	Elongation factor 2 (inferred by orthology to a C. elegans protein)	L4vsL4_DEG
ASIM_0000604901	Anis.5113	0.000888285	0.0468188	1.05324	6.23992	6.18805	2.46705	3.00451	3.39879	4.94685	4.01505	Putative syntaxin-5 (inferred by orthology to a C. elegans protein)	L4vsL4_DEG
ASIM_0000030901	Anis.233	0.000338768	0.0358228	1.06413	34.4955	31.3658	21.4264	22.1522	31.2045	40.2093	35.6417	Methionine--tRNA ligase, cytoplasmic	L4vsL4_DEG
ASIM_0000801701	Anis.6913	0.00100657	0.0475813	1.06825	6.89675	6.83943	2.72674	3.32078	3.71927	5.46757	4.3833	Putative syntaxin-5 (inferred by orthology to a C. elegans protein)	L4vsL4_DEG
ASIM_0001465601	Anis.14046	0.00105184	0.0477994	1.10006	6.08708	5.27869	3.49566	4.0522	7.58145	7.17842	7.52703	Probable splicing factor, arginine/serine-rich 6 (inferred by orthology to a C. elegans protein)	L4vsL4_DEG
ASIM_0001888501	Anis.18497	0.000635223	0.0437358	1.11569	5.88022	4.53339	2.15084	2.82395	3.68232	4.81347	3.91139	DH domain-containing protein	L4vsL4_DEG
ASIM_0001848601	Anis.18107	0.00051611	0.0419462	1.11945	32.4762	27.9682	11.4544	17.25	15.0965	20.4861	20.6551	Glycogen-binding subunit 76A (inferred by orthology to a D. melanogaster protein)	L4vsL4_DEG
ASIM_0001022701	Anis.9227	0.000679489	0.0453562	1.12302	69.5818	60.3036	41.2331	42.6061	58.3773	78.7907	69.5348	Innexin	L4vsL4_DEG
ASIM_0001084501	Anis.9780	0.000910608	0.0468188	1.12861	13.1885	13.9303	7.51915	8.61039	10.9994	14.9798	14.3929	Putative solute carrier protein (inferred by orthology to a S. mansoni protein)	L4vsL4_DEG
ASIM_0000057001	Anis.442	0.000879152	0.0468188	1.13959	95.5371	87.8296	42.8506	60.0975	71.7586	80.6655	77.911	Basement membrane proteoglycan (inferred by orthology to a C. elegans protein)	L4vsL4_DEG
ASIM_0000660601	Anis.5618	0.00126236	0.0497547	1.14758	9.17763	8.3103	3.54254	5.70504	6.46306	7.77357	7.45457	V-SNARE coiled-coil homology domain-containing protein	L4vsL4_DEG
NA	Anis.19208	0.0010518	0.0477994	1.15925	7.25244	6.94393	2.0076	2.91627	2.18234	4.27766	3.52305	NA	L4vsL4_OTHER
ASIM_0001011801	Anis.9095	0.000706963	0.0453562	1.15995	44.3927	46.9556	24.6331	28.9112	37.8081	45.8597	47.2521	Alanine--tRNA ligase	L4vsL4_DEG
ASIM_0001227201	Anis.11366	0.0011395	0.0491692	1.16093	4.68919	5.07477	2.39392	3.40042	4.91101	5.71956	5.96142	Sodium/nucleoside cotransporter	L4vsL4_DEG
ASIM_0001419601	Anis.13579	0.000282834	0.0358228	1.16347	6.03987	5.04141	2.19541	2.47983	3.20066	4.49338	4.02376	Protein-serine/threonine phosphatase	L4vsL4_DEG
ASIM_0001188901	Anis.10919	0.000766524	0.0453562	1.17495	4.18156	3.44265	1.29705	1.47795	2.19048	2.84697	2.60197	Juxtamembrane domain-associated catenin (inferred by orthology to a C. elegans protein)	L4vsL4_DEG
NA	Anis.6214	0.0012309	0.0497547	1.19655	7.90092	6.02057	1.22306	2.00606	1.37475	2.14723	2.31359	NA	L4vsL4_LNC
ASIM_0001566801	Anis.15156	0.000209432	0.0358228	1.23844	169.259	152.014	80.966	90.1578	124.657	145.921	145.601	Inorganic diphosphatase	L4vsL4_DEG
ASIM_0001215601	Anis.11233	0.00089724	0.0468188	1.24014	12.1185	10.5138	5.51017	8.0995	9.5071	12.7157	12.7288	BHLH domain-containing protein	L4vsL4_DEG
ASIM_0001083601	Anis.9769	0.000539058	0.0420335	1.26588	5.57618	4.44806	2.08623	2.73202	3.92917	5.54938	4.21102	Membrane-associated protein gex-3 (inferred by orthology to a C. elegans protein)	L4vsL4_DEG
ASIM_0001748901	Anis.17081	0.00011213	0.0337569	1.26818	13.6809	11.8984	5.05814	6.74136	6.87329	10.7939	9.84022	F-actin-capping protein subunit alpha	L4vsL4_DEG
ASIM_0001020901	Anis.9206	0.000602852	0.0432212	1.27221	10.404	10.6754	4.93001	6.76767	8.44394	11.2387	11.3929	Guanylate kinase-like domain-containing protein	L4vsL4_DEG
ASIM_0001361301	Anis.12901	0.0011653	0.049263	1.29657	5.39324	6.32079	3.06639	3.78081	6.50528	7.59494	7.77538	Transmembrane 9 superfamily member	L4vsL4_DEG
ASIM_0000189201	Anis.1532	0.000256713	0.0358228	1.30641	11.1588	8.30635	3.86581	5.09153	6.41409	8.79624	7.45253	Piezo_RRas_bdg domain-containing protein	L4vsL4_DEG
ASIM_0000086301	Anis.674	0.00040594	0.038076	1.31547	18.1515	19.234	10.5552	13.6522	21.71	24.5584	24.8067	Leukotriene A-4 hydrolase (inferred by orthology to a human protein)	L4vsL4_DEG
NA	Anis.4265	0.000147528	0.0337569	1.31919	6.94669	6.89739	3.90118	5.05724	8.12971	10.6158	9.35079	NA	L4vsL4_LNC
NA	Anis.730	0.000112141	0.0337569	1.36221	5.24254	5.07404	2.01717	3.02761	4.27659	5.82388	5.13087	NA	L4vsL4_OTHER
NA	Anis.7903	0.000368284	0.0359215	1.37089	12.7597	11.1044	8.24096	7.87561	15.5387	19.3091	18.1924	NA	L4vsL4_LNC
ASIM_0000336401	Anis.2771	0.0010631	0.0477994	1.38586	32.3772	25.7739	17.7223	18.9386	28.9352	38.7369	40.0914	Pepsin-I3 domain-containing protein	L4vsL4_DEG
NA	Anis.11560	9,73602262119844e-05	0.0337569	1.42177	4.51734	4.32512	2.56961	2.81462	5.49232	7.29072	7.08759	NA	L4vsL4_OTHER
NA	Anis.12538	0.00030681	0.0358228	1.43465	4.11067	3.24189	1.67347	2.02808	3.60836	4.72246	5.13844	NA	L4vsL4_OTHER
ASIM_0001418501	Anis.13562	0.000460944	0.0403139	1.43587	55.6472	46.3273	19.3479	29.7691	33.8351	46.6368	38.4593	Pyruvate carboxylase	L4vsL4_DEG
NA	Anis.12938	3,31817328114159e-05	0.0299059	1.44801	16.8762	15.3873	7.29458	9.65226	14.7533	18.0418	16.2975	NA	L4vsL4_OTHER
ASIM_0001754901	Anis.17150	7,80204954466956e-05	0.0336632	1.47022	16.0866	14.6209	9.99325	10.6583	23.8841	25.1787	24.0028	Aminotran_1_2 domain-containing protein	L4vsL4_DEG
ASIM_0001457201	Anis.13946	0.00075942	0.0453562	1.47973	4.38602	4.44513	3.11936	2.74515	7.09086	8.50265	8.81574	Thioredoxin domain-containing protein	L4vsL4_DEG
NA	Anis.11565	0.000907125	0.0468188	1.49996	25.3536	23.559	12.3326	17.7368	28.6493	35.5618	28.5315	NA	L4vsL4_LNC
NA	Anis.4422	0.000311809	0.0358228	1.5006	6.12667	6.57812	3.29316	3.76373	8.01852	9.46781	8.42658	NA	L4vsL4_LNC
NA	Anis.6791	0.000763809	0.0453562	1.50406	2.82496	3.14053	2.49272	2.2906	8.48006	8.60153	7.25555	NA	L4vsL4_LNC
ASIM_0002017301	Anis.19698	7,13309010671459e-05	0.0329753	1.51157	20.9418	18.8179	10.624	12.6382	20.0334	28.4615	24.1536	Intramembrane protease 2 (inferred by orthology to a C. elegans protein)	L4vsL4_DEG
ASIM_0001525801	Anis.14688	4,15872795884731e-05	0.0299059	1.51284	42.5962	38.6971	18.5224	25.7111	34.798	46.5588	43.7777	Protein CNPPD1 (inferred by orthology to a human protein)	L4vsL4_DEG
ASIM_0001635101	Anis.15888	0.000443083	0.0403139	1.57748	55.2716	52.7351	25.0256	32.4139	44.7145	69.5369	53.8606	Isoleucyl-tRNA synthetase	L4vsL4_DEG
ASIM_0001338501	Anis.12632	0.000938843	0.0468188	1.58899	3.25974	3.53437	1.565	1.8113	3.52494	5.69804	5.15118	F-box domain-containing protein	L4vsL4_DEG
ASIM_0002107601	Anis.20630	0.00122685	0.0497547	1.63426	4.23967	2.72444	0.85196	1.58057	2.52353	4.01429	2.80163	Rhomboid-like protein	L4vsL4_DEG
ASIM_0001250201	Anis.11615	0.000931581	0.0468188	1.63868	2.89191	3.11734	2.0671	1.77683	5.46405	7.47317	6.63506	AP3B1_C domain-containing protein	L4vsL4_DEG
ASIM_0001065201	Anis.9540	0.000761962	0.0453562	1.64365	7.80526	5.17224	1.59244	2.87995	3.93181	5.10609	4.72763	Hsp90 chaperone protein kinase-targeting subunit	L4vsL4_DEG
ASIM_0000833301	Anis.7212	0.000233872	0.0358228	1.64524	173.904	184.21	102.691	116.695	217.302	290.065	246.98	Fumarate hydratase	L4vsL4_DEG
NA	Anis.12093	0.000360092	0.0359215	1.65883	6.36802	4.87652	1.84797	3.07083	5.13469	6.79739	5.50044	NA	L4vsL4_OTHER
ASIM_0001849801	Anis.18116	0.00102036	0.0475813	1.66463	20.7317	18.4598	11.2967	11.1293	20.8294	28.5998	30.5913	Putative dystrobrevin (inferred by orthology to a S. mansoni protein)	L4vsL4_DEG
ASIM_0001375801	Anis.13063	0.00109894	0.0487147	1.67248	19.3503	19.0696	12.7936	11.6894	26.348	33.2364	35.8306	ATP synthase subunit delta, mitochondrial (inferred by orthology to a C. elegans protein)	L4vsL4_DEG
ASIM_0001778201	Anis.17402	3,78011475028472e-05	0.0299059	1.68167	22.3049	21.3142	11.4951	13.8851	29.1666	32.4793	31.1515	Dolichyl-diphosphooligosaccharide--protein glycosyltransferase subunit 2	L4vsL4_DEG
ASIM_0000632101	Anis.5364	0.000614393	0.0432212	1.76245	6.32765	6.34495	2.57359	3.70404	7.84845	10.2243	7.64948	Cullin-associated NEDD8-dissociated protein 1 (inferred by orthology to a C. elegans protein)	L4vsL4_DEG
ASIM_0002122901	Anis.20790	0.000371869	0.0359215	1.80638	33.089	29.496	18.2742	19.0862	37.4144	53.5601	53.275	ABC transmembrane type-1 domain-containing protein	L4vsL4_DEG
ASIM_0001609601	Anis.15621	0.00022945	0.0358228	1.81488	226.103	176.354	129.557	154.667	324.229	421.1	390.024	Col_cuticle_N domain-containing protein	L4vsL4_DEG
ASIM_0002012601	Anis.19658	0.000155828	0.0337569	1.82237	980.054	970.212	677.25	747.738	1641.94	2257.25	2055.61	Propionyl-CoA carboxylase beta chain, mitochondrial (inferred by orthology to a human protein)	L4vsL4_DEG
ASIM_0000323201	Anis.2664	0.000735004	0.0453562	1.84877	14.0315	13.9626	5.30611	7.18991	15.541	16.834	15.2749	Adenylosuccinate synthetase	L4vsL4_DEG
NA	Anis.9398	0.00101451	0.0475813	1.85128	2.60966	2.3237	0.601398	0.73293	2.65709	2.84974	3.47742	NA	L4vsL4_OTHER
ASIM_0000539801	Anis.4562	0.000607743	0.0432212	1.9039	44.9785	38.3486	20.7007	31.7489	53.5275	76.8298	69.3277	Peptidase_M1 domain-containing protein	L4vsL4_DEG
ASIM_0001023901	Anis.9249	0.00113958	0.0491692	1.91702	2.59453	1.9887	1.08628	0.853855	3.30886	5.10456	4.70563	Putative rabb and C (inferred by orthology to a S. mansoni protein)	L4vsL4_DEG
ASIM_0001629301	Anis.15834	0.000330163	0.0358228	1.93138	8.21069	8.21979	3.44136	4.88575	12.1263	12.5845	13.2776	MYND-type domain-containing protein	L4vsL4_DEG
NA	Anis.7761	0.000626854	0.0436237	1.93926	3.36808	3.26296	0.834974	1.13002	2.86377	4.8878	3.25241	NA	L4vsL4_LNC
ASIM_0000319801	Anis.2627	0.00127616	0.0497547	2.01303	12.8956	8.41557	4.35196	4.49667	8.97834	14.9348	12.7708	Calponin-homology (CH) domain-containing protein	L4vsL4_DEG
ASIM_0001944701	Anis.19017	0.00103934	0.0477994	2.07814	66.9197	55.1744	38.157	37.7963	85.3077	136.377	127.9	Ammonium_transp domain-containing protein	L4vsL4_DEG
ASIM_0000402101	Anis.3365	0.000943715	0.0468188	2.08287	50.3352	40.236	19.1011	29.2839	43.3718	76.0198	66.9934	ABC transmembrane type-1 domain-containing protein	L4vsL4_DEG
NA	Anis.9803	0.00101222	0.0475813	2.15519	12.1548	15.2706	5.39113	6.68235	14.7293	22.0189	19.7402	NA	L4vsL4_LNC
NA	Anis.2020	0.000818496	0.0456664	2.19583	39.3018	45.2899	25.7609	28.5165	79.8484	96.8715	116.529	NA	L4vsL4_OTHER
ASIM_0001631401	Anis.15853	0.000769407	0.0453562	2.21733	5.63033	4.08881	0	1.07386	1.17451	2.19266	1.62547	Beta-catenin/armadillo-related protein 1 (inferred by orthology to a C. elegans protein)	L4vsL4_DEG
NA	Anis.16486	0.00107091	0.0477994	2.24132	585.638	585.547	434.613	433.919	1216.02	2012.29	1639.63	NA	L4vsL4_OTHER
NA	Anis.20625	0.000206696	0.0358228	2.55989	7.27595	6.50605	2.36436	2.73749	7.73278	13.5785	12.8023	NA	L4vsL4_LNC
ASIM_0000609901	Anis.5167	0.000573679	0.0432212	2.57796	34.3077	33.4314	15.2702	24.1229	55.9243	86.0571	89.3489	Peptidase_M1 domain-containing protein	L4vsL4_DEG
ASIM_0001405101	Anis.13380	0.000781733	0.0454572	2.58103	6.17925	7.31222	3.50369	5.92298	19.9816	27.989	24.5045	Col_cuticle_N domain-containing protein	L4vsL4_DEG
ASIM_0000431501	Anis.3614	0.000473247	0.0408381	2.89832	3.00699	1.91733	1.16724	1.75247	11.4608	15.8887	10.9115	Disks large homolog 5 (inferred by orthology to a human protein)	L4vsL4_DEG
NA	Anis.7698	0.000459361	0.0403139	2.97107	29.7951	22.0607	11.8006	16.4052	69.383	70.838	95.3624	NA	L4vsL4_LNC
NA	Anis.15899	0.00052073	0.0419462	3.05255	5.72329	3.94031	1.91745	1.83001	9.19482	16.6743	15.574	NA	L4vsL4_OTHER

## Sheet: Table 3
Supplementary Table 3. Differentially expressed genes identified in A. simplex L3 and L4 larvae stages treated by glucose
ref_gene_id	gene id	p-value	q-value	log2FC	FPKM_L3_GLU1	FPKM_L3_GLU2	FPKM_L3_GLU3	FPKM_L4_GLU1	FPKM_L4_GLU2	FPKM_L4_GLU3	description	Project
NA	Anis.7315	0.00111772	0.0288837	-7.18534	710.225	793.425	744.985	2.94726	0.403172	0.457316	NA	L3vsL4_LNC
ASIM_0000040701	Anis.315	0.00672836	0.0469695	-6.92501	833.272	899.339	1027.37	5.38815	1.0651	0.44031	Col_cuticle_N domain-containing protein	L3vsL4_DEG
ASIM_0001458101	Anis.13954	0.00586474	0.0438851	-6.71302	243.812	136.794	234.018	1.36044	0.205329	0.060679	ZP domain-containing protein	L3vsL4_DEG
ASIM_0001615101	Anis.15681	0.00133457	0.0288837	-6.60998	159.458	106.075	140.909	0.546173	0	0.043243	ZP domain-containing protein	L3vsL4_DEG
ASIM_0001373201	Anis.13034	0.00233687	0.0317187	-6.41435	142.989	86.4719	124.994	0.605715	0	0.051181	ZP domain-containing protein	L3vsL4_DEG
ASIM_0000099601	Anis.787	0.00272644	0.0339694	-6.11045	83.1008	43.0908	99.0464	0.660683	0.733226	0.555592	Col_cuticle_N domain-containing protein	L3vsL4_DEG
NA	Anis.18377	0.001131	0.0288837	-6.04817	68.0171	36.9524	48.9959	0	0	0	NA	L3vsL4_LNC
NA	Anis.11526	0.00417486	0.0384087	-5.99448	230.356	197.805	263.272	2.69108	0.88002	0.507974	NA	L3vsL4_OTHER
ASIM_0001875901	Anis.18378	0.00100747	0.0288837	-5.80702	94.4062	71.0205	78.0567	0.503107	0	0	Col_cuticle_N domain-containing protein	L3vsL4_DEG
ASIM_0001785701	Anis.17479	0.00169983	0.0294551	-5.72432	63.9047	57.1953	87.0903	0.431203	0	0	Col_cuticle_N domain-containing protein	L3vsL4_DEG
NA	Anis.11523	0.000671892	0.0271867	-5.68876	114.884	109.168	100.957	0.901573	0.127078	0.06177	NA	L3vsL4_OTHER
ASIM_0000221901	Anis.1795	6,54617907800414e-05	0.0160078	-5.60287	46.0179	46.6704	53.9265	0.073068	0.070711	0	Putative kunitz-type protease inhibitor (inferred by orthology to a S. mansoni protein)	L3vsL4_DEG
ASIM_0001170701	Anis.10675	0.00103358	0.0288837	-5.50608	39.176	57.864	62.0687	0.051804	0	0	ZP domain-containing protein	L3vsL4_DEG
ASIM_0001892801	Anis.18534	0.000232433	0.0226281	-5.34229	65.9027	67.1728	66.1182	0.512157	0	0	Apple domain-containing protein	L3vsL4_DEG
NA	Anis.21146	0.000867928	0.0276652	-5.27492	42.2077	27.4227	29.418	0	0	0	NA	L3vsL4_LNC
NA	Anis.14358	0.0012494	0.0288837	-5.24118	62.0671	42.2692	59.625	0.780739	0.562747	0.393169	NA	L3vsL4_OTHER
ASIM_0001397201	Anis.13297	0.0045032	0.0393579	-5.20194	69.1412	88.0404	120.45	1.1598	0.043254	0.172642	Col_cuticle_N domain-containing protein	L3vsL4_DEG
ASIM_0000051501	Anis.399	8,76857376372886e-05	0.0160078	-5.13641	40.1864	41.0709	45.9736	0.223544	0.046742	0.072996	Putative kunitz-type protease inhibitor (inferred by orthology to a S. mansoni protein)	L3vsL4_DEG
ASIM_0001779801	Anis.17422	5,11864794741079e-05	0.0157109	-5.08299	42.839	40.8035	39.8091	0.205264	0	0	Apple domain-containing protein	L3vsL4_DEG
ASIM_0001836901	Anis.17978	0.000103144	0.0179307	-5.0675	29.6585	33.9272	36.2873	0	0	0	Putative kunitz-type protease inhibitor (inferred by orthology to a S. mansoni protein)	L3vsL4_DEG
ASIM_0000986601	Anis.8813	0.00607871	0.0447411	-4.97601	50.168	150.248	66.9199	0.359531	0	0	Col_cuticle_N domain-containing protein	L3vsL4_DEG
NA	Anis.13788	0.00172286	0.0294551	-4.91386	33.9187	22.1428	32.2971	0.210593	0	0	NA	L3vsL4_OTHER
NA	Anis.14683	1,90892098009821e-05	0.0139852	-4.8064	25.6725	23.4858	26.7056	0	0	0	NA	L3vsL4_OTHER
ASIM_0001661201	Anis.16155	0.000404041	0.0241871	-4.76277	27.2692	19.4472	22.0936	0	0	0	DUF19 domain-containing protein	L3vsL4_DEG
ASIM_0001909101	Anis.18688	0.000400938	0.0241871	-4.66353	30.023	26.9725	32.0997	0.254164	0	0	BPTI/Kunitz inhibitor domain-containing protein	L3vsL4_DEG
NA	Anis.16151	0.00057207	0.0265414	-4.65668	29.8902	22.3302	24.2012	0.132371	0	0	NA	L3vsL4_LNC
NA	Anis.5680	0.000226004	0.0226281	-4.60098	24.9134	19.6558	20.2226	0	0	0	NA	L3vsL4_LNC
NA	Anis.16336	0.000150711	0.0205815	-4.59181	32.1192	29.4307	26.6854	0.198013	0	0.0740062	NA	L3vsL4_LNC
ASIM_0001303101	Anis.12228	0.00157233	0.0289394	-4.58078	22.2733	14.8911	23.6867	0.095676	0	0.043957	ZP domain-containing protein	L3vsL4_DEG
ASIM_0000221301	Anis.1791	0.00370364	0.0373503	-4.55211	40.6142	45.804	67.9722	1.19627	0.583541	0.748608	Col_cuticle_N domain-containing protein	L3vsL4_DEG
NA	Anis.20752	0.00212245	0.0310205	-4.52791	34.0194	29.3025	36.9762	0.598943	0.18653	0	NA	L3vsL4_LNC
NA	Anis.12891	0.00173929	0.0294551	-4.51729	16.8869	19.9113	27.1214	0	0	0	NA	L3vsL4_LNC
ASIM_0001606101	Anis.15584	0.000261628	0.0226281	-4.49613	21.1065	14.0231	22.0812	0.204269	0.603377	0.418861	Lipase_3 domain-containing protein	L3vsL4_DEG
NA	Anis.5727	0.00046867	0.0262098	-4.49561	49.794	53.2309	43.2607	1.05664	0.964982	0.595326	NA	L3vsL4_LNC
NA	Anis.17760	0.000243456	0.0226281	-4.49085	18.784	16.727	22.0415	0	0	0	NA	L3vsL4_OTHER
NA	Anis.8866	0.000111086	0.0179795	-4.39533	33.1192	38.3141	30.6117	0.403763	0.175517	0.392637	NA	L3vsL4_LNC
NA	Anis.137	0.00290373	0.0342695	-4.38982	21.541	12.2403	21.3546	0.223572	0.171146	0.201573	NA	L3vsL4_OTHER
NA	Anis.16333	2,51134971349654e-05	0.0139852	-4.32331	22.6602	23.6919	23.8433	0.167954	0	0	NA	L3vsL4_LNC
NA	Anis.18594	0.00144381	0.0289096	-4.32281	25.9259	16.3789	22.57	0.392547	0.348402	0.285482	NA	L3vsL4_LNC
ASIM_0001747901	Anis.17072	0.00086225	0.0276652	-4.30515	23.5702	15.2832	20.5729	0.281007	0.306766	0.347357	Pyrroline-5-carboxylate reductase	L3vsL4_DEG
ASIM_0001542901	Anis.14886	0.00339657	0.0361047	-4.29666	35.7718	17.6371	31.8114	1.15042	1.39476	1.32808	Putative laminin gamma-1 chain (inferred by orthology to a S. mansoni protein)	L3vsL4_DEG
NA	Anis.16154	7,30578971011031e-05	0.0160078	-4.29425	18.5202	15.4181	17.2668	0	0	0	NA	L3vsL4_LNC
NA	Anis.14026	0.00304753	0.034324	-4.16643	15.7528	8.35481	13.5355	0	0	0	NA	L3vsL4_OTHER
NA	Anis.14037	0.000940483	0.0285411	-4.15647	20.9611	15.2836	16.6421	0.13306	0	0	NA	L3vsL4_LNC
NA	Anis.19574	0.00454911	0.039499	-4.12781	16.6663	8.05704	14.5182	0.13212	0.171621	0.115435	NA	L3vsL4_LNC
NA	Anis.6638	0.00276732	0.0339694	-4.12334	17.0143	14.9564	23.5362	0.234198	0.084449	0.370642	NA	L3vsL4_LNC
NA	Anis.15976	0.00205876	0.0305362	-4.08359	29.0199	24.6022	33.235	0.906762	0.789477	1.52448	NA	L3vsL4_OTHER
ASIM_0001424401	Anis.13630	4,62537941772201e-05	0.0157109	-4.07935	19.3963	20.5519	17.3123	0.0899018	0	0	DB domain-containing protein	L3vsL4_DEG
ASIM_0000336401	Anis.2771	0.00248656	0.0328871	-4.05571	460.797	230.025	353.904	28.9352	38.7369	40.0914	Pepsin-I3 domain-containing protein	L3vsL4_DEG
ASIM_0000310201	Anis.2552	0.000653763	0.0271867	-4.05154	28.6166	22.1613	33.5429	1.14677	1.36607	1.40683	Putative laminin gamma-1 chain (inferred by orthology to a S. mansoni protein)	L3vsL4_DEG
ASIM_0000042101	Anis.330	0.00311948	0.0345993	-4.02259	15.2506	10.1134	17.0521	0.140009	0	0.127661	ZP domain-containing protein	L3vsL4_DEG
NA	Anis.12258	0.000811516	0.0276652	-3.99698	15.9088	13.6707	18.0948	0.156102	0	0	NA	L3vsL4_OTHER
NA	Anis.7168	0.0012903	0.0288837	-3.97981	18.2239	12.9754	13.1901	0.07042	0	0.07703	NA	L3vsL4_LNC
NA	Anis.18401	0.0050062	0.040688	-3.9353	13.2969	6.97308	12.0167	0	0	0.316876	NA	L3vsL4_LNC
NA	Anis.7001	0.000647846	0.0271867	-3.85617	21.2488	17.623	26.2329	1.2146	3.56571	2.24425	NA	L3vsL4_LNC
ASIM_0000228601	Anis.1845	0.00747476	0.0491536	-3.83158	19.3084	8.1604	11.5533	0.347774	0.664141	0.810895	CELF35-1 (inferred by orthology to a C. elegans protein)	L3vsL4_DEG
NA	Anis.4764	0.00535382	0.0421966	-3.792	16.58	9.8268	10.7814	0.0705187	0	0.320781	NA	L3vsL4_LNC
ASIM_0001714101	Anis.16732	0.00210739	0.0309037	-3.76483	15.5088	11.3987	15.2142	0.243084	0	0	SSD domain-containing protein	L3vsL4_DEG
NA	Anis.13112	0.000952993	0.0287212	-3.75358	11.9498	15.7971	15.4971	0.071798	0.133952	0	NA	L3vsL4_OTHER
NA	Anis.10674	0.000754724	0.0276652	-3.69932	11.8161	9.04262	13.1585	0.130791	0.250303	0.416493	NA	L3vsL4_OTHER
NA	Anis.20274	0.00657232	0.0468215	-3.67227	8.15081	9.21866	15.0937	0	0	0	NA	L3vsL4_OTHER
NA	Anis.18446	0.00383529	0.0373503	-3.65217	11.4677	7.46137	18.1374	0.661573	2.05112	1.76373	NA	L3vsL4_LNC
ASIM_0001397801	Anis.13305	0.00576339	0.043657	-3.58775	10.1495	8.36112	14.6543	0.171466	0	0	ZP domain-containing protein	L3vsL4_DEG
NA	Anis.12053	0.00205704	0.0305362	-3.56983	12.5937	7.45512	11.493	0.261143	0.362839	0.311747	NA	L3vsL4_OTHER
NA	Anis.1777	0.00278304	0.0339694	-3.5384	12.1009	7.81287	7.97385	0	0.042498	0	NA	L3vsL4_LNC
NA	Anis.533	0.00311177	0.0345993	-3.5374	9.0268	8.49066	13.848	0.158543	0.277187	0.201599	NA	L3vsL4_OTHER
NA	Anis.18697	0.00174329	0.0294551	-3.49158	11.3443	8.22198	11.0694	0.141268	0	0	NA	L3vsL4_LNC
NA	Anis.10118	0.00653239	0.0467624	-3.46859	10.4243	5.07841	7.29514	0	0	0	NA	L3vsL4_LNC
NA	Anis.15229	0.00217747	0.0310965	-3.41784	8.53751	5.50296	8.66333	0	0	0	NA	L3vsL4_LNC
NA	Anis.11418	0.00214667	0.0310784	-3.41382	10.7377	8.11786	11.2895	0.176608	0	0	NA	L3vsL4_OTHER
ASIM_0001493901	Anis.14361	0.000106681	0.0179307	-3.39602	9.25857	7.83012	9.01427	0	0	0	Importin subunit alpha (inferred by orthology to a D. melanogaster protein)	L3vsL4_DEG
ASIM_0001179101	Anis.10782	0.000742557	0.0276652	-3.37339	10.4675	12.8094	9.44356	0	0.0311248	0	Col_cuticle_N domain-containing protein	L3vsL4_DEG
NA	Anis.3910	0.00119815	0.0288837	-3.36345	7.92432	7.38449	7.62571	0	0.820091	0.462371	NA	L3vsL4_LNC
NA	Anis.9416	0.000613644	0.0270871	-3.35429	10.2174	8.47996	10.4514	0.125965	0	0.081689	NA	L3vsL4_OTHER
NA	Anis.13679	0.000996181	0.0288837	-3.34528	11.3197	8.89691	8.38178	0.0913895	0.127517	0.101214	NA	L3vsL4_OTHER
ASIM_0000114601	Anis.915	0.00248168	0.0328871	-3.34502	9.60401	10.4034	13.5929	0.208182	0	0	Superoxide dismutase	L3vsL4_DEG
NA	Anis.10450	0.00227609	0.0314809	-3.3203	7.6032	7.80363	10.9606	0.0473199	0	0	NA	L3vsL4_OTHER
NA	Anis.897	0.00653231	0.0467624	-3.30046	6.53566	3.42339	5.03579	0	2.50587	2.22159	NA	L3vsL4_OTHER
NA	Anis.17972	0.000657057	0.0271867	-3.25598	14.8344	11.2941	16.5863	0.95902	1.24391	1.19307	NA	L3vsL4_OTHER
NA	Anis.4707	0.00398541	0.0380761	-3.24788	9.29356	4.62211	7.15634	0.141058	0.451623	0.635472	NA	L3vsL4_OTHER
NA	Anis.19486	0.00458657	0.0395331	-3.24049	18.8219	10.4668	13.6831	1.02381	1.24186	1.53375	NA	L3vsL4_OTHER
ASIM_0001719501	Anis.16778	0.000535679	0.0265414	-3.21462	13.3509	21.1203	14.5311	0.35052	0	0.050865	CPG4 domain-containing protein	L3vsL4_DEG
ASIM_0001997101	Anis.19511	0.00159375	0.0289394	-3.21174	7.33623	6.69828	10.1509	0.154583	0.361434	0.277638	Nuclear hormone receptor family member nhr-91 (inferred by orthology to a C. elegans protein)	L3vsL4_DEG
NA	Anis.14788	0.00555008	0.0430596	-3.20217	12.6609	15.2034	9.57423	0.164351	0.14741	0.457922	NA	L3vsL4_LNC
ASIM_0000546701	Anis.4610	0.00279542	0.0339694	-3.19157	10.8817	9.48753	14.4059	0.562614	0.569394	0.827083	VWFA domain-containing protein	L3vsL4_DEG
ASIM_0001549801	Anis.14965	0.000373178	0.023297	-3.18957	8.06068	10.2895	9.06567	0	0	0	Col_cuticle_N domain-containing protein	L3vsL4_DEG
NA	Anis.12629	8,2382740740794e-05	0.0160078	-3.15825	10.4815	12.5304	9.91634	0.15578	0	0	NA	L3vsL4_OTHER
ASIM_0000549301	Anis.4639	0.000879969	0.0276652	-3.14932	7.04619	8.86217	9.22704	0	0	0	ZP domain-containing protein	L3vsL4_DEG
NA	Anis.11069	0.00133109	0.0288837	-3.14749	17.6782	13.7801	18.9993	1.31152	1.32316	1.67916	NA	L3vsL4_OTHER
ASIM_0001615701	Anis.15689	0.00381892	0.0373503	-3.0853	17.1302	15.1285	13.8559	1.22287	2.43976	1.32147	Putative neutral sphingomyelinase (inferred by orthology to a C. elegans protein)	L3vsL4_DEG
NA	Anis.6715	0.000642207	0.0271867	-3.06891	7.15721	5.15523	6.17129	0	0.109289	0	NA	L3vsL4_LNC
ASIM_0001480801	Anis.14214	0.000874806	0.0276652	-3.0485	8.46254	9.56691	7.04692	0	0	0	Col_cuticle_N domain-containing protein	L3vsL4_DEG
NA	Anis.18274	2,97079586457638e-05	0.0144249	-3.03374	6.83456	6.62784	7.29903	0	0	0	NA	L3vsL4_OTHER
NA	Anis.2023	0.000821607	0.0276652	-3.01858	11.0242	8.01686	12.4137	0.83857	1.34336	1.04985	NA	L3vsL4_LNC
ASIM_0001260701	Anis.11749	0.00113306	0.0288837	-2.99735	10.761	7.66845	10.1366	0.567117	0.622507	0.542882	p-granule-associated novel protein 1 (inferred by orthology to a C. elegans protein)	L3vsL4_DEG
NA	Anis.4846	0.000657843	0.0271867	-2.99312	28.4695	31.1271	24.5389	2.33221	2.40264	2.22866	NA	L3vsL4_LNC
NA	Anis.14894	0.00694142	0.0477701	-2.98788	6.83006	2.92705	4.25115	0	0.517875	0.584211	NA	L3vsL4_LNC
NA	Anis.19097	0.00311351	0.0345993	-2.9811	7.98419	5.66978	7.64875	0.214259	0.156023	0	NA	L3vsL4_LNC
NA	Anis.18347	0.00506231	0.040816	-2.96849	5.59919	7.04507	7.69179	0.079407	0.739929	0.370946	NA	L3vsL4_OTHER
NA	Anis.4604	2,56022173675818e-05	0.0139852	-2.96195	7.06611	6.7263	6.50234	0	0	0	NA	L3vsL4_LNC
NA	Anis.12655	0.00363797	0.0373503	-2.95745	7.97661	5.49991	5.34945	0	0	0.101437	NA	L3vsL4_OTHER
NA	Anis.16316	0.000340783	0.0226281	-2.95404	7.26086	7.78286	6.46684	0	0.056598	0	NA	L3vsL4_LNC
NA	Anis.9232	0.000669285	0.0271867	-2.92216	19.1945	13.1201	16.9369	1.91852	2.74939	2.22506	NA	L3vsL4_OTHER
NA	Anis.9091	0.00449217	0.0393403	-2.89249	6.8681	3.71702	6.02545	0.29003	1.64285	2.03202	NA	L3vsL4_LNC
ASIM_0001407401	Anis.13417	0.000164305	0.0217579	-2.85967	5.91584	5.30186	6.24594	0	0	0.06141	Nuclear receptor domain-containing protein	L3vsL4_DEG
ASIM_0001633301	Anis.15864	0.00202544	0.0305213	-2.84847	6.55783	9.65853	7.12585	0	0	0	Cuticle collagen sqt-1 (inferred by orthology to a C. elegans protein)	L3vsL4_DEG
NA	Anis.5823	0.0012716	0.0288837	-2.84161	7.28873	5.1203	8.36317	0.428569	0.892583	1.00767	NA	L3vsL4_LNC
NA	Anis.13330	0.00178189	0.0298493	-2.83479	4.48918	2.97391	5.50546	0	0.311374	0.210967	NA	L3vsL4_OTHER
ASIM_0001415801	Anis.13520	0.000227156	0.0226281	-2.83424	6.17986	5.51983	6.45841	0.052163	0.01075	0	ZP domain-containing protein	L3vsL4_DEG
NA	Anis.15543	0.00247643	0.0328871	-2.81622	9.65698	8.40309	11.5654	0.675405	0.458635	0.588069	NA	L3vsL4_OTHER
ASIM_0001897001	Anis.18578	0.0013584	0.0289096	-2.81147	13.9297	9.22431	14.1915	1.59817	2.49097	1.82894	Globin-like protein (inferred by orthology to a C. elegans protein)	L3vsL4_DEG
ASIM_0001486401	Anis.14282	0.00268649	0.0339694	-2.80872	6.97659	4.63049	5.91607	0.138421	0.095116	0.064388	HTH psq-type domain-containing protein	L3vsL4_DEG
NA	Anis.16777	0.00231574	0.0316243	-2.79573	5.02751	4.95702	6.90527	0.103296	0.344992	0.112755	NA	L3vsL4_OTHER
NA	Anis.15535	0.00650898	0.0467624	-2.78503	4.33489	3.85415	6.63908	0	0	0	NA	L3vsL4_OTHER
ASIM_0001363001	Anis.12925	0.00230307	0.0316243	-2.77411	6.40291	4.77191	6.45727	0.122634	0	0.116178	dTDP-D-glucose 4,6-dehydratase (inferred by orthology to a human protein)	L3vsL4_DEG
ASIM_0001865701	Anis.18282	0.00193691	0.0302829	-2.76287	8.48307	5.43216	6.6075	0.498148	1.51964	1.53809	CHK domain-containing protein	L3vsL4_DEG
NA	Anis.13117	0.00260813	0.0339212	-2.75858	104.946	77.6682	116.673	18.7882	31.486	35.8888	NA	L3vsL4_LNC
NA	Anis.46	0.00412306	0.0383244	-2.72226	4.32771	4.37469	6.46698	0	0	0	NA	L3vsL4_OTHER
ASIM_0000168401	Anis.1371	0.000773599	0.0276652	-2.70928	12.7628	7.38594	14.8582	2.09989	5.40286	4.72165	Procollagen lysyl hydroxylase (inferred by orthology to a D. melanogaster protein)	L3vsL4_DEG
NA	Anis.15096	0.000301994	0.0226281	-2.70298	6.26975	6.74217	5.69075	0.038211	0.053505	0.099179	NA	L3vsL4_OTHER
NA	Anis.11752	0.00362177	0.0373503	-2.69435	5.88536	3.73521	4.87043	0.0521871	0	0.0124949	NA	L3vsL4_LNC
ASIM_0002010001	Anis.19633	0.00214775	0.0310784	-2.68615	5.31676	2.14636	4.20387	0.261371	1.59048	0.888375	60S ribosomal protein L23	L3vsL4_DEG
NA	Anis.20702	0.000581128	0.0265414	-2.67985	5.08385	5.54672	5.2736	0	0.176833	0	NA	L3vsL4_LNC
NA	Anis.1100	0.00614562	0.045061	-2.65113	6.07405	4.0136	7.28604	0.373602	0.418935	0.468447	NA	L3vsL4_LNC
NA	Anis.18224	0.000140756	0.0198421	-2.64986	5.80327	5.48408	5.50512	0.055732	0.057135	0.160874	NA	L3vsL4_LNC
NA	Anis.19683	0.00198868	0.0305213	-2.6415	10.741	7.43818	8.31659	0.957394	1.75111	1.1765	NA	L3vsL4_LNC
NA	Anis.17134	0.00552457	0.0430345	-2.63896	1.87207	0	2.66768	0	3.30618	2.30064	NA	L3vsL4_OTHER
ASIM_0001569801	Anis.15202	0.00401212	0.0380761	-2.63131	8.80309	7.71201	9.14861	0.91456	1.90789	0.890361	Nuclear receptor domain-containing protein	L3vsL4_DEG
NA	Anis.12156	0.0015774	0.0289394	-2.62516	11.0897	7.42035	8.56001	0.961868	1.46846	1.35405	NA	L3vsL4_LNC
NA	Anis.8287	0.00185466	0.0299163	-2.61673	7.42628	6.92672	9.91752	0.840853	1.84955	1.38182	NA	L3vsL4_LNC
NA	Anis.19057	0.00366597	0.0373503	-2.60543	4.48009	5.01944	6.57183	0.065809	0	0	NA	L3vsL4_OTHER
NA	Anis.17620	0.00285092	0.0342695	-2.6019	4.50762	3.01083	4.59474	0	0	0	NA	L3vsL4_OTHER
NA	Anis.19697	0.000207696	0.0226281	-2.595	4.62653	4.33293	5.14458	0	0	0	NA	L3vsL4_LNC
NA	Anis.605	0.00270625	0.0339694	-2.59037	4.13651	3.30398	5.10222	0	0	0	NA	L3vsL4_OTHER
NA	Anis.4559	0.00230898	0.0316243	-2.5858	4.54382	3.09118	4.50941	0	0	0	NA	L3vsL4_OTHER
NA	Anis.3941	0.00289473	0.0342695	-2.57448	4.0545	3.26373	5.07004	0	0	0	NA	L3vsL4_LNC
NA	Anis.12614	0.0029891	0.0342695	-2.574	8.15789	4.75184	6.34213	0.79806	2.33863	1.29544	NA	L3vsL4_OTHER
NA	Anis.10933	0.00324123	0.0350598	-2.55796	14.5433	7.97659	14.0853	2.23135	3.52944	3.45093	NA	L3vsL4_OTHER
NA	Anis.1454	0.00126956	0.0288837	-2.51412	4.00494	3.80228	5.04316	0	0	0	NA	L3vsL4_OTHER
ASIM_0001383201	Anis.13136	0.00239504	0.0323035	-2.508	8.70845	5.77032	9.12365	1.17784	2.23645	1.36332	Abnormal pharyngeal pumping eat-20 (inferred by orthology to a C. elegans protein)	L3vsL4_DEG
ASIM_0001937401	Anis.18954	0.00157835	0.0289394	-2.47346	9.48268	8.6952	12.0334	1.49984	3.01514	2.28343	Protein TIS11 (inferred by orthology to a D. melanogaster protein)	L3vsL4_DEG
ASIM_0001228301	Anis.11385	0.00453344	0.039499	-2.46989	9.84436	9.61704	13.9637	1.52452	1.90814	1.59673	60S ribosomal protein L44 (inferred by orthology to a C. elegans protein)	L3vsL4_DEG
ASIM_0001243401	Anis.11534	0.00691542	0.0476662	-2.46694	12.8951	13.6802	11.816	1.68421	3.56983	2.7015	Signal sequence receptor subunit gamma	L3vsL4_DEG
ASIM_0001329101	Anis.12526	0.000589135	0.0265414	-2.45169	2.62813	1.11268	2.56688	0	2.21888	1.37417	3-phosphoinositide-dependent protein kinase 1	L3vsL4_DEG
ASIM_0001158201	Anis.10634	0.000740037	0.0276652	-2.44606	7.41002	5.3956	6.68915	0.674777	1.07987	0.759189	MFS domain-containing protein	L3vsL4_DEG
ASIM_0001028901	Anis.9307	0.000834427	0.0276652	-2.44517	3.81146	4.2274	4.6656	0	0.155997	0.040222	Peptidylprolyl isomerase	L3vsL4_DEG
ASIM_0001977601	Anis.19322	0.00573177	0.0436374	-2.44405	3.05507	3.14261	4.85724	0	0.350484	0.31143	VWFA domain-containing protein	L3vsL4_DEG
ASIM_0000151401	Anis.1213	0.00569374	0.0435293	-2.36439	9.81137	5.60737	6.95751	1.15973	2.41474	2.51357	Procollagen lysyl hydroxylase (inferred by orthology to a D. melanogaster protein)	L3vsL4_DEG
ASIM_0001144101	Anis.10458	0.00200145	0.0305213	-2.35867	3.43945	2.37319	3.70667	0	0.113002	0.0267632	Chloride channel protein	L3vsL4_DEG
ASIM_0001191101	Anis.10936	0.00383375	0.0373503	-2.3579	6.64268	3.43074	6.54506	0.855004	1.76199	1.85103	Derlin	L3vsL4_DEG
NA	Anis.20067	0.000226343	0.0226281	-2.35562	4.05931	2.27189	4.39757	0.336105	1.43954	1.09625	NA	L3vsL4_OTHER
ASIM_0001928001	Anis.18865	0.00442196	0.0390492	-2.35408	5.99872	4.16839	4.90814	0.307942	0.175143	0.163011	VWFA domain-containing protein	L3vsL4_DEG
ASIM_0001353701	Anis.12812	0.00495981	0.040688	-2.34848	24.3596	17.3061	17.4428	3.71163	4.77354	3.96264	COesterase domain-containing protein	L3vsL4_DEG
NA	Anis.7401	0.00713955	0.0481479	-2.32317	3.90011	2.14832	3.18757	0	0	0	NA	L3vsL4_OTHER
ASIM_0001565401	Anis.15138	0.00276772	0.0339694	-2.31434	6.98425	5.55627	9.43795	1.35393	3.44443	2.50889	J domain-containing protein	L3vsL4_DEG
NA	Anis.504	0.00167638	0.0294395	-2.29231	3.75118	2.86859	3.85542	0.03381	0	0	NA	L3vsL4_OTHER
ASIM_0001356901	Anis.12849	0.00222114	0.0311831	-2.28665	4.66709	2.39976	3.68946	0.304769	0.96731	0.749054	Putative transcription factor ap-2 gamma (inferred by orthology to a S. mansoni protein)	L3vsL4_DEG
ASIM_0001296901	Anis.12173	0.00102443	0.0288837	-2.27594	10.2897	7.46397	10.8631	1.72132	2.43967	2.54575	EGF-like domain-containing protein	L3vsL4_DEG
ASIM_0002096201	Anis.20496	0.00604719	0.0446389	-2.27344	3.28197	2.4349	4.66974	0.224737	0.658044	0.376632	Sugar transporter SWEET1	L3vsL4_DEG
ASIM_0001950001	Anis.19065	0.00483783	0.0404603	-2.26884	7.68406	5.04014	6.51661	0.859486	0.95144	0.73134	Formin-like protein CG32138 (inferred by orthology to a D. melanogaster protein)	L3vsL4_DEG
NA	Anis.1229	0.00447648	0.0392816	-2.26403	7.91605	4.56255	7.32941	1.14132	1.65257	1.3724	NA	L3vsL4_OTHER
NA	Anis.3560	0.0075425	0.0493089	-2.23086	5.85349	2.53518	5.6309	0.890611	1.88645	1.61412	NA	L3vsL4_LNC
NA	Anis.18794	0.00266197	0.0339694	-2.2225	4.15144	3.16537	3.03097	0	0	0	NA	L3vsL4_LNC
NA	Anis.10106	0.00180111	0.0298977	-2.20822	5.40595	4.80507	5.53412	0.362799	0.117894	0.286918	NA	L3vsL4_LNC
NA	Anis.15928	0.00146027	0.0289096	-2.20443	4.88279	6.59308	5.08791	0.207032	0.099248	0	NA	L3vsL4_OTHER
NA	Anis.620	0.000179584	0.0224223	-2.19623	3.44455	3.90277	3.86266	0	0	0	NA	L3vsL4_OTHER
NA	Anis.18083	0.00722687	0.0485868	-2.18652	5.98539	5.17845	4.66399	0.547893	1.19014	0.578813	NA	L3vsL4_OTHER
NA	Anis.12284	0.00422004	0.0385453	-2.17813	5.00951	3.34839	4.53956	0.357531	0.354794	0.527675	NA	L3vsL4_OTHER
NA	Anis.1249	0.00621523	0.045419	-2.16071	2.68289	2.82335	4.06497	0	0	0	NA	L3vsL4_OTHER
ASIM_0001946501	Anis.19033	0.00294236	0.0342695	-2.15742	4.04361	4.38906	3.40441	0	0	0.158493	Hydroxyacyl-coenzyme A dehydrogenase, mitochondrial (inferred by orthology to a human protein)	L3vsL4_DEG
ASIM_0001734601	Anis.16925	0.00464885	0.0396013	-2.13735	2.85167	1.36552	2.69275	0.127768	1.39036	1.50946	ADP-ribosylation factor-like protein 2 (inferred by orthology to a C. elegans protein)	L3vsL4_DEG
NA	Anis.13784	0.00554261	0.0430596	-2.12883	3.4426	2.26721	3.29353	0.067358	0	0	NA	L3vsL4_LNC
ASIM_0000507701	Anis.4282	0.000131647	0.0198421	-2.12736	9.19815	7.3056	8.34355	1.50478	2.34944	2.04419	Abnormal pharyngeal pumping eat-20 (inferred by orthology to a C. elegans protein)	L3vsL4_DEG
ASIM_0001151201	Anis.10550	0.00153257	0.0289394	-2.12462	3.40647	2.30845	3.28649	0.093258	0.211203	0.243504	Angiotensin-converting enzyme	L3vsL4_DEG
NA	Anis.15632	0.00379319	0.0373503	-2.12319	3.40852	2.56147	3.81119	0.116216	0.08421	0.18677	NA	L3vsL4_OTHER
NA	Anis.5307	0.00309974	0.0345993	-2.08645	6.8437	8.19805	9.02686	1.10567	1.26722	1.21822	NA	L3vsL4_LNC
NA	Anis.16244	0.00634128	0.0462628	-2.0814	7.65838	7.08322	9.34119	1.53137	2.14462	1.32116	NA	L3vsL4_OTHER
NA	Anis.7703	0.00401594	0.0380761	-2.07993	3.89423	3.34033	2.69952	0	0	0	NA	L3vsL4_LNC
ASIM_0001411601	Anis.13471	0.00115244	0.0288837	-2.05791	28.0725	26.205	32.2022	6.84309	7.10845	6.7042	AMMECR1 domain-containing protein	L3vsL4_DEG
ASIM_0001488401	Anis.14306	0.00171474	0.0294551	-2.04827	4.66859	4.22307	4.71437	0.412023	0.329725	0.180013	RNA helicase	L3vsL4_DEG
NA	Anis.11572	0.000140659	0.0198421	-2.04821	3.23081	3.41082	3.56919	0.077329	0.12267	0.071222	NA	L3vsL4_OTHER
ASIM_0001332201	Anis.12552	0.00271421	0.0339694	-2.04392	9.56183	5.06017	7.40316	2.05789	5.13228	3.76325	Annexin	L3vsL4_DEG
NA	Anis.18524	0.00580797	0.0436847	-2.04121	2.83202	1.88036	2.00554	0	0.781441	0.364261	NA	L3vsL4_OTHER
ASIM_0001977301	Anis.19319	0.00698049	0.0478131	-2.02669	2.59597	1.64167	2.82794	0	0	0	Cadherin domain-containing protein	L3vsL4_DEG
ASIM_0000412101	Anis.3443	0.00435279	0.0389958	-2.01743	4.57316	3.18903	6.38229	1.11418	3.39565	2.64808	Tyrosine-protein phosphatase non-receptor type 23 (inferred by orthology to a human protein)	L3vsL4_DEG
ASIM_0000458601	Anis.3854	0.00104719	0.0288837	-2.0142	2.68595	2.36533	3.08915	0	0	0	SSD domain-containing protein	L3vsL4_DEG
NA	Anis.14276	0.0011242	0.0288837	-1.97687	40.6204	29.65	40.3576	10.9677	13.9243	14.0385	NA	L3vsL4_OTHER
NA	Anis.17040	0.00108216	0.0288837	-1.97583	60.8783	55.4935	59.6459	14.8774	13.9243	12.7713	NA	L3vsL4_LNC
NA	Anis.6626	0.00172917	0.0294551	-1.96802	6.02887	3.40774	7.07569	1.73127	5.04348	3.29478	NA	L3vsL4_OTHER
NA	Anis.19093	0.0031766	0.0346501	-1.96641	2.85285	1.90435	2.48902	0	0	0	NA	L3vsL4_LNC
ASIM_0000093101	Anis.726	0.00529752	0.0420227	-1.96444	22.8886	20.634	26.1862	5.63191	4.68233	4.62653	AMMECR1 domain-containing protein	L3vsL4_DEG
NA	Anis.16555	0.00204514	0.0305362	-1.95276	2.77597	2.12038	2.82886	0.030849	0	0	NA	L3vsL4_LNC
ASIM_0000151301	Anis.1211	0.00441132	0.0390492	-1.95157	3.18625	3.16559	2.95172	0.03807	0.129148	0.369951	Protein-cysteine N-palmitoyltransferase HHAT (inferred by orthology to a human protein)	L3vsL4_DEG
ASIM_0001644001	Anis.15977	0.00112812	0.0288837	-1.95052	2.5057	2.34799	3.0023	0	0	0	Serine/threonine-protein phosphatase	L3vsL4_DEG
NA	Anis.14250	0.000560307	0.0265414	-1.94729	6.91851	3.81938	6.08387	1.63829	4.90705	3.89504	NA	L3vsL4_LNC
NA	Anis.1263	0.000328494	0.0226281	-1.93655	2.88377	2.76354	3.12978	0.0533903	0	0	NA	L3vsL4_OTHER
NA	Anis.7510	5,17678635756358e-05	0.0157109	-1.93324	2.77428	2.53008	2.73559	0	0	0	NA	L3vsL4_LNC
NA	Anis.11908	0.0012962	0.0288837	-1.9298	3.30372	3.52913	4.05783	0.243366	0.319577	0.381789	NA	L3vsL4_LNC
ASIM_0001107401	Anis.10018	0.00372372	0.0373503	-1.92079	41.5149	28.494	37.6377	11.8123	16.4848	12.6363	Delta-1-pyrroline-5-carboxylate synthase Glutamate 5-kinase Gamma-glutamyl phosphate reductase	L3vsL4_DEG
ASIM_0001771901	Anis.17336	0.00228225	0.0314809	-1.91236	11.1714	6.48514	11.0764	3.06167	5.25734	4.66588	Acyltransferase	L3vsL4_DEG
ASIM_0000415801	Anis.3481	0.000135644	0.0198421	-1.91037	2.84911	3.19201	2.848	0	0	0	SSD domain-containing protein	L3vsL4_DEG
NA	Anis.7256	0.00558069	0.0430596	-1.90041	3.96828	2.01246	3.1464	0.477337	1.27767	1.37242	NA	L3vsL4_LNC
NA	Anis.11143	0.00321309	0.0349284	-1.89487	2.87943	2.69318	3.64864	0.235142	0.378624	0.194056	NA	L3vsL4_OTHER
NA	Anis.15227	0.00342002	0.0361876	-1.88503	2.19917	2.29118	2.58656	0	0.275269	0	NA	L3vsL4_LNC
ASIM_0000152401	Anis.1222	0.00383759	0.0373503	-1.88321	13.4673	9.43418	11.1105	3.08201	4.05797	3.25258	E3 ubiquitin-protein ligase TRIP12 (inferred by orthology to a human protein)	L3vsL4_DEG
ASIM_0000156701	Anis.1260	0.00372888	0.0373503	-1.8726	7.46245	3.19371	7.20366	2.23783	5.66484	4.73546	60S ribosomal protein L26 (inferred by orthology to a C. elegans protein)	L3vsL4_DEG
ASIM_0001649301	Anis.16028	0.00706011	0.0480281	-1.85034	3.57753	2.91475	5.10716	0.718408	1.37916	1.20424	LD16921p (inferred by orthology to a D. melanogaster protein)	L3vsL4_DEG
NA	Anis.16548	0.00576988	0.043657	-1.83499	2.61692	1.55244	1.86119	0	0.159673	0.060794	NA	L3vsL4_LNC
ASIM_0001780701	Anis.17436	0.00533252	0.0421966	-1.83064	9.97005	7.45985	10.3389	2.37423	2.33919	2.35931	Tyrosine-protein phosphatase 1 (inferred by orthology to a C. elegans protein)	L3vsL4_DEG
ASIM_0001961501	Anis.19175	0.00669171	0.0469386	-1.82465	2.39544	3.09282	3.55021	0.084465	0.035491	0.066347	Ground-like domain-containing protein	L3vsL4_DEG
NA	Anis.11102	0.000818563	0.0276652	-1.82241	2.78272	3.59716	3.05722	0.04985	0	0	NA	L3vsL4_OTHER
ASIM_0000256401	Anis.2078	0.0044524	0.0391489	-1.81925	4.54418	3.93733	4.77987	0.579743	0.277588	0.390974	Formin-like protein CG32138 (inferred by orthology to a D. melanogaster protein)	L3vsL4_DEG
ASIM_0001809001	Anis.17707	0.00109408	0.0288837	-1.81088	7.15359	7.80202	8.01105	1.28439	0.837118	1.10278	MFS domain-containing protein	L3vsL4_DEG
ASIM_0000096201	Anis.749	0.00304533	0.034324	-1.79039	4.76743	4.24919	3.92672	0.654907	1.20806	1.04246	Sulfate_transp domain-containing protein	L3vsL4_DEG
ASIM_0001921701	Anis.18803	0.00131199	0.0288837	-1.78445	2.84217	1.94205	2.83625	0.267979	0.554209	0.375164	Protein kinase domain-containing protein	L3vsL4_DEG
NA	Anis.17699	0.00181652	0.0299163	-1.78153	2.50446	1.85564	2.11496	0	0	0	NA	L3vsL4_OTHER
NA	Anis.9972	0.00377673	0.0373503	-1.77174	6.26433	4.57312	6.96292	1.89892	5.47902	4.71345	NA	L3vsL4_OTHER
ASIM_0001565901	Anis.15142	0.00551042	0.043001	-1.76842	2.13117	2.04744	2.87484	0.050925	0	0	MAM domain-containing protein	L3vsL4_DEG
ASIM_0001070501	Anis.9600	0.000481562	0.0263053	-1.76232	3.03545	1.99988	3.13267	0.519379	1.69724	1.06716	UDP-glucose 6-dehydrogenase	L3vsL4_DEG
NA	Anis.13519	0.00278919	0.0339694	-1.76199	2.29559	1.61051	2.1813	0.018341	0.028554	0	NA	L3vsL4_OTHER
NA	Anis.12282	0.00763775	0.0494263	-1.75369	2.44956	1.46797	1.88375	0	0	0	NA	L3vsL4_LNC
ASIM_0001389801	Anis.13204	0.00739737	0.0489795	-1.75073	2.11931	1.54836	2.33113	0	0	0.200713	Protein kinase domain-containing protein	L3vsL4_DEG
ASIM_0002074301	Anis.20264	0.00416605	0.0384085	-1.74273	19.4968	10.8302	19.0562	6.8548	11.7355	10.351	Protein kinase domain-containing protein	L3vsL4_DEG
NA	Anis.11968	0.00131978	0.0288837	-1.74252	2.192	1.87044	2.42175	0.027816	0.019992	0	NA	L3vsL4_OTHER
NA	Anis.17836	0.000681163	0.027309	-1.73175	3.3964	3.74837	2.98594	0.200062	0.108357	0.089495	NA	L3vsL4_LNC
NA	Anis.12035	0.00706684	0.0480281	-1.72544	1.9058	1.33073	2.23378	0	0	0	NA	L3vsL4_OTHER
ASIM_0001465401	Anis.14039	0.00186207	0.0299163	-1.72165	8.8642	4.85155	8.56418	2.83105	5.72157	5.18292	MIF4G domain-containing protein	L3vsL4_DEG
ASIM_0000574701	Anis.4854	0.00180617	0.0298977	-1.7207	3.12701	2.67767	2.51897	0.144356	0.067766	0.118534	Ground-like domain-containing protein	L3vsL4_DEG
NA	Anis.18269	0.00672269	0.0469695	-1.71526	2.32019	2.37218	2.20576	0.06428	0.325093	0	NA	L3vsL4_LNC
NA	Anis.1934	0.00713503	0.0481479	-1.71445	2.54745	1.69403	1.79161	0	0	0	NA	L3vsL4_OTHER
ASIM_0001580501	Anis.15323	0.00199363	0.0305213	-1.70522	12.3772	9.92763	10.5566	3.28124	4.75849	3.83716	MFS domain-containing protein	L3vsL4_DEG
ASIM_0001671801	Anis.16274	0.00358206	0.0372372	-1.70439	6.089	4.60865	6.39019	1.40238	1.51119	1.52818	Tyrosine-protein phosphatase 1 (inferred by orthology to a C. elegans protein)	L3vsL4_DEG
NA	Anis.3110	0.000473816	0.0262098	-1.69794	2.38092	2.31292	2.73923	0.168965	0.420344	0.358253	NA	L3vsL4_LNC
NA	Anis.21046	0.000545744	0.0265414	-1.68969	2.39727	2.14492	2.03158	0	0	0	NA	L3vsL4_LNC
ASIM_0001095801	Anis.9897	0.00185286	0.0299163	-1.68808	3.49506	2.29231	3.90063	0.735015	1.51712	1.47943	Signal sequence receptor subunit delta	L3vsL4_DEG
ASIM_0001970601	Anis.19257	0.00293446	0.0342695	-1.68511	5.88572	4.69686	5.85534	1.6251	4.0846	3.27579	RRM domain-containing protein	L3vsL4_DEG
NA	Anis.7977	0.00423381	0.0385453	-1.68351	5.41765	5.74602	5.47242	1.12126	1.88655	1.74772	NA	L3vsL4_LNC
NA	Anis.4783	0.00646264	0.0467624	-1.67961	2.15235	3.08572	2.6786	0	0	0.101075	NA	L3vsL4_OTHER
ASIM_0002076201	Anis.20279	0.00272666	0.0339694	-1.6583	3.11082	2.16517	3.08208	0.542465	1.18423	0.679571	Glucuronosyltransferase	L3vsL4_DEG
NA	Anis.15048	0.00194708	0.0302829	-1.64772	2.74248	1.89658	2.39196	0.241842	0.394434	0.303685	NA	L3vsL4_OTHER
NA	Anis.17924	0.000284126	0.0226281	-1.63491	8.78289	7.72979	9.09338	2.61764	4.10145	3.40488	NA	L3vsL4_OTHER
NA	Anis.14639	0.00736407	0.0489795	-1.62197	5.37299	5.0946	7.07146	1.48119	1.62763	1.50796	NA	L3vsL4_OTHER
ASIM_0000057801	Anis.451	0.0024814	0.0328871	-1.61566	1.82208	2.19464	2.38471	0	0	0	SSD domain-containing protein	L3vsL4_DEG
ASIM_0001029901	Anis.9320	0.00103422	0.0288837	-1.59266	12.5778	8.74107	12.3316	4.27974	6.7772	6.68616	Thioredoxin domain-containing protein	L3vsL4_DEG
ASIM_0001458601	Anis.13960	0.00414815	0.0383244	-1.58193	2.93807	3.13215	3.72769	0.503066	0.77563	0.840359	RRM domain-containing protein	L3vsL4_DEG
NA	Anis.6678	0.0053788	0.0422758	-1.57609	5.70207	6.01495	4.62761	0.892096	0.649623	0.949303	NA	L3vsL4_LNC
NA	Anis.6485	0.00501159	0.040688	-1.57189	2.93091	2.22696	2.97807	0.397894	0.3377	0.30919	NA	L3vsL4_LNC
ASIM_0000587501	Anis.4968	0.00219099	0.0311193	-1.56947	3.17262	2.70849	3.25234	0.666617	1.72855	1.19771	SCP domain-containing protein	L3vsL4_DEG
NA	Anis.19802	0.00312871	0.0346139	-1.55206	2.08299	2.06152	2.56415	0.195401	0.305095	0.144176	NA	L3vsL4_LNC
ASIM_0000144201	Anis.1138	0.00661491	0.0469272	-1.53566	4.48659	4.13777	4.87929	1.32005	2.95784	1.99476	Neur_chan_memb domain-containing protein	L3vsL4_DEG
ASIM_0001345801	Anis.12728	0.00217631	0.0310965	-1.53486	3.64028	2.55162	3.49163	0.778993	1.38099	1.51387	Copper transporter	L3vsL4_DEG
ASIM_0001217701	Anis.11252	0.00547295	0.0428616	-1.52055	4.05543	3.39397	4.38542	0.90199	1.05619	1.40022	Glycosyltransferase family 92 protein	L3vsL4_DEG
ASIM_0001302701	Anis.12226	0.00676133	0.0471244	-1.5029	2.06928	3.19669	2.48239	0.061106	0	0.027501	Matrilysin (inferred by orthology to a human protein)	L3vsL4_DEG
ASIM_0000913401	Anis.8043	0.00193806	0.0302829	-1.45333	2.92126	2.31021	2.88461	0.628076	1.20225	0.761869	Endophilin-A (inferred by orthology to a D. melanogaster protein)	L3vsL4_DEG
ASIM_0001569501	Anis.15201	0.00535907	0.0421966	-1.43423	9.73417	8.30623	10.0081	3.27826	3.34701	2.81645	Myosin heavy chain-like (inferred by orthology to a D. melanogaster protein)	L3vsL4_DEG
NA	Anis.16414	0.00154037	0.0289394	-1.42642	4.5324	3.13969	4.92698	1.56258	2.72491	2.16428	NA	L3vsL4_LNC
NA	Anis.14202	0.000332244	0.0226281	-1.42615	1.91639	1.8759	1.98015	0.086316	0	0	NA	L3vsL4_OTHER
ASIM_0001568401	Anis.15182	0.00220043	0.0311193	-1.41686	5.6265	4.7382	5.45838	1.76765	3.1511	3.01701	Phosphodiesterase	L3vsL4_DEG
NA	Anis.18772	0.00200052	0.0305213	-1.40474	6.33315	5.25713	5.57043	1.86472	2.81182	2.72522	NA	L3vsL4_LNC
NA	Anis.3478	0.00119556	0.0288837	-1.4004	7.14273	5.51478	7.8045	2.98529	6.1238	4.67204	NA	L3vsL4_LNC
ASIM_0001178701	Anis.10779	0.00388686	0.037662	-1.36879	4.30062	2.24966	4.1579	1.71616	4.86125	4.50492	FACT complex subunit SSRP1 (inferred by orthology to a human protein)	L3vsL4_DEG
ASIM_0002028001	Anis.19814	0.00405166	0.038239	-1.36035	3.73161	3.34641	3.20937	0.727879	0.744586	0.974203	Early embryogenesis protein zyg-11 (inferred by orthology to a C. elegans protein)	L3vsL4_DEG
ASIM_0000764801	Anis.6582	7,8015506064899e-05	0.0160078	-1.3403	6.94902	5.6885	7.1024	2.53478	3.6175	3.43466	Trithorax group protein osa (inferred by orthology to a D. melanogaster protein)	L3vsL4_DEG
ASIM_0001815101	Anis.17761	0.00139972	0.0289096	-1.33953	3.42545	2.94871	3.98237	1.04508	1.52153	1.38121	Centaurin-gamma-1A (inferred by orthology to a D. melanogaster protein)	L3vsL4_DEG
ASIM_0001012301	Anis.9098	0.00159471	0.0289394	-1.31789	4.9577	4.29606	5.34553	1.72389	2.65168	2.68919	Homeodomain-interacting protein kinase 4 (inferred by orthology to a human protein)	L3vsL4_DEG
ASIM_0000107901	Anis.867	0.00183669	0.0299163	-1.26904	8.15534	5.38361	8.75693	4.02954	7.73957	5.86562	B30.2/SPRY domain-containing protein	L3vsL4_DEG
ASIM_0001789601	Anis.17511	0.00350477	0.0369948	-1.26179	7.61089	6.39987	6.71643	2.787	4.41044	3.99205	GHMP_kinases_N domain-containing protein	L3vsL4_DEG
NA	Anis.13808	0.00317586	0.0346501	-1.20926	11.5289	6.6353	11.5526	6.33545	13.1054	9.68992	NA	L3vsL4_OTHER
ASIM_0000278301	Anis.2264	0.0043058	0.0388356	-1.20405	4.48576	3.02095	4.11778	1.59022	2.15379	2.06586	ATP-binding cassette sub-family C member 11 (inferred by orthology to a human protein)	L3vsL4_DEG
ASIM_0000344901	Anis.2849	0.00246646	0.0328871	-1.17114	11.3701	7.60722	10.5138	5.35073	8.18951	7.00402	GHMP_kinases_C domain-containing protein	L3vsL4_DEG
NA	Anis.13024	0.0071934	0.0484363	-1.16719	3.5628	3.29003	3.0204	1.02969	1.56991	1.2585	NA	L3vsL4_OTHER
NA	Anis.10300	0.00210186	0.0309037	-1.16196	21.7763	14.7407	20.3931	11.1413	18.0491	14.623	NA	L3vsL4_OTHER
NA	Anis.10315	0.00332514	0.0357903	-1.15516	30.0554	19.2413	30.9679	17.2558	30.0799	24.1221	NA	L3vsL4_OTHER
ASIM_0001427901	Anis.13650	0.00134174	0.0288837	-1.15384	6.36279	4.77486	5.86936	2.73366	4.45668	3.55395	ATP-binding cassette sub-family F member 2 (inferred by orthology to a human protein)	L3vsL4_DEG
ASIM_0001495001	Anis.14372	0.004623	0.0395353	-1.14471	6.30311	4.75079	6.13628	2.8178	4.29945	3.20842	PAP2_C domain-containing protein	L3vsL4_DEG
NA	Anis.19259	0.00407848	0.0383224	-1.12871	3.72474	3.43426	3.81784	1.34369	1.71855	1.27485	NA	L3vsL4_OTHER
ASIM_0001160301	Anis.10658	0.00571017	0.0435488	-1.10072	57.1857	41.2571	50.2643	28.2493	39.8269	39.5195	Troponin-like protein	L3vsL4_DEG
ASIM_0001515301	Anis.14579	0.00355352	0.0372372	-1.09653	5.0122	3.92251	5.30383	2.21209	2.83008	2.45855	Protein O-GlcNAc transferase	L3vsL4_DEG
ASIM_0001197801	Anis.11017	0.00169138	0.0294475	-1.09639	8.49289	6.37063	8.65427	4.14613	5.72143	5.01839	PKS_ER domain-containing protein	L3vsL4_DEG
ASIM_0001974201	Anis.19292	0.00297105	0.0342695	-1.09059	9.8019	8.1278	10.9206	5.42103	9.75505	7.94834	GTP-binding nuclear protein	L3vsL4_DEG
NA	Anis.15189	0.000395996	0.0241871	-1.08275	112.519	82.5118	112.244	65.784	120.193	104.504	NA	L3vsL4_OTHER
NA	Anis.16873	0.00737936	0.0489795	-1.07616	5.67459	4.81585	5.75866	2.55497	4.12026	4.28192	NA	L3vsL4_OTHER
NA	Anis.16528	0.00428032	0.038807	-1.07121	2.4374	2.68008	2.80637	0.68247	0.631754	0.809253	NA	L3vsL4_OTHER
ASIM_0001661101	Anis.16150	0.00644759	0.0467624	-1.05668	4.1541	2.40338	3.38801	1.84315	3.7858	3.0082	Protein disabled (inferred by orthology to a D. melanogaster protein)	L3vsL4_DEG
ASIM_0001281001	Anis.11976	0.00178276	0.0298493	-1.03985	4.62052	4.38231	4.59935	1.73783	1.57152	1.47281	Doublecortin-like and CAM kinase-like protein	L3vsL4_DEG
ASIM_0001177801	Anis.10781	0.00679002	0.047249	1.01316	4.94411	3.38315	4.25501	12.2986	18.237	14.8047	E3 ubiquitin-protein ligase UBR4 (inferred by orthology to a human protein)	L3vsL4_DEG
ASIM_0001138201	Anis.10392	0.00396846	0.0380761	1.014	48.98	36.94	42.8693	106.542	146.118	136.829	1-acyl-sn-glycerol-3-phosphate acyltransferase epsilon (inferred by orthology to a human protein)	L3vsL4_DEG
ASIM_0000833301	Anis.7212	0.00245259	0.0328871	1.01525	90.5705	74.8012	95.8164	217.302	290.065	246.98	Fumarate hydratase	L3vsL4_DEG
ASIM_0001530001	Anis.14734	0.000341713	0.0226281	1.02086	0.881147	0.571773	0.893545	3.43488	5.67033	4.942	Protein kinase C	L3vsL4_DEG
ASIM_0000015501	Anis.80	0.00401672	0.0380761	1.04318	4.25967	3.20128	4.4041	12.0034	17.8963	14.0408	Phenylalanyl-tRNA synthetase beta subunit	L3vsL4_DEG
ASIM_0000014301	Anis.70	0.000236295	0.0226281	1.05179	7.50896	5.9643	7.41608	19.384	29.0446	24.8332	Tropomodulin (inferred by orthology to a C. elegans protein)	L3vsL4_DEG
NA	Anis.12191	0.00483815	0.0404603	1.05219	7.54586	5.5994	7.42932	18.5313	21.8127	21.1533	NA	L3vsL4_OTHER
ASIM_0001616601	Anis.15697	0.00412271	0.0383244	1.06168	3.71542	2.9476	3.93784	11.0991	20.1192	17.5818	Myosin-3 (inferred by orthology to a C. elegans protein)	L3vsL4_DEG
ASIM_0001843801	Anis.18045	0.00410244	0.0383244	1.06455	12.3895	8.81921	10.7924	30.6855	50.1591	41.3108	NEDD8-conjugating enzyme ubc-12 (inferred by orthology to a C. elegans protein)	L3vsL4_DEG
ASIM_0000278101	Anis.2262	0.00469996	0.0398812	1.06726	6.13961	5.80041	6.87286	16.4332	22.003	18.3265	Leucyl-tRNA synthetase	L3vsL4_DEG
ASIM_0001386701	Anis.13179	0.00598549	0.0443332	1.06988	6.34511	5.27858	6.60806	15.5378	16.7685	18.3537	LD35640p (inferred by orthology to a D. melanogaster protein)	L3vsL4_DEG
ASIM_0001178301	Anis.10775	0.00739557	0.0489795	1.11248	0.667461	0.641481	1.00047	3.18174	3.75774	3.71162	C-type lectin domain-containing protein	L3vsL4_DEG
NA	Anis.14710	0.00763241	0.0494263	1.12242	0.759754	0.576612	0.509354	2.58628	2.80033	3.11891	NA	L3vsL4_LNC
ASIM_0001387101	Anis.13176	0.00161042	0.0290807	1.12449	5.83098	4.51331	5.74512	15.8741	23.2085	23.001	Ras-related protein Rab-6.1 (inferred by orthology to a C. elegans protein)	L3vsL4_DEG
ASIM_0001494101	Anis.14365	0.00413598	0.0383244	1.13307	15.6581	11.1621	13.9163	41.4391	70.4929	55.2975	IMP dehydrogenase	L3vsL4_DEG
ASIM_0001867301	Anis.18297	0.00683086	0.0473823	1.13467	1.64693	1.23074	1.81262	5.51038	6.86698	7.60914	Apoptosis-inducing factor 1, mitochondrial (inferred by orthology to a human protein)	L3vsL4_DEG
ASIM_0001697401	Anis.16563	0.00733357	0.0489278	1.13653	1.34227	0.783201	0.980128	4.19638	5.3794	5.36837	SAM domain-containing protein	L3vsL4_DEG
ASIM_0001025201	Anis.9266	0.00124775	0.0288837	1.14428	17.9619	13.6454	16.9701	46.4299	70.1406	67.198	Gamma-cystathionase	L3vsL4_DEG
ASIM_0001424701	Anis.13635	0.00501111	0.040688	1.15689	1.08367	1.09252	0.916019	3.34918	3.39852	3.91888	Geranylgeranyl transferase type-2 subunit alpha	L3vsL4_DEG
ASIM_0001678201	Anis.16341	0.000858905	0.0276652	1.16974	0.48973	0.363768	0.521634	2.71999	3.74002	3.09686	N-acetyltransferase domain-containing protein	L3vsL4_DEG
ASIM_0000329301	Anis.2715	0.00159597	0.0289394	1.17889	3.68681	2.84904	3.29058	10.1059	13.0597	13.022	Leucyl-tRNA synthetase	L3vsL4_DEG
ASIM_0001017401	Anis.9163	0.00203796	0.0305362	1.18795	33.9452	31.1519	36.1064	89.812	125.003	120.884	Sidoreflexin	L3vsL4_DEG
NA	Anis.2913	0.0018397	0.0299163	1.209	0.272383	0.171456	0.306469	2.35199	3.87539	3.29286	NA	L3vsL4_OTHER
ASIM_0001426901	Anis.13641	0.00143644	0.0289096	1.21064	10.1427	8.57382	10.3906	29.5666	47.3106	39.3426	3-hydroxy-3-methylglutaryl coenzyme A reductase	L3vsL4_DEG
ASIM_0001919901	Anis.18781	0.00461755	0.0395353	1.21781	114.305	108.344	115.437	291.632	358.114	290.495	Tubulin beta chain	L3vsL4_DEG
NA	Anis.12805	0.00663311	0.0469386	1.22605	4.52233	2.95598	4.19663	14.8519	30.9573	28.3754	NA	L3vsL4_LNC
ASIM_0001430201	Anis.13678	0.00558691	0.0430596	1.22681	1.21488	1.23109	1.24074	4.53912	6.36975	6.1799	FGGY_N domain-containing protein	L3vsL4_DEG
NA	Anis.12756	0.00742654	0.0490983	1.227	2.0058	1.59037	2.6628	7.93724	11.2393	10.4525	NA	L3vsL4_OTHER
NA	Anis.18909	0.00162384	0.0292025	1.22846	22.0373	18.1848	20.3835	53.9574	58.4644	58.7685	NA	L3vsL4_OTHER
ASIM_0000719201	Anis.6150	0.00443213	0.0390492	1.23483	1.2613	0.556769	0.970388	5.277	10.3679	7.80904	Putative phosphoenolpyruvate carboxykinase (inferred by orthology to a S. mansoni protein)	L3vsL4_DEG
ASIM_0001708501	Anis.16685	0.00167744	0.0294395	1.23663	11.1368	8.17999	10.0546	30.0762	39.5462	35.5893	ATP-binding cassette sub-family F member 3 (inferred by orthology to a human protein)	L3vsL4_DEG
NA	Anis.10776	0.000749998	0.0276652	1.2367	2.99768	2.01828	2.89111	9.81106	14.5687	14.0721	NA	L3vsL4_OTHER
NA	Anis.14230	0.0033874	0.0361047	1.23718	1.85223	1.00386	1.81692	7.00588	10.2015	8.68199	NA	L3vsL4_OTHER
ASIM_0001011401	Anis.9089	0.00493926	0.040688	1.25634	1.13647	0.94782	1.28694	4.6716	6.12767	6.7356	Golgi phosphoprotein 3 (inferred by orthology to a human protein)	L3vsL4_DEG
ASIM_0000030901	Anis.233	0.00069768	0.0276652	1.26072	10.5906	9.12598	11.4716	31.2045	40.2093	35.6417	Methionine--tRNA ligase, cytoplasmic	L3vsL4_DEG
ASIM_0000406801	Anis.3397	0.00668715	0.0469386	1.26956	86.1565	89.0747	94.3402	231.384	302.075	305.804	Methylmalonyl-CoA epimerase, mitochondrial (inferred by orthology to a human protein)	L3vsL4_DEG
NA	Anis.19719	0.00521296	0.0417584	1.27063	1.97297	0.919985	1.72289	7.80181	13.9847	10.3639	NA	L3vsL4_LNC
ASIM_0000554701	Anis.4688	0.00660186	0.0469108	1.27379	137.801	142.26	151.299	370.917	483.695	490.332	Methylmalonyl-CoA epimerase, mitochondrial (inferred by orthology to a human protein)	L3vsL4_DEG
ASIM_0001662801	Anis.16168	0.00392866	0.0379829	1.27513	0.262267	0	0.215737	2.30893	3.20691	3.52463	Arginyl-tRNA--protein transferase 1 (inferred by orthology to a human protein)	L3vsL4_DEG
ASIM_0001869901	Anis.18321	0.00431013	0.0388356	1.27734	42.911	37.3365	51.0092	135.043	209.415	190.318	Dihydrolipoyllysine-residue succinyltransferase component of 2-oxoglutarate dehydrogenase complex, mitochondrial	L3vsL4_DEG
ASIM_0001532701	Anis.14761	7,98057283247777e-05	0.0160078	1.28589	63.393	56.1114	62.9907	170.588	215.65	193.946	Probable elongation factor 1-gamma (inferred by orthology to a C. elegans protein)	L3vsL4_DEG
NA	Anis.16314	0.00737892	0.0489795	1.29641	0.461965	0.469639	0.283751	2.40526	2.98463	2.98608	NA	L3vsL4_OTHER
NA	Anis.10853	0.00484227	0.0404603	1.29659	7.47962	5.42543	8.3882	26.6595	52.5267	48.8578	NA	L3vsL4_OTHER
NA	Anis.19855	0.00469129	0.0398812	1.29732	1.83908	2.2801	2.05559	6.00058	5.38307	4.65052	NA	L3vsL4_OTHER
NA	Anis.15719	0.000582782	0.0265414	1.29994	4.91699	3.58672	4.42068	14.9305	20.9791	19.1551	NA	L3vsL4_OTHER
ASIM_0001825201	Anis.17848	0.00477275	0.0403644	1.30659	8.99315	8.03645	7.45889	22.5742	26.4126	26.1247	Malate dehydrogenase	L3vsL4_DEG
NA	Anis.19930	0.00657394	0.0468215	1.30821	1.04496	1.14306	1.32579	4.73391	5.73101	4.58942	NA	L3vsL4_OTHER
NA	Anis.16913	0.00400889	0.0380761	1.3201	21.2591	18.5267	24.2522	65.5286	81.8586	69.9559	NA	L3vsL4_OTHER
NA	Anis.15062	0.0072449	0.0486332	1.32104	0	0	0	1.71295	2.91025	2.64307	NA	L3vsL4_LNC
ASIM_0001974901	Anis.19299	0.00279359	0.0339694	1.32289	0	0	0.090241	1.69642	2.09225	2.30932	Na_H_Exchanger domain-containing protein	L3vsL4_DEG
ASIM_0001834501	Anis.17945	0.000350888	0.0228862	1.32399	2.29977	1.35032	2.28586	9.0138	14.3651	12.5367	PKS_ER domain-containing protein	L3vsL4_DEG
NA	Anis.9949	0.00277288	0.0339694	1.32599	1.18323	0.936084	1.17448	4.97093	7.06114	7.3482	NA	L3vsL4_OTHER
NA	Anis.13388	0.00130704	0.0288837	1.33957	3.09087	3.49905	3.44123	9.69936	10.1889	10.4385	NA	L3vsL4_LNC
NA	Anis.5319	0.00591384	0.0440263	1.34168	0.444307	0.477322	0.516501	2.91186	3.25698	2.47528	NA	L3vsL4_LNC
ASIM_0001333201	Anis.12563	0.00317957	0.0346501	1.3419	10.8519	6.71444	9.46824	33.493	53.2122	49.6549	PNP_UDP_1 domain-containing protein	L3vsL4_DEG
NA	Anis.11940	0.00481036	0.0404255	1.34242	0.245524	0.099932	0.058669	2.11773	2.83024	2.36637	NA	L3vsL4_LNC
NA	Anis.17390	0.00301388	0.0342695	1.34542	0.225677	0	0.112808	2.17674	2.74966	3.00262	NA	L3vsL4_LNC
ASIM_0000181301	Anis.1469	0.00298347	0.0342695	1.35556	1.37632	1.14535	1.48374	5.78702	8.07407	8.48852	Properdin (inferred by orthology to a human protein)	L3vsL4_DEG
ASIM_0001635101	Anis.15888	0.00612758	0.0450043	1.35875	15.1642	12.6861	13.5887	44.7145	69.5369	53.8606	Isoleucyl-tRNA synthetase	L3vsL4_DEG
NA	Anis.16240	0.00608151	0.0447411	1.36921	4.61256	3.31872	4.64269	16.2799	27.8584	28.7837	NA	L3vsL4_OTHER
ASIM_0002157801	Anis.21156	0.00403929	0.0382072	1.37926	3.33084	2.42304	2.65461	10.6915	15.7168	14.5202	Papilin (inferred by orthology to a C. elegans protein)	L3vsL4_DEG
NA	Anis.1150	0.00113756	0.0288837	1.37959	2.30606	2.24358	2.41257	7.61694	6.641	6.61362	NA	L3vsL4_OTHER
ASIM_0001268101	Anis.11815	0.00357014	0.0372372	1.38138	0.051015	0.072876	0.024166	1.85801	2.66142	2.22844	Sulfate_transp domain-containing protein	L3vsL4_DEG
NA	Anis.9024	0.00133715	0.0288837	1.39	3.13745	1.88841	2.64615	11.3977	19.2512	16.5864	NA	L3vsL4_OTHER
ASIM_0001274201	Anis.11888	0.000257166	0.0226281	1.40426	0.248236	0.225332	0.314249	2.46173	2.67762	2.79279	NUC domain-containing protein	L3vsL4_DEG
ASIM_0000379801	Anis.3169	0.00168783	0.0294475	1.41072	2.96095	2.09941	2.59795	10.8826	18.5087	16.2616	Papilin (inferred by orthology to a C. elegans protein)	L3vsL4_DEG
NA	Anis.11911	0.00668297	0.0469386	1.41558	0.225315	0	0	2.03191	2.12402	2.31021	NA	L3vsL4_OTHER
NA	Anis.19995	0.0016458	0.0293556	1.41811	4.27448	3.90057	4.88053	14.7608	16.0106	15.1393	NA	L3vsL4_OTHER
ASIM_0001281601	Anis.11978	0.00116759	0.0288837	1.42505	42.676	30.5865	38.1295	129.316	191.266	178.777	Fructose-bisphosphatase	L3vsL4_DEG
ASIM_0001274801	Anis.11897	0.00421774	0.0385453	1.42936	3.13658	1.68029	2.77661	11.809	17.0951	15.8402	S-adenosylmethionine decarboxylase proenzyme	L3vsL4_DEG
ASIM_0001736701	Anis.16945	0.000235414	0.0226281	1.43513	31.2585	27.7205	31.0321	94.4683	119.502	104.659	NADAR domain-containing protein	L3vsL4_DEG
NA	Anis.10467	0.00142097	0.0289096	1.43742	6.44629	4.45356	6.40325	24.2028	46.8829	42.6249	NA	L3vsL4_OTHER
NA	Anis.18527	0.0028846	0.0342695	1.4422	4.06012	3.27058	4.25487	15.2597	24.9685	24.5195	NA	L3vsL4_LNC
ASIM_0000190801	Anis.1545	0.0065323	0.0467624	1.44494	5.28766	4.91375	5.35752	18.7814	29.6229	22.3754	Tyrosine--tRNA ligase, cytoplasmic (inferred by orthology to a human protein)	L3vsL4_DEG
NA	Anis.6204	0.0076264	0.0494263	1.44792	7.91579	5.68352	7.72732	28.7681	56.8567	55.8857	NA	L3vsL4_LNC
NA	Anis.1485	0.00119644	0.0288837	1.45282	3.22058	2.79603	2.93965	11.2577	15.2439	13.0657	NA	L3vsL4_OTHER
ASIM_0001509201	Anis.14506	0.000610206	0.0270871	1.46268	0.251673	0	0.337894	3.09149	4.46881	4.1398	Laminin alpha chain (inferred by orthology to a C. elegans protein)	L3vsL4_DEG
ASIM_0001793901	Anis.17554	0.00200848	0.0305213	1.47172	24.8904	19.9965	28.7205	90.5682	141.812	133.554	Transaldolase	L3vsL4_DEG
ASIM_0001809601	Anis.17714	0.0069938	0.0478293	1.47554	24.8888	24.4895	25.8335	80.6987	112.481	85.2766	Cathepsin F (inferred by orthology to a S. mansoni protein)	L3vsL4_DEG
NA	Anis.17888	0.00370721	0.0373503	1.48116	21.1091	15.1001	20.6057	67.9513	84.295	87.7828	NA	L3vsL4_OTHER
ASIM_0001299201	Anis.12193	0.000304174	0.0226281	1.49642	5.1389	4.68799	5.50329	18.3107	23.4417	22.8026	Cation-transporting ATPase	L3vsL4_DEG
ASIM_0001790601	Anis.17519	0.00105693	0.0288837	1.5058	346.519	290.206	370.917	1228.57	2032.58	1635.39	Acetyl-CoA acetyltransferase, mitochondrial (inferred by orthology to a human protein)	L3vsL4_DEG
ASIM_0000112901	Anis.904	0.00593401	0.0441014	1.51531	106.88	83.8255	86.9225	289.358	299.788	305.912	14-3-3-like protein 2 (inferred by orthology to a C. elegans protein)	L3vsL4_DEG
ASIM_0001927801	Anis.18862	0.000336011	0.0226281	1.51842	32.5114	36.5711	30.089	81.3264	58.5952	63.1355	Elongation of very long chain fatty acids protein	L3vsL4_DEG
ASIM_0001034701	Anis.9396	0.000470933	0.0262098	1.52388	11.991	10.5239	12.3792	42.0118	62.1342	56.3483	UDP-N-acetylglucosamine 4-epimerase	L3vsL4_DEG
ASIM_0001210501	Anis.11173	0.00250971	0.0329353	1.52822	5.76722	5.20236	5.7056	21.1451	33.5713	28.7215	Elongation of very long chain fatty acids protein	L3vsL4_DEG
ASIM_0000263201	Anis.2140	0.00132874	0.0288837	1.54874	3.31074	2.32253	3.58057	15.5608	32.2895	27.003	Papilin (inferred by orthology to a C. elegans protein)	L3vsL4_DEG
NA	Anis.19439	0.00435468	0.0389958	1.5497	1.01545	1.80684	1.08064	4.30768	3.54979	3.70243	NA	L3vsL4_LNC
ASIM_0001566801	Anis.15156	0.000306824	0.0226281	1.55509	40.6454	34.9497	37.7684	124.657	145.921	145.601	Inorganic diphosphatase	L3vsL4_DEG
ASIM_0001031101	Anis.9336	0.0004722	0.0262098	1.56061	10.5577	9.10888	10.2768	35.9652	48.2939	47.6351	Activator of 90 kDa heat shock protein ATPase homolog 1 (inferred by orthology to a human protein)	L3vsL4_DEG
ASIM_0001912701	Anis.18726	0.00179188	0.0298875	1.56123	5.8896	5.69548	5.99681	21.1254	26.5162	21.7586	Carbonic anhydrase	L3vsL4_DEG
NA	Anis.7598	0.00556784	0.0430596	1.56484	6.74708	5.52913	5.19678	20.6545	23.7102	21.2356	NA	L3vsL4_LNC
ASIM_0001525801	Anis.14688	0.00358738	0.0372372	1.56776	9.66005	6.10129	8.83325	34.798	46.5588	43.7777	Protein CNPPD1 (inferred by orthology to a human protein)	L3vsL4_DEG
ASIM_0002009001	Anis.19620	0.00708948	0.0481072	1.57199	2.43914	2.22586	2.95507	10.0862	8.70079	8.65222	Aamy domain-containing protein	L3vsL4_DEG
NA	Anis.2604	0.00370001	0.0373503	1.57829	216.562	201.992	230.992	760.532	1200.55	1137.71	NA	L3vsL4_OTHER
NA	Anis.17129	0.00504091	0.0407186	1.58977	0.174101	0	0.162786	2.84038	4.14553	4.78405	NA	L3vsL4_LNC
NA	Anis.5701	0.00133399	0.0288837	1.5974	5.31997	4.29467	5.60114	20.1046	23.2523	24.5422	NA	L3vsL4_LNC
ASIM_0001156201	Anis.10603	0.00747989	0.0491536	1.59783	1.18233	0.645861	0.906221	5.96211	7.29265	5.65746	Nucleotid_trans domain-containing protein	L3vsL4_DEG
ASIM_0001479101	Anis.14200	0.000445914	0.0259819	1.6123	8.89632	6.29182	9.1317	35.2257	51.0401	47.8065	4F2 cell-surface antigen heavy chain (inferred by orthology to a human protein)	L3vsL4_DEG
ASIM_0000284501	Anis.2327	0.00458443	0.0395331	1.61291	0.406651	0	0.219938	3.47337	4.52892	4.83803	Peroxidasin (inferred by orthology to a D. melanogaster protein)	L3vsL4_DEG
NA	Anis.1013	0.00107161	0.0288837	1.623	3.19184	2.08307	2.95088	13.2808	17.2735	16.6214	NA	L3vsL4_LNC
ASIM_0001801201	Anis.17627	0.00185743	0.0299163	1.62372	2.9395	2.35918	3.3452	14.3323	25.8032	22.8793	GST class-pi	L3vsL4_DEG
NA	Anis.8858	0.00495549	0.040688	1.62598	0.505632	0.29304	0.268448	3.58646	4.37722	3.44772	NA	L3vsL4_LNC
NA	Anis.18309	0.00525263	0.0419634	1.63864	0.582732	0.245351	0.678545	4.57263	5.59193	6.45645	NA	L3vsL4_LNC
ASIM_0000789001	Anis.6800	0.000779658	0.0276652	1.65263	0	0	0	2.01293	1.64824	2.0407	Probable histidine ammonia-lyase (inferred by orthology to a C. elegans protein)	L3vsL4_DEG
NA	Anis.10158	0.000326085	0.0226281	1.66088	7.76034	6.56386	7.52764	29.7286	42.9377	40.0004	NA	L3vsL4_OTHER
NA	Anis.7066	0.00756611	0.0493089	1.67658	6.92695	10.0976	8.95195	24.3535	17.8593	16.7693	NA	L3vsL4_LNC
NA	Anis.13343	0.00190421	0.0302033	1.68039	1.88964	1.94554	2.06044	8.85931	9.42953	7.85175	NA	L3vsL4_LNC
NA	Anis.17215	0.00399349	0.0380761	1.68469	3.75269	3.28375	4.58655	18.6125	32.4013	29.7587	NA	L3vsL4_OTHER
ASIM_0001207001	Anis.11127	0.00140763	0.0289096	1.69879	3.17526	2.63265	2.72114	12.8488	17.1641	16.8363	Probable ubiquitin carboxyl-terminal hydrolase (inferred by orthology to a C. elegans protein)	L3vsL4_DEG
ASIM_0001690201	Anis.16481	0.00263472	0.0339694	1.70465	0.981462	0.35524	1.19675	7.67274	13.0787	10.3137	Phosphate transporter	L3vsL4_DEG
NA	Anis.637	0.00443121	0.0390492	1.71095	2.33525	2.80795	2.27783	9.88313	12.0472	11.2349	NA	L3vsL4_OTHER
NA	Anis.11565	0.00749363	0.0491699	1.71472	7.51964	8.99465	7.99159	28.6493	35.5618	28.5315	NA	L3vsL4_LNC
NA	Anis.1217	0.00569765	0.0435293	1.72433	0	0.045683	0.091675	2.59742	2.82779	2.01561	NA	L3vsL4_LNC
NA	Anis.1488	0.00382425	0.0373503	1.72584	0.700754	1.21579	0.720037	4.13946	3.78253	4.2099	NA	L3vsL4_OTHER
NA	Anis.2580	0.00357253	0.0372372	1.72844	3.24165	3.15884	2.49988	11.7163	12.2417	11.2307	NA	L3vsL4_OTHER
ASIM_0001688201	Anis.16459	0.00550432	0.043001	1.72992	4.4398	4.27542	3.64235	16.6648	22.0297	18.7598	Aminopeptidase	L3vsL4_DEG
NA	Anis.6317	0.00373962	0.0373503	1.74222	0.149026	0.464494	0.279994	2.52088	1.62879	2.41173	NA	L3vsL4_LNC
ASIM_0002000501	Anis.19549	0.00138112	0.0289096	1.74535	33.7184	29.081	34.9116	129.104	171.588	181.955	Dihydrolipoyl dehydrogenase, mitochondrial (inferred by orthology to a C. elegans protein)	L3vsL4_DEG
ASIM_0002051201	Anis.20031	0.00223839	0.0311831	1.75115	4.6995	3.24602	4.22608	20.4604	32.3619	33.0971	Alkylglycerone-phosphate synthase	L3vsL4_DEG
ASIM_0001736201	Anis.16941	3,77339375776664e-05	0.0157109	1.75555	28.8274	21.4542	28.1689	116.336	170.838	154.708	Methylmalonyl-CoA mutase	L3vsL4_DEG
ASIM_0001833301	Anis.17930	0.00422558	0.0385453	1.75929	0.183402	0.191718	0.233661	3.37663	5.09063	5.25059	Peroxidasin (inferred by orthology to a D. melanogaster protein)	L3vsL4_DEG
ASIM_0001246101	Anis.11564	0.00146864	0.0289096	1.76184	14.5682	12.8774	16.5862	63.5539	89.0235	72.6347	Nucleoside-diphosphatase uda-1 (inferred by orthology to a C. elegans protein)	L3vsL4_DEG
ASIM_0001917701	Anis.18763	0.00207486	0.0306322	1.76357	1.34399	1.06097	1.73586	9.36646	16.8236	14.0514	Carboxypeptidase	L3vsL4_DEG
NA	Anis.1717	0.00528491	0.0420227	1.77704	0.374044	0.608274	0.401155	3.74879	4.73909	4.69619	NA	L3vsL4_LNC
NA	Anis.15877	0.0028216	0.0340618	1.78953	8.90965	8.67432	10.0697	40.3486	64.2034	54.8775	NA	L3vsL4_OTHER
NA	Anis.9804	0.00408655	0.0383224	1.7896	15.7933	16.3164	14.6313	58.1393	78.52	70.3183	NA	L3vsL4_OTHER
ASIM_0001589401	Anis.15421	0.00747317	0.0491536	1.79197	0	0	0	2.49428	3.10114	3.98509	TAZ-type domain-containing protein	L3vsL4_DEG
ASIM_0001320601	Anis.12466	0.000584258	0.0265414	1.79513	4.32059	3.47977	4.08649	19.2047	27.5265	27.0985	Phosphotransferase	L3vsL4_DEG
ASIM_0001075601	Anis.9674	0.00454859	0.039499	1.7973	4.95637	3.36147	3.83074	20.4865	31.6524	31.361	Guanosine-diphosphatase, putative (inferred by orthology to a S. mansoni protein)	L3vsL4_DEG
ASIM_0001119501	Anis.10156	0.000962966	0.028823	1.80411	15.2484	11.7048	13.5898	62.5301	102.777	90.4553	Failed axon connections (inferred by orthology to a D. melanogaster protein)	L3vsL4_DEG
NA	Anis.765	1,8338069980306e-05	0.0139852	1.80619	0	0	0	2.46104	2.28098	2.26972	NA	L3vsL4_LNC
ASIM_0000322601	Anis.2654	0.00174574	0.0294551	1.81148	3.84675	2.88574	3.43915	16.1511	17.2949	18.7966	Alkylglycerone-phosphate synthase	L3vsL4_DEG
ASIM_0001559501	Anis.15070	0.000300096	0.0226281	1.82309	6.19433	6.17682	6.63169	26.515	30.3858	27.2342	Putative serine protease pcp-1 (inferred by orthology to a C. elegans protein)	L3vsL4_DEG
NA	Anis.4136	0.00202483	0.0305213	1.8268	0.966132	0.264267	0.672812	7.04584	13.29	12.2813	NA	L3vsL4_OTHER
NA	Anis.11980	0.00249484	0.0328871	1.82964	0.908317	0.720351	1.13665	7.10655	11.0231	11.271	NA	L3vsL4_OTHER
ASIM_0001466101	Anis.14047	0.00331411	0.0357596	1.831	0.183847	0.580135	0.336098	3.07723	2.30145	1.98415	Protein kinase domain-containing protein	L3vsL4_DEG
ASIM_0001665301	Anis.16202	0.00277554	0.0339694	1.8335	11.8975	7.39254	9.50115	49.3378	79.0192	72.2098	Basement membrane proteoglycan (inferred by orthology to a C. elegans protein)	L3vsL4_DEG
ASIM_0000104501	Anis.836	0.00406016	0.038239	1.83852	0.353927	0.355	0.607345	4.78871	7.17897	7.25614	Carboxypeptidase	L3vsL4_DEG
NA	Anis.18673	0.00577342	0.043657	1.84842	13.2912	11.0393	10.399	50.1088	70.024	56.9469	NA	L3vsL4_OTHER
NA	Anis.20086	0.00352724	0.0371422	1.85159	0.154426	0	0	2.73722	2.0277	2.39215	NA	L3vsL4_LNC
ASIM_0001316401	Anis.12414	0.00495106	0.040688	1.85596	27.2815	27.3737	31.3668	125.753	205.617	160.859	Transketolase	L3vsL4_DEG
ASIM_0001477201	Anis.14178	0.00366388	0.0373503	1.86577	11.1891	11.3589	13.6455	53.6111	80.6753	73.3867	Unconventional myosin-Id (inferred by orthology to a human protein)	L3vsL4_DEG
ASIM_0001022701	Anis.9227	0.00334747	0.0358541	1.87888	13.5964	15.1245	14.7999	58.1874	78.4231	69.201	Innexin	L3vsL4_DEG
NA	Anis.2808	0.00685403	0.0473929	1.87896	4.33582	5.98226	4.06498	16.6901	15.2614	12.6863	NA	L3vsL4_LNC
ASIM_0001332101	Anis.12550	0.00298149	0.0342695	1.88374	1.19095	1.82462	1.64895	7.14218	5.3668	5.10792	Annexin	L3vsL4_DEG
NA	Anis.3207	0.00301917	0.0342695	1.90445	0	0	0	2.42104	1.5353	2.24609	NA	L3vsL4_LNC
ASIM_0001673601	Anis.16292	0.00156413	0.0289394	1.92256	12.5497	12.086	13.6524	59.5676	91.1172	76.7527	Basement membrane proteoglycan (inferred by orthology to a C. elegans protein)	L3vsL4_DEG
ASIM_0002012601	Anis.19658	0.000547058	0.0265414	1.92427	357.245	321.245	407.767	1641.94	2257.25	2055.61	Propionyl-CoA carboxylase beta chain, mitochondrial (inferred by orthology to a human protein)	L3vsL4_DEG
ASIM_0000682401	Anis.5806	0.00149966	0.0289394	1.9255	5.82405	5.54057	5.30583	24.6774	29.7004	31.4579	BZIP domain-containing protein	L3vsL4_DEG
ASIM_0000057001	Anis.442	0.00216363	0.0310965	1.92693	19.3777	16.387	15.5322	71.7586	80.6655	77.911	Basement membrane proteoglycan (inferred by orthology to a C. elegans protein)	L3vsL4_DEG
ASIM_0000432001	Anis.3616	0.00122957	0.0288837	1.92824	11.5122	9.64104	13.4337	61.0255	101.474	81.03	Ig-like domain-containing protein	L3vsL4_DEG
ASIM_0001826701	Anis.17864	0.00196628	0.0304704	1.93707	8.51524	6.19653	10.6031	49.5757	84.8327	73.517	Protein slowmo (inferred by orthology to a D. melanogaster protein)	L3vsL4_DEG
NA	Anis.181	0.00149066	0.0289394	1.94021	0.350686	0.420796	0.369589	4.45818	5.5181	4.47764	NA	L3vsL4_OTHER
ASIM_0001950701	Anis.19068	0.0038016	0.0373503	1.96655	2.36385	2.47056	2.22801	11.9081	14.1218	16.1875	Esterase D	L3vsL4_DEG
ASIM_0001322401	Anis.12495	0.00521741	0.0417584	1.97189	0.862298	0.813922	0.901406	7.22718	12.2455	12.0272	Phosphatidylinositol-4,5-bisphosphate 4-phosphatase	L3vsL4_DEG
ASIM_0001308201	Anis.12302	0.00189315	0.0302033	1.97592	0.895937	0.580138	0.657298	6.96539	11.4395	10.2739	CCR4-NOT transcription complex subunit 4 (inferred by orthology to a human protein)	L3vsL4_DEG
NA	Anis.1005	0.00689823	0.0476228	1.98107	21.2846	18.7737	15.1794	73.1336	72.7322	71.3567	NA	L3vsL4_LNC
ASIM_0001714001	Anis.16729	0.00223895	0.0311831	1.98928	3.08657	2.45558	3.17995	18.2586	26.8668	19.6148	Putative solute carrier family 17, member 7 (inferred by orthology to a S. mansoni protein)	L3vsL4_DEG
ASIM_0000077701	Anis.609	0.00302799	0.0342807	1.99844	6.85972	5.59009	7.32701	34.4521	44.8678	51.5989	Formyltetrahydrofolate synthetase	L3vsL4_DEG
NA	Anis.8218	0.00384853	0.0373735	1.99994	0	0	0	2.55582	1.24887	1.77306	NA	L3vsL4_OTHER
NA	Anis.1441	0.00165272	0.0293592	2.00291	39.8184	46.5879	40.6482	147.535	120.869	152.112	NA	L3vsL4_OTHER
ASIM_0000868001	Anis.7558	0.00124317	0.0288837	2.00417	0.873509	0.331551	0.707644	7.54346	12.5961	12.6329	Putative peroxidasin (inferred by orthology to a S. mansoni protein)	L3vsL4_DEG
NA	Anis.544	0.00502781	0.040688	2.01347	0.545425	0.532656	0.361372	5.3246	8.17725	6.9428	NA	L3vsL4_OTHER
ASIM_0001186701	Anis.10885	0.000721102	0.0276652	2.01381	4.5659	3.99989	4.65948	25.04	37.9863	30.5491	Putative transporter (inferred by orthology to a C. elegans protein)	L3vsL4_DEG
ASIM_0001560601	Anis.15085	4,01095079505254e-06	0.00584262	2.01676	7.13447	6.41078	7.0732	33.4884	37.8144	37.1997	Phosphoglycerate kinase	L3vsL4_DEG
NA	Anis.19050	0.00109036	0.0288837	2.02901	0	0	0	3.34951	4.79682	4.53199	NA	L3vsL4_LNC
NA	Anis.8111	0.00289089	0.0342695	2.05114	2.69371	2.40495	3.45605	17.6114	23.9939	25.4801	NA	L3vsL4_LNC
ASIM_0001412101	Anis.13477	0.00648849	0.0467624	2.05897	8.37524	7.25415	6.91128	40.3002	64.1306	46.6655	ZT_dimer domain-containing protein	L3vsL4_DEG
ASIM_0001065001	Anis.9535	0.00228363	0.0314809	2.06288	2.41493	3.44421	2.89978	13.3628	12.123	10.8442	P-type domain-containing protein	L3vsL4_DEG
NA	Anis.21126	0.00501718	0.040688	2.08597	9.57185	6.43441	12.4628	64.5997	107.801	87.0474	NA	L3vsL4_OTHER
NA	Anis.12560	0.000588344	0.0265414	2.08789	0.232038	0.381466	0.189936	3.59292	2.1636	2.22246	NA	L3vsL4_LNC
NA	Anis.3469	1,53326443597113e-06	0.00584262	2.09377	0	0	0	3.27407	3.25943	3.18992	NA	L3vsL4_LNC
NA	Anis.19015	0.00214651	0.0310784	2.09875	0	0	0	2.96085	1.75781	1.87802	NA	L3vsL4_LNC
NA	Anis.16599	0.00664012	0.0469386	2.10106	0.771527	1.17654	1.42091	8.10283	9.49013	8.79645	NA	L3vsL4_OTHER
NA	Anis.8156	0.00194725	0.0302829	2.10176	2.38879	1.33646	1.72988	14.7681	24.5065	20.6278	NA	L3vsL4_LNC
ASIM_0001754901	Anis.17150	0.00138611	0.0289096	2.10961	4.0413	3.66641	4.86725	23.8841	25.1787	24.0028	Aminotran_1_2 domain-containing protein	L3vsL4_DEG
NA	Anis.887	0.00317507	0.0346501	2.11033	1.20652	0.502115	1.31501	10.4536	13.4545	13.4007	NA	L3vsL4_OTHER
ASIM_0001549101	Anis.14960	0.00493304	0.040688	2.11492	7.63532	7.38773	7.7965	42.5229	76.5798	67.569	AMPK1_CBM domain-containing protein	L3vsL4_DEG
NA	Anis.20465	0.00502467	0.040688	2.11977	2.63328	3.09653	3.36641	14.2613	8.79338	11.5082	NA	L3vsL4_LNC
ASIM_0000070801	Anis.559	0.00268592	0.0339694	2.12782	0.514371	0.216691	0.393565	6.36974	11.2397	11.4472	Putative peroxidasin (inferred by orthology to a S. mansoni protein)	L3vsL4_DEG
NA	Anis.17021	0.00594686	0.0441219	2.12969	11.5209	12.4157	15.6111	68.3633	97.5722	95.5282	NA	L3vsL4_OTHER
NA	Anis.1997	0.00124735	0.0288837	2.13756	7.10345	7.22201	8.80269	41.0478	49.6128	45.8076	NA	L3vsL4_LNC
NA	Anis.20201	0.00577432	0.043657	2.14006	0.374599	0.646114	0.358658	4.55786	3.24108	2.42856	NA	L3vsL4_LNC
NA	Anis.12068	0.00529851	0.0420227	2.1522	5.14938	3.26831	5.3624	31.0408	35.1027	31.5497	NA	L3vsL4_OTHER
ASIM_0000279501	Anis.2274	0.00124985	0.0288837	2.16245	29.5603	26.2645	32.459	161.826	246.633	247.005	Malate dehydrogenase (inferred by orthology to a C. elegans protein)	L3vsL4_DEG
NA	Anis.8421	0.00685407	0.0473929	2.166	5.03895	6.27604	4.14435	19.6042	13.2236	19.7367	NA	L3vsL4_LNC
ASIM_0001187601	Anis.10901	0.00183513	0.0299163	2.17587	1.90133	2.08866	2.36492	14.3062	20.0086	17.8352	Protein kinase domain-containing protein	L3vsL4_DEG
ASIM_0001251301	Anis.11628	0.00485339	0.0404758	2.1791	0.071316	0	0.064752	3.89167	3.23462	2.51309	Cystatin domain-containing protein	L3vsL4_DEG
NA	Anis.11148	0.000298583	0.0226281	2.18241	7.64327	5.02933	7.89515	48.4489	76.9892	64.0133	NA	L3vsL4_LNC
NA	Anis.18343	0.00142961	0.0289096	2.18679	6.00803	5.94821	5.1597	29.2386	33.9239	34.6495	NA	L3vsL4_LNC
ASIM_0001353401	Anis.12802	0.00372139	0.0373503	2.19563	0.0883165	0.0873834	0.139872	4.88296	8.89652	6.6698	Acyl_transf_3 domain-containing protein	L3vsL4_DEG
ASIM_0001203501	Anis.11085	0.0019269	0.0302829	2.21147	3.44647	2.8942	3.75438	24.5086	45.9227	41.659	Dihydrolipoamide acetyltransferase component of pyruvate dehydrogenase complex	L3vsL4_DEG
ASIM_0000090001	Anis.696	0.00190758	0.0302033	2.21607	8.57825	6.61772	7.1544	45.7925	71.0587	69.2611	Aspartate transaminase	L3vsL4_DEG
ASIM_0001849801	Anis.18116	0.00295434	0.0342695	2.22089	3.71076	3.10668	3.04589	20.8294	28.5998	30.5913	Putative dystrobrevin (inferred by orthology to a S. mansoni protein)	L3vsL4_DEG
NA	Anis.2258	0.00267373	0.0339694	2.22233	0.999051	0.416046	1.00095	9.48563	11.091	11.8622	NA	L3vsL4_LNC
ASIM_0000304701	Anis.2503	0.00357969	0.0372372	2.22335	6.38934	6.29982	5.88615	35.2367	53.8823	50.819	Putative alcohol dehydrogenase (inferred by orthology to a S. mansoni protein)	L3vsL4_DEG
NA	Anis.6267	0.00072533	0.0276652	2.22396	1.33512	0.168548	1.22887	14.7479	36.0317	26.9761	NA	L3vsL4_LNC
NA	Anis.19227	0.00368494	0.0373503	2.25721	5.3903	5.27013	5.43178	33.9219	58.9501	51.8203	NA	L3vsL4_OTHER
NA	Anis.14713	0.00123798	0.0288837	2.27143	0.079685	0.162195	0	4.0546	4.85017	4.42282	NA	L3vsL4_OTHER
NA	Anis.16859	0.00217603	0.0310965	2.2786	0.169365	0	0	4.1333	3.22244	3.34403	NA	L3vsL4_LNC
NA	Anis.6966	0.00440469	0.0390492	2.28008	0.764889	0.128776	0.414973	7.99145	10.3644	8.69128	NA	L3vsL4_LNC
NA	Anis.16627	0.00567552	0.0435123	2.334	0.135639	0.269276	0.219947	4.43997	3.79645	5.76136	NA	L3vsL4_LNC
ASIM_0001225901	Anis.11344	0.00671417	0.0469695	2.34253	2.49237	2.50186	2.41193	18.4605	32.2191	31.7559	ATP-binding cassette sub-family B member 9 (inferred by orthology to a human protein)	L3vsL4_DEG
NA	Anis.14420	0.00339974	0.0361047	2.38362	0	0.120484	0	4.49438	6.14489	4.57155	NA	L3vsL4_LNC
NA	Anis.2977	0.00238794	0.0323035	2.38769	0	0.157882	0.124248	4.72881	6.4056	6.17018	NA	L3vsL4_LNC
NA	Anis.5003	0.00131132	0.0288837	2.45268	1.33024	1.08441	1.26844	13.5922	21.3867	15.7799	NA	L3vsL4_LNC
ASIM_0000146401	Anis.1154	0.00747017	0.0491536	2.46152	0.883948	1.0677	0.692495	9.58528	14.5179	10.3983	C-type lectin domain-containing protein	L3vsL4_DEG
ASIM_0000143001	Anis.1131	0.00220966	0.031149	2.46713	0	0	0	4.91153	7.40255	7.70717	Poly(U)-specific endoribonuclease	L3vsL4_DEG
ASIM_0001377801	Anis.13082	0.00588976	0.043997	2.48412	2.90685	3.1923	3.73956	25.7901	42.9752	43.4209	Helix-loop-helix protein 11 (inferred by orthology to a C. elegans protein)	L3vsL4_DEG
NA	Anis.18298	0.000540482	0.0265414	2.49077	3.0676	3.08546	2.69429	21.1495	24.5871	24.1511	NA	L3vsL4_LNC
NA	Anis.13035	0.000855062	0.0276652	2.51296	0.823738	0.652748	0.751308	10.3164	15.792	15.4292	NA	L3vsL4_OTHER
NA	Anis.17840	0.000877727	0.0276652	2.51342	27.068	21.3758	25.5921	191.13	342.451	252.772	NA	L3vsL4_LNC
ASIM_0000693401	Anis.5909	0.00307739	0.0345711	2.5229	1.37285	0.490729	1.72304	17.4748	27.2162	26.8051	Putative serine protease pcp-1 (inferred by orthology to a C. elegans protein)	L3vsL4_DEG
NA	Anis.2601	0.0042106	0.0385453	2.54107	0	0	0	5.52459	8.18385	5.29658	NA	L3vsL4_OTHER
NA	Anis.21005	0.000891052	0.0277427	2.56914	1.79123	1.83572	1.51049	14.9688	16.3358	13.7798	NA	L3vsL4_LNC
ASIM_0001952901	Anis.19090	0.00158103	0.0289394	2.57338	3.90304	4.03032	4.1273	32.2482	49.6119	40.4577	Innexin	L3vsL4_DEG
ASIM_0000086301	Anis.674	0.00206137	0.0305362	2.57992	3.1941	3.51842	2.58076	21.71	24.5584	24.8067	Leukotriene A-4 hydrolase (inferred by orthology to a human protein)	L3vsL4_DEG
NA	Anis.20101	0.00129157	0.0288837	2.58913	0.35943	0.072549	0.090721	7.0684	9.09911	7.77524	NA	L3vsL4_LNC
NA	Anis.11251	0.00292416	0.0342695	2.6077	0.170294	0.344458	0.430094	7.44493	9.79615	7.48559	NA	L3vsL4_LNC
NA	Anis.3054	0.000895131	0.0277427	2.62853	0	0	0	5.52833	7.65041	7.8481	NA	L3vsL4_LNC
ASIM_0001530701	Anis.14741	0.00528655	0.0420227	2.62884	1.23666	0.827391	1.14692	13.9987	14.9826	10.5752	Serine palmitoyltransferase 1 (inferred by orthology to a C. elegans protein)	L3vsL4_DEG
NA	Anis.12356	0.00054457	0.0265414	2.65741	0.15385	0.0746503	0.0841521	6.79209	10.2315	8.94961	NA	L3vsL4_OTHER
NA	Anis.913	5,39276775055608e-05	0.0157109	2.66768	0	0	0	5.58118	6.62331	6.28625	NA	L3vsL4_OTHER
ASIM_0001471601	Anis.14117	0.00372957	0.0373503	2.66809	0	0	0.248755	7.53663	13.8511	9.57284	ZT_dimer domain-containing protein	L3vsL4_DEG
NA	Anis.1196	0.00275463	0.0339694	2.6683	0.02464	0.042974	0.041419	5.04742	3.96294	5.92356	NA	L3vsL4_OTHER
ASIM_0001250101	Anis.11614	0.00713294	0.0481479	2.69355	0.475685	0.187455	0.821166	10.3336	9.02782	8.88804	VWFA domain-containing protein	L3vsL4_DEG
NA	Anis.17391	0.00272448	0.0339694	2.69726	0.278696	0	0.077458	6.77871	5.76734	5.42483	NA	L3vsL4_LNC
ASIM_0000533501	Anis.4500	0.00544076	0.042686	2.71478	1.74736	1.88152	3.11812	23.9878	34.2086	31.2997	PGM_PMM_III domain-containing protein	L3vsL4_DEG
NA	Anis.12119	0.00653818	0.0467624	2.71641	0.187971	0.265612	0	6.56865	10.6199	9.6789	NA	L3vsL4_LNC
NA	Anis.7153	0.00562451	0.0432731	2.72793	0.850268	1.25397	0.925292	12.2302	17.4245	12.3846	NA	L3vsL4_LNC
NA	Anis.4373	0.0066818	0.0469386	2.75749	0.821354	0.326459	0.364864	12.137	27.0532	25.0543	NA	L3vsL4_LNC
ASIM_0000467801	Anis.3944	0.000914136	0.0281322	2.77113	2.71916	1.99072	2.05258	25.0509	36.3672	30.7581	Innexin	L3vsL4_DEG
NA	Anis.18317	0.00219614	0.0311193	2.7902	0.530855	0.061391	0.13896	9.65822	14.4345	12.0136	NA	L3vsL4_LNC
NA	Anis.19371	0.00190733	0.0302033	2.79214	0	0.292558	0	5.4883	4.95156	3.92104	NA	L3vsL4_LNC
ASIM_0001108201	Anis.10035	0.0029309	0.0342695	2.80295	7.161	7.07398	9.12652	72.9969	129.468	123.224	Fructose-1,6-bisphosphatase-related (inferred by orthology to a S. mansoni protein)	L3vsL4_DEG
NA	Anis.13353	0.000291753	0.0226281	2.80451	0.055311	0	0.056435	6.97535	8.73183	7.03944	NA	L3vsL4_OTHER
ASIM_0001449101	Anis.13860	0.00436966	0.0390492	2.80558	9.84965	8.90257	8.97879	78.3105	122.091	139.473	Elongation of very long chain fatty acids protein	L3vsL4_DEG
ASIM_0000264501	Anis.2148	0.00579965	0.0436847	2.82399	0.561131	0.334116	0.158448	9.14167	13.501	14.828	DUF148 domain-containing protein	L3vsL4_DEG
ASIM_0000651701	Anis.5541	0.00322124	0.0349301	2.83329	19.3848	21.9255	19.3874	147.927	162.088	117.03	Transmembrane protein 144 (inferred by orthology to a human protein)	L3vsL4_DEG
NA	Anis.6530	0.00497598	0.040688	2.83711	3.68277	2.31151	2.18627	29.3783	39.7292	41.2902	NA	L3vsL4_LNC
NA	Anis.5769	0.00753643	0.0493089	2.85041	0	0	0.089957	7.6755	15.9791	16.8841	NA	L3vsL4_OTHER
NA	Anis.87	0.00293566	0.0342695	2.85559	0.273328	0.163114	0.052804	8.12546	12.9044	12.678	NA	L3vsL4_LNC
NA	Anis.16504	0.00564267	0.0433365	2.85938	1.41858	1.09682	1.04042	18.5683	41.446	34.3308	NA	L3vsL4_LNC
NA	Anis.15899	0.0012517	0.0288837	2.86974	0.238045	0.08288	0.169382	9.19482	16.6743	15.574	NA	L3vsL4_OTHER
NA	Anis.17861	0.00604455	0.0446389	2.8822	2.3397	3.17648	3.18687	28.7563	46.6805	42.6097	NA	L3vsL4_OTHER
NA	Anis.15415	0.000184932	0.0224487	2.90514	4.2647	3.21116	4.91176	48.8565	77.3423	72.7086	NA	L3vsL4_LNC
NA	Anis.14272	2,50196539209879e-05	0.0139852	2.92364	0.168558	0	0.217085	9.2774	12.9515	11.1111	NA	L3vsL4_LNC
ASIM_0000056601	Anis.440	0.00427236	0.038807	2.93478	2.25342	2.38861	1.73668	22.9841	34.5582	32.8324	Putative serine protease pcp-1 (inferred by orthology to a C. elegans protein)	L3vsL4_DEG
ASIM_0001779501	Anis.17417	0.00440518	0.0390492	2.93764	17.4636	18.532	13.4602	127.247	167.267	142.287	Peroxiredoxin 1 (inferred by orthology to a D. melanogaster protein)	L3vsL4_DEG
NA	Anis.15224	0.00460332	0.0395353	2.94549	4.96426	4.94167	8.0526	65.0786	97.7051	87.0108	NA	L3vsL4_LNC
ASIM_0000438201	Anis.3671	0.000573623	0.0265414	2.95705	3.05633	2.16669	2.31316	29.9644	36.4381	34.5757	Innexin	L3vsL4_DEG
ASIM_0000244301	Anis.1966	0.00146032	0.0289096	3.0185	3.10631	2.11667	3.24526	35.5834	38.5308	44.9931	Carboxypeptidase	L3vsL4_DEG
ASIM_0001936701	Anis.18948	0.00394828	0.0380761	3.05175	12.6084	8.38486	18.668	184.766	353.112	275.346	PGM_PMM_I domain-containing protein	L3vsL4_DEG
ASIM_0001604801	Anis.15572	0.00131087	0.0288837	3.05779	5.85321	6.41786	7.311	58.7988	50.6164	62.7995	Gelsolin-like protein 1 (inferred by orthology to a C. elegans protein)	L3vsL4_DEG
NA	Anis.12848	4,26463071575567e-05	0.0157109	3.06206	0	0	0.063209	7.96455	9.37597	9.20652	NA	L3vsL4_OTHER
ASIM_0002018501	Anis.19712	0.00697933	0.0478131	3.08771	0	0	0	9.33203	18.7406	10.5462	ABC transporter domain-containing protein	L3vsL4_DEG
ASIM_0001405101	Anis.13380	0.000843491	0.0276652	3.11563	1.07899	0.301047	0.900596	19.9816	27.989	24.5045	Col_cuticle_N domain-containing protein	L3vsL4_DEG
NA	Anis.15772	0.00657859	0.0468215	3.11848	0	0.219139	0	7.14666	8.3084	11.6158	NA	L3vsL4_OTHER
ASIM_0001877701	Anis.18398	0.00379548	0.0373503	3.12438	0.04067	0.156268	0	8.77583	15.3287	12.2212	Putative l-asparaginase I (inferred by orthology to a S. mansoni protein)	L3vsL4_DEG
NA	Anis.16775	0.00125376	0.0288837	3.13954	2.41408	2.66519	1.91992	26.3145	30.0875	30.884	NA	L3vsL4_OTHER
ASIM_0000702001	Anis.5988	0.00381933	0.0373503	3.1551	1.14103	0.96232	1.79743	26.7277	62.3073	56.3248	Probable urocanate hydratase (inferred by orthology to a C. elegans protein)	L3vsL4_DEG
NA	Anis.18715	0.00584632	0.0438851	3.15519	1.25586	1.56414	1.20137	18.8189	25.884	32.0242	NA	L3vsL4_OTHER
ASIM_0000050101	Anis.392	0.00460679	0.0395353	3.20229	0	0	0	9.32362	17.7656	18.7348	Apolipoprotein B-100 (inferred by orthology to a human protein)	L3vsL4_DEG
ASIM_0001288101	Anis.12056	0.00516988	0.0415301	3.20356	1.21877	1.6892	1.40707	22.1502	38.9352	34.2271	Imidazolonepropionate hydrolase	L3vsL4_DEG
ASIM_0000042801	Anis.335	0.00486656	0.0405083	3.20595	0.179706	0	0.094766	10.1345	14.0962	19.4899	Probable cytochrome P450 6t3 (inferred by orthology to a D. melanogaster protein)	L3vsL4_DEG
ASIM_0000629601	Anis.5336	0.00764581	0.0494263	3.2401	2.66699	4.32674	3.1791	34.5718	46.3432	51.5592	Elongation of very long chain fatty acids protein	L3vsL4_DEG
NA	Anis.2879	0.00146272	0.0289096	3.25296	2.37726	3.47383	3.41162	34.7728	35.5017	33.3186	NA	L3vsL4_LNC
ASIM_0001119901	Anis.10160	0.000925369	0.0282787	3.25699	2.07401	1.15159	1.49432	31.4057	58.7015	53.9011	C-terminal-binding protein (inferred by orthology to a D. melanogaster protein)	L3vsL4_DEG
ASIM_0001728001	Anis.16858	0.00043366	0.0256094	3.27635	7.8351	4.81612	6.81768	95.7423	134.455	115.891	Properdin (inferred by orthology to a human protein)	L3vsL4_DEG
ASIM_0001356201	Anis.12845	0.00115283	0.0288837	3.3002	0	0	0	10.0625	15.4059	11.1035	Pepsin-I3 domain-containing protein	L3vsL4_DEG
ASIM_0000255801	Anis.2063	0.000831484	0.0276652	3.35813	0.776821	0.595616	0.857449	18.9484	24.6785	28.9652	DUF148 domain-containing protein	L3vsL4_DEG
NA	Anis.16313	0.00477537	0.0403644	3.38028	0.061285	0.267886	0.466787	12.6413	18.1457	20.9655	NA	L3vsL4_LNC
NA	Anis.17803	0.00164126	0.0293556	3.41384	13.6596	11.2037	18.8209	220.453	369.585	366.877	NA	L3vsL4_LNC
NA	Anis.4550	0.000856988	0.0276652	3.41495	0.300967	0.147314	0.077418	11.1774	9.97669	12.341	NA	L3vsL4_LNC
ASIM_0000071201	Anis.561	0.00173587	0.0294551	3.44697	0.093146	0.05472	0	11.7762	20.7334	19.1378	Col_cuticle_N domain-containing protein	L3vsL4_DEG
ASIM_0001158801	Anis.10637	0.000520129	0.0265414	3.50634	0.734933	0.611308	1.12864	24.7119	41.1289	36.3834	Beta_elim_lyase domain-containing protein	L3vsL4_DEG
ASIM_0001944701	Anis.19017	0.00300955	0.0342695	3.5173	4.86058	5.93239	6.96033	85.3077	136.377	127.9	Ammonium_transp domain-containing protein	L3vsL4_DEG
ASIM_0001171301	Anis.10685	0.0029433	0.0342695	3.58424	14.4237	16.8249	21.0321	234.974	321.443	345.178	Phosphoenolpyruvate carboxykinase (GTP)	L3vsL4_DEG
ASIM_0000036001	Anis.277	0.00157762	0.0289394	3.64347	0.874608	1.21413	0.708673	21.5727	27.7597	23.5021	Vitellogenin domain-containing protein	L3vsL4_DEG
NA	Anis.17531	0.00340392	0.0361047	3.65254	1.19455	1.29987	1.31599	32.1344	54.1042	32.815	NA	L3vsL4_OTHER
NA	Anis.5605	0.00133384	0.0288837	3.67951	1.65666	1.74449	1.87628	33.1298	32.5355	44.2241	NA	L3vsL4_LNC
ASIM_0000129901	Anis.1023	0.00115386	0.0288837	3.70406	0.80978	0	0.367453	25.4673	43.6281	34.9032	Col_cuticle_N domain-containing protein	L3vsL4_DEG
NA	Anis.4979	0.00653451	0.0467624	3.7678	1.4165	0.776216	0.874178	31.2424	50.8844	70.678	NA	L3vsL4_LNC
NA	Anis.7555	0.00438847	0.0390492	3.77212	0.687735	0.300264	0	16.8345	17.0876	16.4894	NA	L3vsL4_LNC
ASIM_0001758901	Anis.17189	0.00414084	0.0383244	3.83348	1.07057	1.4569	1.3336	31.0143	45.5997	56.0847	M20_dimer domain-containing protein	L3vsL4_DEG
NA	Anis.14649	0.000818407	0.0276652	3.83526	1.05475	1.72393	0.739279	22.1974	18.1736	20.1142	NA	L3vsL4_LNC
ASIM_0001826201	Anis.17859	0.00022331	0.0226281	3.8994	1.9733	1.86842	2.0493	41.9329	34.7136	41.8342	Gelsolin-like protein 1 (inferred by orthology to a C. elegans protein)	L3vsL4_DEG
NA	Anis.15611	0.0026296	0.0339694	3.92246	0.078539	0.140833	0	15.1891	22.2389	26.2996	NA	L3vsL4_LNC
NA	Anis.16311	0.00224061	0.0311831	3.98823	0.256441	0.23157	0.903002	26.2106	33.0784	34.9125	NA	L3vsL4_OTHER
ASIM_0001427101	Anis.13646	0.00493923	0.040688	4.04082	1.25444	1.49196	2.59623	57.2296	107.112	67.9978	Bestrophin homolog	L3vsL4_DEG
NA	Anis.6412	0.00135527	0.0289096	4.06846	26.1749	13.0553	20.5957	541.381	906.484	673.842	NA	L3vsL4_LNC
ASIM_0001640201	Anis.15941	0.00733123	0.0489278	4.09315	1.46891	1.56747	1.33012	51.1044	151.816	105.951	GINS complex subunit 2	L3vsL4_DEG
NA	Anis.16501	0.00249852	0.0328871	4.11517	2.48105	1.32618	1.37626	59.9996	120.35	114.518	NA	L3vsL4_LNC
ASIM_0000568801	Anis.4813	0.00274856	0.0339694	4.16241	0.299992	0.250493	0.328892	21.6488	14.3615	11.3307	Putative serine protease pcp-1 (inferred by orthology to a C. elegans protein)	L3vsL4_DEG
ASIM_0001780101	Anis.17424	0.00167667	0.0294395	4.16328	22.6558	12.9446	16.034	408.893	488.912	507.61	SXP/RAL-2 family protein 2 isoform 1	L3vsL4_DEG
ASIM_0002004801	Anis.19587	0.00121913	0.0288837	4.40215	1.23326	0.55772	1.41507	53.283	56.3539	67.3961	Col_cuticle_N domain-containing protein	L3vsL4_DEG
ASIM_0001582701	Anis.15354	0.00290374	0.0342695	4.42528	0.223563	0.347693	0.17173	28.3232	58.8286	49.8525	Ground-like domain-containing protein	L3vsL4_DEG
NA	Anis.7921	0.00156269	0.0289394	4.43296	0	0.115199	0.126203	25.6134	49.8401	38.0031	NA	L3vsL4_LNC
ASIM_0001443001	Anis.13809	0.000550233	0.0265414	4.44699	0	0	0.0986	25.8364	46.15	34.7426	Cytochrome b5 heme-binding domain-containing protein	L3vsL4_DEG
NA	Anis.15246	0.00430636	0.0388356	4.47882	0	0	0	25.6387	63.3677	63.616	NA	L3vsL4_OTHER
NA	Anis.11804	0.00049519	0.0265414	4.48413	0.587537	0.41747	0.461968	39.4545	74.2393	59.5196	NA	L3vsL4_OTHER
NA	Anis.5346	0.000634464	0.0271867	4.51015	3.03866	0.925073	2.29412	120.303	264.127	181.306	NA	L3vsL4_LNC
ASIM_0001019101	Anis.9190	8,38851952364994e-05	0.0160078	4.51978	0.102064	0.104998	0	22.8102	24.1731	25.95	Col_cuticle_N domain-containing protein	L3vsL4_DEG
NA	Anis.12124	0.000522115	0.0265414	4.67707	0.206881	0.281642	0	27.1172	30.2751	25.0123	NA	L3vsL4_LNC
ASIM_0001366301	Anis.12961	0.00115759	0.0288837	4.72239	7.81912	8.48765	8.96726	280.202	515.615	484.053	Fructose-bisphosphate aldolase	L3vsL4_DEG
ASIM_0001109501	Anis.10050	0.000171668	0.0220644	4.72727	0.141887	0.106356	0.368167	36.7454	56.2975	50.608	ShKT domain-containing protein	L3vsL4_DEG
NA	Anis.15381	0.00153229	0.0289394	4.75731	0	0.169347	0.207282	32.1088	46.6679	30.1427	NA	L3vsL4_OTHER
NA	Anis.20715	0.00580012	0.0436847	4.82432	0	0.484247	0	29.0782	55.6295	39.313	NA	L3vsL4_LNC
NA	Anis.1620	0.00585653	0.0438851	5.07841	0.389368	0.594807	0.246028	48.2503	109.687	117.285	NA	L3vsL4_LNC
ASIM_0001773201	Anis.17351	6,04016089045256e-05	0.0160078	5.09391	0.946437	0.367005	0.66924	72.4518	114.574	105.85	Epimerase domain-containing protein	L3vsL4_DEG
ASIM_0001394101	Anis.13254	0.000791131	0.0276652	5.26405	1.44667	1.19352	1.33797	104.888	195.275	206.742	Poly(U)-specific endoribonuclease	L3vsL4_DEG
ASIM_0002062301	Anis.20147	0.00102651	0.0288837	5.30087	0.327826	0.438533	0	41.1687	33.2615	25.7355	VWFA domain-containing protein	L3vsL4_DEG
NA	Anis.14347	0.000668403	0.0271867	5.38223	3.18022	3.61948	5.19721	224.797	256.844	242.519	NA	L3vsL4_OTHER
NA	Anis.17044	0.000358911	0.0230589	5.39504	0	0	0	46.224	67.0852	47.1644	NA	L3vsL4_LNC
NA	Anis.12126	2,89514840345895e-06	0.00584262	5.40107	0.80009	0.393336	0.876656	90.765	135.909	125.384	NA	L3vsL4_LNC
NA	Anis.14164	0.00254405	0.0332859	5.41859	0.157696	0.307446	0.167737	56.9284	99.4924	53.3548	NA	L3vsL4_OTHER
ASIM_0001497801	Anis.14403	0.000239748	0.0226281	5.68914	4.01719	2.85521	2.77889	250.553	344.301	299.699	Col_cuticle_N domain-containing protein	L3vsL4_DEG
ASIM_0001770401	Anis.17320	0.00639749	0.0465951	5.88599	24.9844	37.1333	32.7326	1142.54	208.38	234.373	VWFA domain-containing protein	L3vsL4_DEG
ASIM_0001745501	Anis.17043	0.000778862	0.0276652	5.89437	0.46313	0.404693	0.166267	85.6974	131.454	90.165	Col_cuticle_N domain-containing protein	L3vsL4_DEG
NA	Anis.17801	0.00281184	0.0340381	5.91055	1.66086	0.382501	2.65944	258.784	365.349	283.38	NA	L3vsL4_LNC
ASIM_0001723901	Anis.16814	0.00137337	0.0289096	6.09112	5.23638	2.79899	7.19355	640.663	886.228	662.915	Col_cuticle_N domain-containing protein	L3vsL4_DEG
NA	Anis.6972	0.00300836	0.0342695	6.20139	0.392261	1.14814	1.01851	139.175	284.644	185.727	NA	L3vsL4_LNC
ASIM_0001216801	Anis.11247	0.000364089	0.0230589	6.48263	0.804963	1.28123	0.967747	173.474	245.24	212.111	Col_cuticle_N domain-containing protein	L3vsL4_DEG
ASIM_0001397401	Anis.13300	0.000244742	0.0226281	6.48483	0.528193	0.444023	0.223977	130.443	186.788	165.826	Col_cuticle_N domain-containing protein	L3vsL4_DEG
ASIM_0000453001	Anis.3800	0.000278867	0.0226281	6.57136	0.262207	0.510528	0.054225	83.7953	43.9716	69.9128	Col_cuticle_N domain-containing protein	L3vsL4_DEG
NA	Anis.2338	0.00535801	0.0421966	6.70301	3.22975	6.35347	6.38412	406.464	96.0073	90.6732	NA	L3vsL4_LNC
ASIM_0002003001	Anis.19571	0.00126932	0.0288837	6.81881	0.902444	1.92998	1.70494	269.724	413.902	299.783	Col_cuticle_N domain-containing protein	L3vsL4_DEG
ASIM_0001904801	Anis.18643	0.000855075	0.0276652	6.88519	1.06511	1.08404	0.551058	233.653	400.271	290.906	Col_cuticle_N domain-containing protein	L3vsL4_DEG
ASIM_0001242201	Anis.11524	0.00142455	0.0289096	6.94463	3.30063	4.04544	2.06074	456.864	704.105	552.747	Col_cuticle_N domain-containing protein	L3vsL4_DEG
ASIM_0001810601	Anis.17720	8,79147723279461e-05	0.0160078	7.0486	2.09365	2.13645	1.69554	392.226	495.934	479.192	Col_cuticle_N domain-containing protein	L3vsL4_DEG
NA	Anis.7082	0.000755448	0.0276652	7.1558	1.95349	3.44626	2.67472	478.929	689.097	537.13	NA	L3vsL4_LNC
NA	Anis.8792	0.000757425	0.0276652	7.17191	1.79538	2.22196	1.09417	344.813	474.726	449.472	NA	L3vsL4_LNC
NA	Anis.852	0.00123918	0.0288837	7.68959	0.695259	0.780094	0.534677	228.922	60.6813	116.331	NA	L3vsL4_LNC
ASIM_0000527501	Anis.4446	0.00145556	0.0289096	7.95661	19.1925	46.4142	26.158	3204.53	468.435	528.734	VWFA domain-containing protein	L3vsL4_DEG

## Sheet: Table 4
Supplementary Table 4. Differentially expressed genes identified in A. simplex L3 and L4 larvae stages
ref_gene_id	gene id	p-value	q-value	log2FC	FPKM_CTR_L3_1	FPKM_CTR_L3_2	FPKM_CTR_L3_3	FPKM_CTR_L3_4	FPKM_CTR_L4_1	FPKM_CTR_L4_2	FPKM_CTR_L4_3	FPKM_CTR_L4_4	gene description
ASIM_0000007101	Anis.26	2,88980345704015e-05	0.00102735	2.80271	0.226219	0.527501	0.491634	0.55693	44.3829	56.7719	23.766	23.8844	Apolipophorins (inferred by orthology to a D. melanogaster protein)
ASIM_0000012401	Anis.44	0.00907043	0.0266253	-1.04405	3.48431	1.87652	2.97747	2.96059	2.06065	2.4913	0	1.75044	FAM184 domain-containing protein
ASIM_0000014401	Anis.71	0.000268001	0.00284644	1.3454	27.6834	19.6167	18.1459	27.5488	143.724	158.361	94.1893	102.928	Phosphoglucomutase (inferred by orthology to a D. melanogaster protein); Phosphoglucomutase 1; Phosphoglucomutase 1
ASIM_0000015501	Anis.80	0.00299211	0.0122841	1.23179	1.49251	1.23557	0.684047	2.6304	14.7237	14.2957	7.19286	9.34986	Phenylalanyl-tRNA synthetase beta subunit
ASIM_0000015801	Anis.83	0.00134573	0.00729551	-1.23565	6.17771	3.12718	6.33732	5.31316	0.948739	1.25267	1.00697	0.833437	CX domain-containing protein
ASIM_0000024301	Anis.181	0.000110592	0.00181023	1.84999	0	0	0	0.125304	11.589	10.9555	4.30091	9.44432	NA
ASIM_0000024601	Anis.184	8,48833587823172e-05	0.00156866	2.55042	0.670509	0.421004	0.25775	0.905884	27.7662	32.4124	14.8224	30.3184	NA
ASIM_0000029401	Anis.218	1,38230798140127e-05	0.000702414	3.36854	0	0.143369	0	0	48.271	70.0676	27.7168	32.2064	Apolipophorins (inferred by orthology to a D. melanogaster protein)
ASIM_0000030701	Anis.231	0.00449316	0.0161304	1.07177	0	0.333531	0	0	4.22365	2.2477	2.49623	1.69039	NA
ASIM_0000036001	Anis.277	5,66700584969659e-05	0.0013891	3.07903	0.423497	0.435464	0	0.298213	50.9203	65.8736	29.0563	25.3202	Vitellogenin domain-containing protein
ASIM_0000036201	Anis.280	0.000548893	0.00421917	1.40758	3.20243	1.62615	2.70524	3.58384	25.9389	22.9843	18.4159	13.4442	40S ribosomal protein S17
ASIM_0000036301	Anis.281	0.00672325	0.0216117	-1.31653	1.77548	2.00686	4.80554	4.19045	0.756258	0.232634	0	0.54657	NA
ASIM_0000038001	Anis.292	0.00190355	0.00907473	1.2512	0	0.501129	0	0	1.64848	3.43772	2.75068	2.11752	NA
ASIM_0000038901	Anis.299	0.000208996	0.00250549	-1.73211	56.2714	61.0847	88.6219	85.7293	22.3043	18.6594	14.0851	11.63	Cathepsin B-like cysteine proteinase 6 (inferred by orthology to a C. elegans protein)
ASIM_0000042801	Anis.335	0.000286099	0.00296485	2.15072	0	0	0	0	6.0929	13.8918	6.74767	8.37163	Probable cytochrome P450 6t3 (inferred by orthology to a D. melanogaster protein)
ASIM_0000043001	Anis.337	3,85368474766778e-05	0.00120785	1.18758	9.66186	6.45075	7.8999	8.41467	50.9213	43.8596	31.9379	30.7741	NAC-A/B domain-containing protein
ASIM_0000044901	Anis.347	0.00168041	0.00839001	1.37183	0.855855	0.229593	0.132108	0	7.50493	6.92345	3.43684	5.65232	Myc_N domain-containing protein
ASIM_0000045301	Anis.351	5,87224484460691e-06	0.000501033	1.85356	4.71109	3.2791	3.64045	4.11445	45.5677	40.9223	33.9508	30.365	40S ribosomal protein S12
ASIM_0000047901	Anis.376	0.000429051	0.00366483	2.69969	2.58764	1.81965	1.30988	1.17234	69.3838	64.025	26.1031	73.8791	NA
ASIM_0000050101	Anis.392	9,59076747197862e-06	0.000608657	2.51708	0	0	0.44541	0.378475	33.474	35.5443	13.3094	19.1524	Apolipoprotein B-100 (inferred by orthology to a human protein)
ASIM_0000053001	Anis.411	0.000339406	0.00322562	2.18231	0.518908	0	0.386635	0	26.0456	20.5203	7.32049	19.3611	NA
ASIM_0000056601	Anis.440	7,2493490327119e-05	0.0014611	1.96919	1.49985	1.92244	0.946471	1.70743	22.7925	25.0789	16.3664	17.2343	Putative serine protease pcp-1 (inferred by orthology to a C. elegans protein)
ASIM_0000057001	Anis.442	0.00107094	0.00635036	1.3169	15.9994	6.39823	9.34712	11.9241	95.5371	87.8296	42.8506	60.0975	Basement membrane proteoglycan (inferred by orthology to a C. elegans protein)
ASIM_0000058001	Anis.453	1,8350880659268e-05	0.000824073	1.1259	4.77503	3.33193	4.29244	4.71522	46.2282	35.1354	16.8752	18.5622	Glucose-6-phosphate isomerase
ASIM_0000058701	Anis.456	0.00272242	0.0115436	-1.06154	9.96624	8.81253	6.95601	11.7351	4.2107	4.9778	3.07273	2.23015	UPF0046 protein (inferred by orthology to a C. elegans protein)
ASIM_0000060501	Anis.467	0.000887523	0.00561854	-1.22964	11.935	9.28658	8.43365	8.11488	7.50357	5.13142	2.06913	2.68417	ATP-binding cassette sub-family C member 11 (inferred by orthology to a human protein)
ASIM_0000061501	Anis.477	0.00303397	0.0123662	-1.16992	2.81631	2.024	1.12143	3.05812	0	0	0	0	NA
ASIM_0000062301	Anis.481	0.010954	0.0304658	1.26685	0	0.258959	0	0.282669	6.38438	3.59961	1.78922	6.4336	NA
ASIM_0000063101	Anis.493	0.000165991	0.00222064	1.11128	1.96964	1.76337	2.33743	1.84198	8.90604	10.035	9.16435	6.9723	NA
ASIM_0000065301	Anis.510	0.000302574	0.00305317	1.29838	6.13138	5.94261	5.73501	5.65403	63.6953	59.3466	25.8609	26.6012	Glucose-6-phosphate isomerase
ASIM_0000066101	Anis.517	0.000130989	0.00200034	1.36422	7.07828	5.18766	8.16465	9.58287	78.6613	53.8639	35.999	38.3585	60S ribosomal protein L13a
ASIM_0000066901	Anis.526	0.00896809	0.0263955	1.18429	1.81731	2.06522	0.595917	0.80713	4.57932	6.65101	4.53761	7.56463	NA
ASIM_0000067301	Anis.530	6,32952277732635e-05	0.00139525	-2.07943	6.763	6.44144	9.58751	7.6817	0.87638	0.33273	0.278517	0	FI14826p (inferred by orthology to a D. melanogaster protein)
ASIM_0000068201	Anis.536	0.000119869	0.00189008	1.25782	0.501722	0	0.487867	0.695777	7.38648	6.90432	4.54706	4.54647	Annexin
ASIM_0000068601	Anis.541	0.000686977	0.00483617	-1.87669	3.57906	3.44779	6.1008	8.04922	0	0	0	0	Tubulin beta chain
ASIM_0000068801	Anis.542	0.00239801	0.0106626	1.19638	0	0	0	0	3.31311	3.50759	1.48117	4.30204	Transmembrane cell adhesion receptor mua-3 (inferred by orthology to a C. elegans protein)
ASIM_0000068901	Anis.544	0.0023145	0.0104241	2.09854	2.26425	0.561484	0.924477	1.37325	10.3323	27.1169	15.8474	19.8436	NA
ASIM_0000069801	Anis.548	0.00805884	0.0244853	1.42631	1.42011	0	0.601226	1.06186	3.40534	4.20655	6.70986	6.33027	NA
ASIM_0000070701	Anis.558	6,33640859153406e-05	0.00139525	2.2437	0	0	0	0	4.17242	8.09855	7.20988	9.0027	Carboxypeptidase
ASIM_0000070801	Anis.559	2,56187699854138e-06	0.000357137	2.00517	0.494147	0.21437	0.370004	0.186517	13.816	11.3537	8.79879	9.92148	Putative peroxidasin (inferred by orthology to a S. mansoni protein)
ASIM_0000070901	Anis.560	0.000842526	0.00543757	-1.47235	6.26152	10.6724	9.26513	6.60766	2.00805	1.44404	0.92068	1.16024	Calmodulin-like protein 3 (inferred by orthology to a human protein)
ASIM_0000071201	Anis.561	0.000130928	0.00200034	2.79645	0.593228	0.16896	0	0	31.5122	21.5989	14.1534	29.0636	Col_cuticle_N domain-containing protein
ASIM_0000071401	Anis.562	2,42544148232327e-06	0.000351414	1.18093	0.488654	0.353735	0.513844	0.483699	3.54571	3.72569	3.99566	3.54936	Adrenodoxin, mitochondrial (inferred by orthology to a human protein)
ASIM_0000071701	Anis.566	0.00104997	0.00625159	1.78232	1.33231	0	0.158142	0.444776	15.022	16.1379	6.63856	12.0425	Myosin motor domain-containing protein
ASIM_0000077701	Anis.609	0.00102967	0.00619318	1.46456	9.25911	8.75805	10.3574	14.6552	84.9093	118.567	42.282	75.0854	Formyltetrahydrofolate synthetase
ASIM_0000078001	Anis.614	0.0028168	0.0118004	-1.03598	8.44885	7.24589	8.28861	9.16765	5.11525	3.79097	3.30456	1.72162	Molybdopterin molybdenumtransferase Molybdopterin adenylyltransferase Molybdopterin molybdenumtransferase
ASIM_0000078101	Anis.613	0.00116863	0.00669198	1.80617	24.792	10.874	11.6907	11.4519	155.961	184.05	93.1593	104.309	Phosphoenolpyruvate carboxykinase (GTP)
ASIM_0000078701	Anis.621	0.000684346	0.0048338	1.43956	4.99429	2.94472	4.17544	5.31693	25.3022	29.3714	18.6678	31.3504	Carboxypeptidase
ASIM_0000081101	Anis.637	0.00563376	0.0189412	-1.0055	44.7965	36.0641	79.4931	62.8473	35.96	41.7192	19.8452	24.8403	NA
ASIM_0000085001	Anis.666	4,50915114336148e-05	0.00127266	1.7375	0	0	0.17259	0.170836	10.5137	6.29103	5.51885	5.83928	NA
ASIM_0000085501	Anis.672	0.00418312	0.0154508	-1.27382	7.67963	5.21118	9.53001	5.81898	3.38995	1.4418	1.79907	1.04995	PH domain-containing protein
ASIM_0000086301	Anis.674	0.00023403	0.00262737	1.34405	2.57095	0.998713	1.43576	1.95327	18.19	17.0904	9.15588	12.9668	Leukotriene A-4 hydrolase (inferred by orthology to a human protein)
ASIM_0000087301	Anis.677	0.000891781	0.00563157	2.0143	0	0	0	0	19.6198	9.64993	4.70022	13.0503	NA
ASIM_0000088501	Anis.684	4,9563183792678e-06	0.000457876	2.7881	0.118213	0.176317	0.289558	0.0891	30.3809	36.9233	17.3448	20.6657	NA
ASIM_0000088601	Anis.685	0.000153739	0.00215243	1.48731	17.7068	14.6338	18.1082	22.5722	121.127	144.024	97.0826	80.795	Aspartate transaminase
ASIM_0000089501	Anis.693	0.00020728	0.00249618	-1.07693	15.476	10.6829	17.0494	19.7847	10.4676	10.4182	5.22678	5.71033	NA
ASIM_0000090001	Anis.696	0.000212014	0.00252245	1.33897	14.8086	10.0336	11.2508	9.6545	87.8605	83.2231	49.0284	50.0191	Aspartate transaminase
ASIM_0000091601	Anis.710	0.000270933	0.00286175	2.71878	1.09551	0.533148	0	1.23713	35.985	40.8529	20.2572	34.8337	NA
ASIM_0000091801	Anis.711	0.00125223	0.00697307	-1.2129	3.64095	2.54283	3.14902	4.84418	0.937017	1.70036	0.22332	0.84658	SAP30-binding protein (inferred by orthology to a human protein)
ASIM_0000093701	Anis.730	4,92944505545712e-05	0.0013255	-1.07011	9.01509	6.16545	9.22379	7.58109	5.24254	5.07404	2.01717	3.02761	NA
ASIM_0000094501	Anis.736	0.000747653	0.00508523	-1.95854	5.64895	5.9012	6.84318	6.64696	3.62968	2.97847	0.314691	0	NA
ASIM_0000095701	Anis.743	0.0174987	0.0430682	1.17002	0	0	0.94189	0	3.26714	7.33752	3.043	2.73742	NA
ASIM_0000096001	Anis.747	0.00100347	0.00607702	-1.03173	11.8604	6.62738	8.58755	7.95496	6.32028	4.20385	2.4666	3.43211	E3 ubiquitin-protein ligase TRIP12 (inferred by orthology to a human protein)
ASIM_0000096701	Anis.753	0.00033892	0.00322499	2.14461	0.862406	0.794229	1.40047	3.05213	33.3851	34.7903	20.3929	24.5158	CHK domain-containing protein
ASIM_0000097301	Anis.760	0.000223973	0.00257521	1.21321	0.174929	0	0.073922	0	7.81679	6.82435	2.16535	4.26715	NA
ASIM_0000098501	Anis.777	0.0189573	0.0457073	-1.18737	2.92075	3.4449	9.12168	2.77648	1.05766	0.695886	0.60052	0.642148	NA
ASIM_0000102501	Anis.818	0.00406274	0.0151436	1.56084	8.62065	3.62274	4.35663	2.97849	28.3437	41.3104	23.9452	30.2053	NA
ASIM_0000104501	Anis.836	0.00291518	0.0120808	1.73907	0	0	0	0	1.59534	6.73497	4.46411	3.95978	Carboxypeptidase
ASIM_0000105201	Anis.840	3,6856403690777e-05	0.00119418	1.99868	0	0	0	0.350423	5.57653	6.50735	7.97746	5.75859	NA
ASIM_0000105301	Anis.843	0.0203999	0.0482735	1.20956	0	0.43969	0	0	13.7504	6.44108	1.70409	5.72581	Ground-like domain-containing protein
ASIM_0000106601	Anis.854	0.00908729	0.0266544	1.11468	0.601187	0	0.521316	0.950784	5.08798	9.5401	2.99754	5.9977	CRAL-TRIO domain-containing protein
ASIM_0000107301	Anis.858	0.000270316	0.00286123	1.11838	0	0	0	0	2.12549	2.72714	2.48299	1.53138	Putative aminopeptidase (inferred by orthology to a C. elegans protein)
ASIM_0000110401	Anis.884	0.000750165	0.00508685	1.09304	3.04802	2.1268	3.80654	2.45965	11.888	15.0183	11.0435	10.6882	Tyrosine--tRNA ligase
ASIM_0000113301	Anis.908	0.000103842	0.00174869	1.75753	2.96826	2.69583	1.70487	2.98991	29.7999	32.2658	18.9491	22.0826	Phosphoinositide phospholipase C
ASIM_0000114701	Anis.913	2,79340353661617e-05	0.00101182	1.93185	0	0	0	0	17.4364	15.5242	5.2267	8.85594	NA
ASIM_0000115201	Anis.918	4,79398842045953e-06	0.000448939	1.03717	7.08793	6.37275	8.00101	8.40644	52.5782	46.6166	23.3842	28.4087	NAC-A/B domain-containing protein
ASIM_0000118201	Anis.938	0.00103607	0.00620822	1.03956	0	0	0	0	2.37156	4.0716	1.7855	1.95889	NA
ASIM_0000119401	Anis.948	0.000146381	0.00210893	1.74415	0.873491	0.892874	0.510686	1.60165	18.9196	16.3415	10.3989	11.4202	NA
ASIM_0000120401	Anis.959	0.00129901	0.00712897	2.58685	0.362587	1.12245	0.408135	0	4.88426	18.8764	12.9125	16.573	Carboxypeptidase
ASIM_0000124901	Anis.991	1,32567556119234e-05	0.000700035	-1.11497	11.3017	9.45407	11.0825	9.70091	3.08959	2.68775	2.79384	2.85218	COesterase domain-containing protein
ASIM_0000127701	Anis.1011	0.00438868	0.0158988	-1.01644	4.53981	2.44716	3.30542	5.48285	2.73361	1.27589	1.05415	0.976739	Protein-L-isoaspartate O-methyltransferase (inferred by orthology to a C. elegans protein)
ASIM_0000127801	Anis.1013	0.00124067	0.00694396	1.0567	8.41673	7.27233	8.24015	11.1265	95.7215	97.6556	23.3942	46.9901	NA
ASIM_0000129301	Anis.1020	0.000844066	0.00543757	1.06891	0	0	0	0	1.96874	1.47498	1.45389	2.77244	NA
ASIM_0000129901	Anis.1023	0.000141487	0.00207343	2.54867	1.41678	2.44637	0.695331	1.35659	40.1864	31.0152	26.5291	31.0261	Col_cuticle_N domain-containing protein
ASIM_0000132101	Anis.1037	0.0169429	0.0419691	1.573	4.08923	1.02504	4.45276	2.05029	26.6285	14.9174	27.3746	11.8226	Histone H4
ASIM_0000134501	Anis.1062	0.00218038	0.0100198	-2.36292	21.2489	6.3855	5.59785	7.94808	0	0	0	0	ShKT domain-containing protein
ASIM_0000137601	Anis.1085	3,76535954831336e-05	0.00120522	4.15798	2.1741	0	0.713643	0.854237	239.202	216.189	111.015	184.73	Alpha-amylase
ASIM_0000139701	Anis.1107	0.00048679	0.00393067	2.43688	0	0	0	0	1.8788	2.40143	15.6033	3.97565	NA
ASIM_0000140101	Anis.1108	0.000827035	0.00538221	1.29225	1.21041	0.348986	1.29792	1.98106	17.1375	12.1581	7.20473	10.1299	Adenosine deaminase (inferred by orthology to a human protein)
ASIM_0000140701	Anis.1112	0.0132782	0.0348755	-1.56026	4.06659	1.71534	8.96327	5.03063	0.776367	0.372336	0.677247	0	NA
ASIM_0000143001	Anis.1131	0.00177707	0.00869734	1.63954	0	0	0	0	6.63528	12.0201	2.91647	7.18809	Poly(U)-specific endoribonuclease
ASIM_0000145901	Anis.1150	0.00221499	0.0101359	1.47933	0.877084	0.678144	0	0.825436	12.1816	13.6862	5.39033	7.28947	NA
ASIM_0000146401	Anis.1154	0.000267198	0.00284184	1.81645	0.118259	0.786468	0.661422	0.329821	12.8066	10.2224	7.92351	7.71972	C-type lectin domain-containing protein
ASIM_0000146901	Anis.1164	0.00193738	0.00919496	-1.56278	3.3034	5.3229	6.23921	2.44269	0	0.198416	0	0	NA
ASIM_0000148601	Anis.1177	3,20609875981148e-07	0.0002569	4.75028	0	0	0	0	123.942	168.352	123.954	102.921	NA
ASIM_0000149201	Anis.1186	0.000978149	0.00596128	1.67366	0.848545	0.245945	0	0	13.8707	12.0115	5.4142	6.93705	P-type domain-containing protein
ASIM_0000149301	Anis.1187	8,5114885411075e-05	0.00156866	2.97455	0	0.070422	0	0.183089	11.596	28.031	19.3134	17.9127	NA
ASIM_0000149601	Anis.1192	0.0155813	0.0393841	1.08881	8.03765	3.80358	3.72205	5.6407	36.013	32.275	12.8419	34.2658	NA
ASIM_0000149701	Anis.1196	2,77360985097008e-05	0.0010095	2.63906	0.1281	0	0.659149	0	37.7075	37.9875	15.5573	19.5683	NA
ASIM_0000150801	Anis.1206	0.00151343	0.00787634	-1.03971	6.52798	7.34818	8.10146	6.35686	5.39967	4.45805	2.1458	1.84959	E3 ubiquitin-protein ligase TRIP12 (inferred by orthology to a human protein)
ASIM_0000153301	Anis.1230	0.000808247	0.00532338	3.53263	0.636567	3.33875	0	0.480585	54.5414	71.8304	56.686	40.2018	Mitochondrial pyruvate carrier
ASIM_0000154101	Anis.1235	0.001357	0.00733316	-1.63023	21.1411	10.9572	26.1667	23.244	5.82777	8.31783	3.99308	3.28704	Cytochrome b5 heme-binding domain-containing protein
ASIM_0000156501	Anis.1259	0.000471988	0.00387222	-1.33017	2.84798	2.31753	5.36059	3.94155	2.05048	1.86593	0.286385	0.498604	MAGUK p55 subfamily member 5 (inferred by orthology to a human protein)
ASIM_0000156701	Anis.1260	0.000376876	0.00342489	1.50661	4.65804	3.9616	3.51142	5.98673	40.0171	36.2909	28.6676	21.4029	60S ribosomal protein L26 (inferred by orthology to a C. elegans protein)
ASIM_0000160601	Anis.1294	0.000264898	0.00283309	1.76735	10.2016	5.93733	11.5673	15.6882	154.882	149.669	78.8358	78.7765	Annexin
ASIM_0000161201	Anis.1301	5,50028978919537e-05	0.00138506	3.02396	0.387498	0	0	0.261727	59.8817	26.6469	22.5787	31.1832	NA
ASIM_0000161401	Anis.1307	0.0191521	0.0460167	1.06884	1.27429	0.27843	0	0.0529455	5.59898	7.62708	2.69614	3.55525	NA
ASIM_0000164301	Anis.1331	0.00246345	0.0108468	-1.13231	2.64647	4.75886	4.46691	3.96962	1.26072	1.38343	0.655066	0.446268	SH3 domain-containing protein
ASIM_0000164601	Anis.1334	0.00238265	0.0106066	1.14151	0	0	0	0	2.35022	1.01093	1.78789	2.82217	NA
ASIM_0000164901	Anis.1335	0.00195913	0.00925795	1.69202	0.203757	0.761705	0	0.670582	9.38642	13.9552	6.47281	6.01255	P-type domain-containing protein
ASIM_0000165901	Anis.1342	0.000207392	0.00249618	1.35881	0	0	0	0	5.44874	3.58057	2.4188	4.27215	NA
ASIM_0000166601	Anis.1352	0.000428569	0.00366483	1.51664	6.5797	4.2142	5.36702	7.87068	43.6735	61.5892	28.906	41.0249	Methenyltetrahydrofolate cyclohydrolase
ASIM_0000167801	Anis.1363	0.000253514	0.00275351	1.61634	7.00497	4.28256	3.72812	5.53818	50.3089	57.9199	29.9764	34.1042	Aminomethyltransferase, mitochondrial (inferred by orthology to a human protein)
ASIM_0000170101	Anis.1380	0.00212889	0.00983475	1.58708	0	0	0	0.341238	5.49829	7.79806	6.11388	2.70971	NA
ASIM_0000173301	Anis.1414	0.00163808	0.00824301	4.0522	6.4113	0	3.08699	1.15044	144.886	136.549	212.955	181.375	NA
ASIM_0000173601	Anis.1418	0.012675	0.0337603	1.32967	1.51777	0	0	0	8.46282	8.31482	3.18586	6.37174	NA
ASIM_0000177301	Anis.1441	0.00366436	0.0140623	1.6899	16.1803	6.57247	5.72996	11.3511	121.064	72.9969	64.6505	60.3239	NA
ASIM_0000179201	Anis.1454	0.00343997	0.0134317	-1.22963	8.95692	7.65551	6.49378	3.99557	1.61726	1.06969	1.06964	1.27625	NA
ASIM_0000179901	Anis.1459	0.00219449	0.0100726	1.08009	0.489982	0.415128	0.391704	0.610394	6.01359	3.11954	4.15856	2.90533	Adrenodoxin, mitochondrial (inferred by orthology to a human protein)
ASIM_0000182101	Anis.1474	4,54455962578537e-05	0.00127266	2.95105	0.280995	0.640808	0.520238	0	37.1925	40.6372	20.7351	29.821	NA
ASIM_0000186901	Anis.1514	0.000225879	0.0025814	1.45504	5.45288	4.63939	5.28781	4.50543	28.0374	18.2953	27.5822	22.0438	Ubiquitin-related modifier 1 homolog
ASIM_0000187501	Anis.1518	0.0123746	0.0331762	1.00346	63.4069	31.2596	33.4194	39.7877	138.107	145.896	141.659	94.1493	Probable peroxiredoxin prdx-3 (inferred by orthology to a C. elegans protein)
ASIM_0000189401	Anis.1534	0.000457371	0.00379692	-1.26919	8.31814	5.51182	9.74447	11.0687	4.40029	4.33114	1.48376	3.15122	NA
ASIM_0000192001	Anis.1557	0.00102596	0.00619318	-1.74558	48.812	18.6539	24.4837	30.0225	17.1363	9.63207	4.94988	5.95094	NA
ASIM_0000192201	Anis.1554	0.0109145	0.0303889	-1.04627	8.20769	3.85589	7.61047	5.14818	1.09945	0.88748	1.35291	2.01821	NA
ASIM_0000196101	Anis.1591	0.000146285	0.00210893	2.89037	0	0.402091	0.345508	0	44.3477	49.6878	22.8088	17.5505	DUF4440 domain-containing protein
ASIM_0000196901	Anis.1596	5,30640651814629e-05	0.00135375	-1.16649	4.79549	3.70617	4.21275	4.6734	1.71524	0.968524	0.768057	0.816264	Histone deacetylase
ASIM_0000198601	Anis.1615	0.000800082	0.00529411	1.05711	0.10283	0.272319	0.107635	0.081533	4.09295	2.4222	2.45402	2.16664	AMP-binding domain-containing protein
ASIM_0000198701	Anis.1617	3,48240977726677e-05	0.00116287	-2.03199	16.1749	12.0405	16.5156	18.8203	2.21408	2.67242	1.6201	1.09213	Troponin T, skeletal muscle (inferred by orthology to a D. melanogaster protein)
ASIM_0000202001	Anis.1641	1,36571221185378e-05	0.000700035	1.72675	5.61759	4.56395	4.90817	4.82499	68.6778	47.6933	34.2408	37.0399	Aminomethyltransferase, mitochondrial (inferred by orthology to a human protein)
ASIM_0000205601	Anis.1663	0.00280137	0.0117679	1.51163	1.05646	0.654351	0.56652	0.959185	5.12135	6.09848	10.6215	3.80495	40S ribosomal protein S27 (inferred by orthology to a C. elegans protein)
ASIM_0000210801	Anis.1708	5,78986313161112e-05	0.0013891	1.4343	0	0.061806	0	0	5.36746	6.23691	3.40702	3.28201	NA
ASIM_0000212901	Anis.1730	0.00139443	0.00747232	1.32493	0	0	0.155793	0	4.36324	2.92913	2.11938	4.91169	Putative peroxidasin (inferred by orthology to a S. mansoni protein)
ASIM_0000216901	Anis.1757	0.00830963	0.0249967	1.22204	0	0	0	0	3.46664	1.24258	1.72386	4.05682	Acid phosphatase-related (inferred by orthology to a S. mansoni protein)
ASIM_0000221301	Anis.1791	0.00502064	0.0173927	1.24829	0.348422	0.455834	0	0	6.44014	2.74966	2.87885	3.62495	Col_cuticle_N domain-containing protein
ASIM_0000226801	Anis.1832	0.010972	0.0304824	-1.14872	10.9512	3.8996	10.4919	10.8486	4.38841	3.51377	1.96099	3.9501	NA
ASIM_0000227901	Anis.1838	0.000887068	0.00561854	1.81124	4.37399	2.7447	8.93904	5.10065	81.9854	63.4371	41.9574	41.6139	NA
ASIM_0000229801	Anis.1856	0.00163355	0.00824022	-1.38568	4.91716	1.51269	3.64416	5.28445	1.49373	1.79093	0.256159	0.627589	Ankyrin_rpt-contain_dom domain-containing protein
ASIM_0000230801	Anis.1866	0.000159594	0.00218453	-1.4325	6.3605	4.22061	7.85623	9.57657	3.40986	2.72371	1.03377	1.43158	NA
ASIM_0000233701	Anis.1890	0.000687103	0.00483617	-1.06548	7.12116	4.93032	7.42382	8.27955	1.6994	1.84977	1.85108	1.91134	UPF0046 protein (inferred by orthology to a C. elegans protein)
ASIM_0000236701	Anis.1905	0.000181509	0.00234253	-1.5204	12.8443	6.43581	12.6402	9.86489	4.08419	4.45702	1.63711	2.08184	NA
ASIM_0000239001	Anis.1923	0.000645475	0.00464101	1.69804	0	0.469553	0.449532	0.528587	6.97205	9.57143	4.9419	8.67446	ERAP1_C domain-containing protein
ASIM_0000240001	Anis.1933	0.00488296	0.0170826	1.18231	68.4088	30.1487	40.1354	73.4012	351.115	319.07	190.834	207.114	NA
ASIM_0000242401	Anis.1956	0.000564711	0.00428029	-1.05574	3.68592	3.08224	3.24626	3.91707	1.0448	1.74004	0.410047	0.987151	HMG box transcription factor BBX (inferred by orthology to a human protein)
ASIM_0000244301	Anis.1966	0.000378301	0.00342972	2.23509	0	0	0.615024	0	4.62956	9.7595	9.30976	8.83809	Carboxypeptidase
ASIM_0000245801	Anis.1980	0.000395765	0.00350528	-1.41846	15.8479	15.1497	24.8544	26.8522	9.91037	10.2022	4.24779	5.66699	Embryonal Fyn-associated substrate (inferred by orthology to a human protein)
ASIM_0000246901	Anis.1993	0.000754124	0.00509316	1.48573	3.12482	1.94456	1.54059	1.35416	21.7411	20.2546	11.3381	14.224	V-type proton ATPase subunit
ASIM_0000248701	Anis.2005	0.00541808	0.0184013	1.37055	9.67448	3.14267	6.53123	4.52808	85.6091	85.2398	20.6825	52.4772	NA
ASIM_0000250601	Anis.2018	0.000503658	0.0039831	-2.05861	7.62669	9.76115	14.8732	13.8592	5.91726	3.93925	0.844461	0.793178	NA
ASIM_0000250901	Anis.2020	2,39889108395452e-05	0.00095446	2.11206	2.20238	1.68443	1.68245	3.11307	39.3018	45.2899	25.7609	28.5165	NA
ASIM_0000252601	Anis.2033	0.00100977	0.00610556	2.17013	0	0.307148	1.12415	0	7.5539	14.1347	9.7337	9.9591	Aa_trans domain-containing protein
ASIM_0000253001	Anis.2036	0.000522077	0.00409085	2.7067	0.754683	1.10204	0	0	33.9634	33.1691	18.7117	18.6674	NA
ASIM_0000255601	Anis.2066	0.00882382	0.026101	1.09973	0.504287	0	0.482744	0	1.11814	0.825776	2.33027	3.14256	NA
ASIM_0000259701	Anis.2109	7,01779588330176e-06	0.000531534	2.1239	0	0	0	0	7.853	9.72644	6.33627	9.17689	Peptidase_M1 domain-containing protein
ASIM_0000262201	Anis.2129	0.000499549	0.00397481	1.19578	0.541298	0	0.210136	0	3.87408	4.18712	3.11823	2.95499	Phosphatidylinositol 4-kinase type 2
ASIM_0000263201	Anis.2140	0.000379589	0.00343652	1.78162	1.61526	2.14654	1.85363	1.95944	24.1597	35.3843	13.1625	22.2055	Papilin (inferred by orthology to a C. elegans protein)
ASIM_0000264701	Anis.2146	0.00245251	0.0108359	1.56871	1.72026	2.22355	0.669892	1.29984	10.4163	10.2622	12.9287	6.56571	NA
ASIM_0000265101	Anis.2151	0.000545491	0.00419985	2.38891	0.355922	1.11078	0	0	16.0257	14.2678	9.81983	15.7248	NA
ASIM_0000267401	Anis.2173	0.00914534	0.0267553	1.05484	1.76624	0.431189	1.19351	1.61129	9.67747	5.07302	6.58073	5.82342	40S ribosomal protein S3 (inferred by orthology to a C. elegans protein)
ASIM_0000271101	Anis.2202	1,15311327590906e-05	0.000671627	1.38369	0	0	0	0	3.99208	4.92198	2.84633	3.38291	NA
ASIM_0000274001	Anis.2226	0.00617677	0.0202785	-1.28708	2.51005	2.06259	5.06768	5.24652	2.025	0.58185	0.39071	0.607486	NA
ASIM_0000275801	Anis.2240	0.00226456	0.0102775	1.73808	1.09128	0	0	0	16.9562	17.3324	4.75277	10.6871	Myosin motor domain-containing protein
ASIM_0000275901	Anis.2242	0.000242249	0.00268022	-1.54113	8.90938	8.57252	6.84846	10.7939	5.03958	3.25799	1.10203	1.62036	NA
ASIM_0000277401	Anis.2258	0.00177415	0.00868857	2.11286	0	1.28654	0	0	10.7377	12.5034	6.89683	9.75489	NA
ASIM_0000278101	Anis.2262	2,92684537850363e-05	0.00103573	1.17358	6.20387	5.53388	5.34122	6.26194	43.2499	33.9235	21.951	23.9273	Leucyl-tRNA synthetase
ASIM_0000278301	Anis.2264	0.00151438	0.00787634	-1.23514	7.03455	6.32241	7.75667	4.66053	4.53032	3.29014	1.25951	1.37211	ATP-binding cassette sub-family C member 11 (inferred by orthology to a human protein)
ASIM_0000279501	Anis.2274	3,37129701271088e-05	0.00114694	2.20553	18.4952	17.964	16.0585	21.086	287.977	327.111	198.166	163.208	Malate dehydrogenase (inferred by orthology to a C. elegans protein)
ASIM_0000280501	Anis.2281	0.00100051	0.00606389	1.48256	0	0	0	0.582613	2.43708	4.17078	3.89694	3.99426	Carboxypeptidase
ASIM_0000282101	Anis.2292	0.00013343	0.00200735	3.10997	19.9011	7.43789	9.36335	16.1265	473.12	557.999	367.4	310.336	NA
ASIM_0000283301	Anis.2316	0.00196792	0.00928806	1.23018	7.34512	5.28823	7.48051	9.73667	35.7331	58.6029	29.8634	29.9229	NA
ASIM_0000283501	Anis.2312	0.00495696	0.0172316	-1.16748	3.95162	3.50073	7.84162	7.09711	2.34029	3.11518	1.31314	1.08439	NA
ASIM_0000284301	Anis.2326	0.0193204	0.0463051	-1.06776	3.31616	2.16684	4.142	1.0432	0.166069	0.219479	0.33985	0	NA
ASIM_0000284501	Anis.2327	2,32416228285182e-06	0.000349946	1.51692	0	0	0	0	3.91352	3.01369	3.64261	3.53669	Peroxidasin (inferred by orthology to a D. melanogaster protein)
ASIM_0000285001	Anis.2335	0.00539105	0.0183339	1.24783	0.673616	1.29975	1.05935	2.17796	9.82627	6.1544	8.51521	5.41752	NA
ASIM_0000285301	Anis.2338	1,00874947950302e-06	0.000274002	4.60929	0.481456	0	0	0	132.157	164.377	110.744	117.127	NA
ASIM_0000287601	Anis.2353	0.00202161	0.00948317	1.44377	0.763341	0	0	0	8.95026	10.9783	3.2939	6.23859	Paramyosin (inferred by orthology to a C. elegans protein)
ASIM_0000296701	Anis.2439	0.000960354	0.00590052	1.61169	2.72672	3.21046	6.05983	5.51274	44.5946	50.5653	23.1748	35.4168	UTP--glucose-1-phosphate uridylyltransferase
ASIM_0000297901	Anis.2449	0.000500312	0.00397481	1.52217	0.622265	0.760275	1.14731	0.554246	11.0994	6.07377	7.25591	7.48508	Hydroxyacyl-coenzyme A dehydrogenase, mitochondrial (inferred by orthology to a human protein)
ASIM_0000298201	Anis.2455	0.00031409	0.00313233	1.73208	7.41894	6.89322	8.60186	4.883	77.09	83.2525	39.1238	54.6674	UTP--glucose-1-phosphate uridylyltransferase
ASIM_0000298301	Anis.2457	0.0165567	0.0412789	1.17479	0.466418	0.384676	1.41424	2.31795	8.77021	13.1135	7.25305	5.20959	Matrix metalloproteinase (inferred by orthology to a C. elegans protein)
ASIM_0000299201	Anis.2460	0.00956874	0.0277068	1.46717	12.1225	5.00502	5.30007	11.1701	29.7234	56.0055	40.6858	38.7208	Putative alcohol dehydrogenase (inferred by orthology to a S. mansoni protein)
ASIM_0000304701	Anis.2503	0.00516998	0.017763	1.31563	31.7747	17.329	16.3072	14.5622	156.524	164.062	82.2005	75.8458	Putative alcohol dehydrogenase (inferred by orthology to a S. mansoni protein)
ASIM_0000304901	Anis.2504	0.000186155	0.00236145	1.95688	0	0.174906	0	0	9.65727	14.7651	5.98876	6.94057	NtCtMGAM_N domain-containing protein
ASIM_0000305201	Anis.2508	0.000384654	0.00344968	1.92018	0	0.504956	0	0	11.0134	12.0335	5.49428	7.74922	NA
ASIM_0000306701	Anis.2521	0.000821085	0.00536149	-1.13162	2.213	3.11768	3.78866	3.88387	1.76229	1.30677	0.33039	0.645881	FACT complex subunit
ASIM_0000311501	Anis.2561	0.00979543	0.0280878	1.01438	42.2939	20.3902	23.0006	34.6005	208.997	181.635	68.8956	152.573	NA
ASIM_0000313301	Anis.2577	0.00128432	0.00708497	-1.10396	2.67018	2.64755	3.26318	4.84721	1.95489	1.24352	0.658341	0.471317	NA
ASIM_0000313401	Anis.2578	0.00156292	0.00801706	1.17091	0.759198	0	0.332639	0.300236	3.61889	2.99145	3.20222	4.13468	Acid phosphatase-related (inferred by orthology to a S. mansoni protein)
ASIM_0000313801	Anis.2579	0.00135851	0.00733613	1.15319	0	0	0.139981	0.75787	5.68213	6.30101	2.85158	3.6213	NA
ASIM_0000314101	Anis.2581	0.0011053	0.00646429	1.27524	1.41037	1.54511	0.742365	1.14557	9.20035	11.0405	7.33112	5.96058	NA
ASIM_0000315001	Anis.2589	0.00827046	0.0249544	1.20087	30.7513	27.1282	26.7339	36.3374	144.792	129.429	150.478	66.7641	Peptidyl-prolyl cis-trans isomerase
ASIM_0000316501	Anis.2601	0.000111462	0.00181023	2.1417	0	0	0	0	18.7792	9.9934	8.944	7.23823	NA
ASIM_0000317201	Anis.2608	0.00150036	0.00784986	-1.05785	4.39848	4.79698	3.89525	3.58266	2.2831	2.63707	0.723358	0.985502	NA
ASIM_0000320301	Anis.2633	0.00723456	0.022703	-1.05553	5.5446	2.17144	4.81931	8.05232	8.60219	3.94668	1.53293	1.83082	NA
ASIM_0000323101	Anis.2659	0.00368405	0.0141096	-1.12662	8.77373	10.3281	7.32967	8.21092	8.1943	4.72253	1.95053	2.90987	NA
ASIM_0000324701	Anis.2678	0.00316228	0.0127004	1.12619	1.87036	1.07782	3.03704	2.98508	25.0635	18.368	7.69467	16.508	V-type proton ATPase subunit G
ASIM_0000326601	Anis.2689	0.0160798	0.040352	1.17722	0.484136	1.86886	0.620116	0.508578	3.77067	5.78179	5.77854	2.43449	BTB domain-containing protein
ASIM_0000327301	Anis.2698	2,31142948525775e-06	0.000349946	4.2119	0.471599	0.32074	0	0.459515	115.446	132.004	95.4721	79.558	C-type lectin domain-containing protein
ASIM_0000327401	Anis.2699	0.000577168	0.00431407	1.14932	0.258019	0.26651	0	0.064105	2.15069	3.50889	2.59006	2.28297	NA
ASIM_0000327501	Anis.2697	4,1532797267374e-05	0.00124491	3.05575	3.22334	1.32421	1.41472	1.26947	75.1013	91.1626	54.7046	66.9822	Glyoxylate reductase/hydroxypyruvate reductase (inferred by orthology to a human protein)
ASIM_0000329301	Anis.2715	0.00180647	0.00880197	1.13561	1.13902	1.47387	1.24513	1.0189	16.9968	10.277	5.45838	7.77588	Leucyl-tRNA synthetase
ASIM_0000330201	Anis.2720	0.00175964	0.00863958	1.16983	12.4023	8.37048	8.89695	11.0018	89.3797	75.8729	44.5483	32.2987	Fatty acid-binding protein homolog 9 (inferred by orthology to a C. elegans protein)
ASIM_0000330301	Anis.2721	2,30753421481822e-06	0.000349946	1.79131	0	0	0	0	8.4228	7.8522	5.36067	5.05614	GTP cyclohydrolase 1
ASIM_0000330701	Anis.2726	0.000368835	0.00340614	1.4414	0.505015	0.249946	0.206424	0.698253	8.59473	6.40983	4.21244	7.56584	Probable tRNA pseudouridine synthase 2 (inferred by orthology to a human protein)
ASIM_0000332301	Anis.2738	0.000394169	0.0035027	1.14718	219.635	126.738	151.404	179.993	934.91	919.992	518.87	697.352	Propionyl-CoA carboxylase beta chain, mitochondrial (inferred by orthology to a human protein)
ASIM_0000334601	Anis.2757	0.0133984	0.0350909	-1.04288	5.44667	1.77103	4.70705	4.98126	1.26731	1.54519	1.25349	0.752907	HMG box transcription factor BBX (inferred by orthology to a human protein)
ASIM_0000335801	Anis.2767	5,69484813114363e-05	0.0013891	-1.88024	21.1452	11.9056	22.6616	24.5849	5.54083	5.93048	2.23342	3.41516	NA
ASIM_0000336001	Anis.2768	0.00582903	0.0194614	1.86103	1.57021	0.238198	0	0	13.3284	8.83019	5.64672	13.3482	Superoxide dismutase [Cu-Zn]
ASIM_0000336901	Anis.2777	6,39108572209057e-05	0.00139525	3.02944	0.688815	0.640797	0.451671	0	54.7107	53.696	29.6321	27.3174	NA
ASIM_0000338201	Anis.2782	0.00411418	0.0152622	1.51355	0	0	0	0	10.6375	8.86499	2.05764	8.86421	Myosin motor domain-containing protein
ASIM_0000339101	Anis.2793	0.00114151	0.00660012	1.36728	13.5534	11.2727	22.9311	21.0379	112.862	101.855	77.2018	76.4765	NA
ASIM_0000339201	Anis.2795	0.00022735	0.00258705	-1.81473	155.683	75.9011	124.54	125.437	33.4822	45.4214	19.1251	24.0214	NA
ASIM_0000342101	Anis.2819	0.00040841	0.00356384	-1.19331	6.29832	5.05261	4.31562	6.44275	1.78578	2.43278	0.899945	1.29754	NA
ASIM_0000343301	Anis.2837	0.00469239	0.016605	-1.10876	5.00147	3.06245	2.86497	2.01633	1.03797	1.21948	0.299301	0.537952	NA
ASIM_0000345101	Anis.2850	0.00226944	0.0102936	1.21199	0.109848	0	0	0	3.58931	6.70316	2.65251	2.35077	NA
ASIM_0000349201	Anis.2879	0.0169705	0.042018	1.20925	10.9318	5.24436	3.65722	10.8416	46.9634	54.2752	30.2168	27.4959	NA
ASIM_0000353101	Anis.2919	0.000955085	0.00588139	-1.33553	29.1238	19.2402	44.6075	33.9259	18.5145	19.4811	7.08386	11.8211	AMP-binding domain-containing protein
ASIM_0000353501	Anis.2925	0.000384281	0.00344968	-1.19498	11.6986	10.1984	12.0885	12.4521	7.17288	9.55549	2.96019	3.45867	NA
ASIM_0000356601	Anis.2951	0.00261069	0.0112185	1.22511	0.828422	0	0	0.222398	4.80914	6.69929	3.22411	3.81946	BZIP domain-containing protein
ASIM_0000356701	Anis.2950	0.000242927	0.00268022	1.14148	0.117716	0	0.39263	0	4.12861	3.07824	2.51622	2.9675	NA
ASIM_0000356801	Anis.2954	0.00866607	0.0257434	-1.08347	25.0685	10.1825	16.2517	22.0552	8.38562	7.46478	5.16243	8.18877	UCR_TM domain-containing protein
ASIM_0000357701	Anis.2966	0.000756756	0.00510644	1.06039	0.364589	0	0.472586	0	4.2604	4.3081	2.71732	2.61524	Peptidase_M1 domain-containing protein
ASIM_0000359001	Anis.2976	0.00938504	0.0272881	1.68974	0	1.45537	2.24486	1.91123	13.204	16.6464	10.4541	11.3824	NA
ASIM_0000360901	Anis.2991	0.00434057	0.0157999	-1.44181	11.0886	6.43206	5.97006	8.59924	0.445519	1.72883	0.803908	1.57184	NA
ASIM_0000362501	Anis.3002	0.00199055	0.00937757	1.16496	3.52901	3.68259	3.08314	1.8453	14.3672	16.2759	10.7745	12.1413	STI1 domain-containing protein
ASIM_0000363701	Anis.3023	0.00556998	0.0188008	2.23115	69.5664	20.5536	16.5304	34.9593	295.024	312.196	378.403	244.831	NA
ASIM_0000364601	Anis.3029	0.00029059	0.00298321	-1.85553	13.5953	10.0081	18.0389	13.447	4.4474	1.88358	1.54797	1.69382	NA
ASIM_0000364801	Anis.3030	0.00251149	0.0109604	1.37314	3.77545	1.42049	1.68977	3.3275	29.1787	37.3437	11.1816	21.2132	CHK domain-containing protein
ASIM_0000366801	Anis.3054	0.000229417	0.00259525	2.03714	0	0	0	0	8.68277	16.095	5.80906	8.39367	NA
ASIM_0000366901	Anis.3056	0.00331988	0.0130942	-1.19336	22.3752	12.1494	19.8098	22.1582	11.9347	17.8839	4.18436	9.50967	NA
ASIM_0000368101	Anis.3064	0.0129618	0.0343102	1.87628	1.18585	0	0	0.553479	3.44613	13.6676	5.94719	11.5436	NA
ASIM_0000370801	Anis.3085	0.00652252	0.0211068	-1.07206	3.21442	3.64784	7.46632	5.1015	2.87294	1.92044	1.26275	0.977412	Acyl-CoA synthetase family member 2, mitochondrial (inferred by orthology to a human protein)
ASIM_0000376701	Anis.3138	0.000705407	0.00490994	2.42946	4.95406	1.16342	2.24762	3.47483	41.7679	61.284	45.2235	47.7251	Carboxypeptidase
ASIM_0000376801	Anis.3137	0.00084624	0.005447	2.39452	0	0	0	0	1.56886	5.15568	13.5712	4.22286	NA
ASIM_0000379801	Anis.3169	0.000690401	0.00485022	1.27911	1.45719	1.02903	1.89729	2.2298	17.8716	16.3736	10.9649	7.85524	Papilin (inferred by orthology to a C. elegans protein)
ASIM_0000379901	Anis.3168	0.000611696	0.00448636	1.30574	0	0	0	0	3.02254	5.06454	3.0326	2.25907	NA
ASIM_0000380901	Anis.3175	0.000331191	0.003183	2.20515	1.04693	0.384187	1.03795	2.62206	41.3453	45.8777	17.2203	31.4893	NA
ASIM_0000381701	Anis.3178	0.000608721	0.0044688	1.1125	3.15757	3.93951	3.7114	2.80798	10.1015	14.9065	11.0512	12.6413	PAB-dependent poly(A)-specific ribonuclease subunit PAN2 (inferred by orthology to a human protein)
ASIM_0000381801	Anis.3179	3,65214146862414e-05	0.00118834	-2.56667	15.3046	7.77786	12.1075	10.4555	0	0	0	0	NA
ASIM_0000382301	Anis.3183	0.00432082	0.0157773	1.13573	1.96091	1.12396	4.04769	1.89278	20.5615	17.8285	10.1564	10.1362	40S ribosomal protein S15
ASIM_0000382401	Anis.3184	0.000909934	0.00571799	1.75328	2.30571	1.05313	0.890694	0.532514	17.906	15.7935	10.6159	13.1716	Rhomboid-related protein 1 (inferred by orthology to a C. elegans protein)
ASIM_0000382601	Anis.3187	2,54447264866897e-05	0.000978182	1.91845	0	0	0	0	8.62284	11.4437	6.07491	5.86348	NA
ASIM_0000382901	Anis.3190	0.00040506	0.0035462	1.69235	0	0	0	0	24.6804	21.8037	3.82879	7.91971	ShKT domain-containing protein
ASIM_0000384801	Anis.3207	2,94554412715309e-05	0.00103756	1.20069	0	0	0	0	1.96586	1.56801	2.11115	2.58729	NA
ASIM_0000385401	Anis.3212	0.00312187	0.0125895	1.1302	0	0.447771	0	0.402713	4.73619	2.87229	2.95176	2.40759	NA
ASIM_0000385801	Anis.3215	1,05635037311869e-05	0.000644513	1.26375	0	0	0	0	4.92587	4.85042	2.57585	2.87854	NA
ASIM_0000386301	Anis.3219	0.00228452	0.0103315	1.20393	0	0	0.132325	0.526373	3.03294	4.94132	2.38367	3.99722	NA
ASIM_0000387101	Anis.3226	0.000236785	0.00265054	-1.16858	3.0703	3.20662	4.02139	2.92177	1.14433	1.30694	0.395938	0.371144	NA
ASIM_0000387301	Anis.3227	0.001428	0.00758338	1.99289	3.56504	7.51955	6.55981	8.30736	105.055	63.579	43.2109	74.7505	NA
ASIM_0000387401	Anis.3228	0.0014354	0.00761216	2.57917	0	0	0	0	2.31154	4.27058	20.8658	3.68027	NA
ASIM_0000388401	Anis.3232	0.000671208	0.00477683	1.69119	0	0	0	0	2.88328	6.06241	3.37662	5.79054	NA
ASIM_0000392301	Anis.3265	0.00194769	0.00922093	-1.54527	2.00927	2.32847	3.0735	4.28845	4.11267	1.72406	0	0	Protein kinase domain-containing protein
ASIM_0000393401	Anis.3278	2,59863492696466e-05	0.000978182	-1.04365	4.00119	4.72088	4.13073	3.84507	1.06005	1.03668	0.806541	0.778482	Glyco_transf_7C domain-containing protein
ASIM_0000393801	Anis.3277	0.000319921	0.00314843	1.78179	1.51702	1.76438	1.67925	3.62132	26.6758	29.101	16.7694	20.9754	Dystrobrevin-1 (inferred by orthology to a C. elegans protein)
ASIM_0000395701	Anis.3306	0.00170097	0.00845872	-1.08792	2.65986	1.9751	3.34091	2.11558	1.0025	0.714867	0	0.786635	MAGUK p55 subfamily member 5 (inferred by orthology to a human protein)
ASIM_0000396101	Anis.3308	0.000183065	0.00235208	-2.23616	16.7484	27.5249	28.8557	29.3625	3.2726	3.67354	1.92867	1.70496	Early embryogenesis protein zyg-11 (inferred by orthology to a C. elegans protein)
ASIM_0000396601	Anis.3320	0.0080253	0.0244069	1.16575	3.49098	3.52553	3.20828	7.82485	38.4755	22.2272	16.3688	20.8809	Cytochrome c (inferred by orthology to a human protein)
ASIM_0000397701	Anis.3328	0.0207574	0.0488494	1.23133	8.82991	3.19212	5.3197	6.07685	16.2788	18.2111	32.9638	13.7538	NA
ASIM_0000398501	Anis.3335	0.000171156	0.00225826	-2.2567	7.98184	6.05619	13.0209	6.64175	0	0	0	0	NA
ASIM_0000400201	Anis.3354	8,61368577329547e-05	0.00156866	1.28373	1.08796	0.785927	1.22745	1.40553	15.9115	10.1918	7.46472	7.64114	Cystinosin homolog (inferred by orthology to a C. elegans protein)
ASIM_0000401401	Anis.3362	0.0185062	0.0449001	1.01422	1.41208	1.79913	1.54798	0.283815	5.19666	5.31067	3.70181	6.17312	STI1 domain-containing protein
ASIM_0000402101	Anis.3365	0.00183979	0.00889417	1.8348	1.12313	2.58214	2.57767	4.47122	50.3352	40.236	19.1011	29.2839	ABC transmembrane type-1 domain-containing protein
ASIM_0000402201	Anis.3366	0.00152464	0.00790061	1.84261	0	0	0.702432	0.609028	8.25302	15.2992	6.07424	10.5743	NA
ASIM_0000404001	Anis.3383	0.00120595	0.00681419	-1.09881	28.1321	16.8286	31.8756	23.2226	17.3462	19.7782	7.01504	11.7543	NA
ASIM_0000406101	Anis.3394	0.000334249	0.0031951	2.16785	0	0.710037	0	0.352991	15.9202	15.1944	9.96134	8.8305	NA
ASIM_0000408201	Anis.3411	0.000708041	0.00491467	-1.34486	33.2356	17.5571	19.0582	28.3487	16.6929	11.2347	5.78467	7.79435	Microtubule-associated protein futsch (inferred by orthology to a D. melanogaster protein)
ASIM_0000410201	Anis.3431	8,14828685506974e-05	0.00154878	-1.71977	8.55055	9.89657	8.68543	11.5834	3.4198	2.63417	1.02063	1.08195	Cation_ATPase_C domain-containing protein
ASIM_0000411701	Anis.3438	9,68170427111392e-05	0.00168203	-1.21362	12.5705	8.09766	11.3302	11.8173	4.114	4.35586	2.95544	2.67536	tRNA wybutosine-synthesizing protein 2 homolog
ASIM_0000412201	Anis.3450	0.00682414	0.0218344	1.25302	2.01753	1.991	1.07476	3.16368	19.1097	16.6143	12.2354	7.649	Ammonium_transp domain-containing protein
ASIM_0000413001	Anis.3456	1,39037602735481e-05	0.000702414	2.8448	0	0	0	0.583346	27.4872	32.5011	18.3698	21.5441	NA
ASIM_0000413901	Anis.3466	0.0112972	0.0311102	-1.47572	4.89309	5.45158	6.42508	7.091	5.92669	3.83162	0	3.42259	Myosin_tail_1 domain-containing protein
ASIM_0000416001	Anis.3483	4,1176057435699e-05	0.00124491	1.44822	0	0	0	0	2.56709	3.18059	2.71064	3.98268	ABC transmembrane type-1 domain-containing protein
ASIM_0000416201	Anis.3485	0.000114279	0.00183587	1.58786	8.48091	6.26005	9.4607	5.89184	46.2037	44.8864	40.9638	42.5022	NA
ASIM_0000419901	Anis.3516	0.00604443	0.0199893	1.03956	8.68391	8.0004	4.82744	7.28229	21.4704	31.6555	23.0899	18.6296	NA
ASIM_0000420201	Anis.3518	0.00320433	0.012809	-1.10951	1.44719	1.09063	3.23909	1.76676	0.283916	0.406955	0	0	NA
ASIM_0000421501	Anis.3530	0.0181594	0.0442124	1.07918	3.04506	3.32399	1.38812	5.36836	20.8714	16.5998	10.1283	13.98	NA
ASIM_0000423701	Anis.3546	0.0110458	0.0306103	-1.01041	9.5976	11.3873	17.91	12.7236	9.1153	4.71988	4.92223	3.70076	Coatomer subunit epsilon
ASIM_0000427801	Anis.3583	0.0210147	0.0492588	1.78828	3.86302	0	0.228054	0.427139	8.41859	8.70294	9.53025	11.6088	NA
ASIM_0000428901	Anis.3596	0.0146037	0.0374431	1.05396	0	0.247985	0	0	7.69023	4.74286	2.79946	1.51351	Peroxisomal membrane protein 4 (inferred by orthology to a human protein)
ASIM_0000430101	Anis.3605	0.000181899	0.00234363	-1.0426	11.3916	9.39889	9.99055	9.01437	4.29125	2.99803	2.76795	3.35567	MEMO1 family protein tag-253 (inferred by orthology to a C. elegans protein)
ASIM_0000430701	Anis.3607	0.0010977	0.00643681	1.08365	5.76707	5.42952	7.21465	4.58422	37.6908	38.6617	16.9388	25.2198	Oxoglutarate dehydrogenase (succinyl-transferring)
ASIM_0000431601	Anis.3611	0.000607989	0.0044677	-1.04072	4.04822	2.75891	5.15526	3.99296	1.06562	0.990826	0.856997	0.876042	NA
ASIM_0000432001	Anis.3616	0.00033543	0.00319971	1.56688	10.0885	4.65653	7.07178	8.53601	63.6373	73.5281	38.511	54.227	Ig-like domain-containing protein
ASIM_0000433601	Anis.3633	0.000283824	0.0029591	2.72969	0.90457	0	0.146397	1.59402	36.8601	46.6445	22.7126	32.6925	NA
ASIM_0000435401	Anis.3652	0.000776958	0.00519709	-1.05727	1.84511	1.7696	3.36231	2.5177	0.559968	0.625206	0.13688	0.373373	Spartin (inferred by orthology to a human protein)
ASIM_0000438201	Anis.3671	0.000414534	0.00360499	1.48305	3.1422	2.49975	1.83715	2.8396	16.7141	19.8381	17.0732	12.098	Innexin
ASIM_0000441301	Anis.3692	0.000898798	0.00566191	2.02195	63.2514	20.5541	39.1163	36.6382	565.262	452.9	299.25	418.623	NA
ASIM_0000441601	Anis.3693	0.00082369	0.00536937	-1.00143	2.99594	2.59599	2.54815	2.98476	1.8478	0.744795	0.494423	0.511232	NA
ASIM_0000442001	Anis.3695	0.00761107	0.0235952	1.14708	1.50968	1.12758	2.3783	2.41324	10.0616	5.36295	10.0658	6.90803	Uncharacterized serine carboxypeptidase (inferred by orthology to a C. elegans protein)
ASIM_0000445701	Anis.3729	4,06046397383175e-06	0.00043319	2.72893	0	0	0	0	39.5644	34.7364	12.9891	20.4559	Peptidase M12A domain-containing protein
ASIM_0000445801	Anis.3733	0.000481867	0.00391562	-1.64373	15.8678	15.381	13.671	9.44909	2.73658	2.48551	1.35286	2.42044	NA
ASIM_0000448401	Anis.3756	0.00131599	0.00718229	1.144	0	0	0	0	2.56514	2.25402	1.49091	3.52523	NA
ASIM_0000450701	Anis.3772	0.00187315	0.0089731	1.78238	2.12578	1.37976	4.39017	5.28953	36.6793	40.0356	24.2237	31.0046	ERAP1_C domain-containing protein
ASIM_0000453001	Anis.3800	1,31442129043258e-05	0.000700035	5.14592	1.40987	0.583	0.187329	0	316.228	361.485	248.83	244.884	Col_cuticle_N domain-containing protein
ASIM_0000453401	Anis.3806	0.000180664	0.00233643	1.70531	0	0	0	0	11.2374	14.3029	3.90065	6.62817	NA
ASIM_0000454001	Anis.3811	0.00885756	0.0261705	-1.46451	3.14291	3.70859	8.18443	8.02592	3.35482	1.17225	0.906725	0.528481	NA
ASIM_0000455801	Anis.3828	0.00118233	0.00672525	-1.72613	10.4884	7.64494	7.97772	15.3047	3.97493	1.42737	1.12515	1.50992	Cation_ATPase_N domain-containing protein
ASIM_0000456801	Anis.3836	0.000673037	0.00478257	1.40558	0	0.169852	0.195323	0	2.34813	4.13823	2.62243	4.29263	Aa_trans domain-containing protein
ASIM_0000457901	Anis.3848	6,43367142894036e-08	0.000164681	3.71632	0	0	0	0	61.1513	63.4112	41.6429	41.4108	NA
ASIM_0000458401	Anis.3849	0.00212986	0.00983475	1.5034	0	0.289753	0	0.991851	9.69201	6.4177	4.73339	5.66288	NA
ASIM_0000458801	Anis.3855	0.000952633	0.00587531	1.19878	1.18409	1.00367	1.40153	2.33044	10.9917	14.3141	6.6796	9.56317	Papilin (inferred by orthology to a C. elegans protein)
ASIM_0000459001	Anis.3856	0.000199159	0.0024466	2.36313	124.945	53.477	75.8558	116.354	1583.8	1461.25	1089.09	1122.09	Pepsin-I3 domain-containing protein
ASIM_0000460101	Anis.3867	0.000786266	0.00523655	1.59039	0	0	0	0	6.87726	8.65643	2.71299	7.05911	BPTI/Kunitz inhibitor domain-containing protein
ASIM_0000461001	Anis.3872	0.00504035	0.0174425	1.50752	0.766587	1.17665	3.28729	1.06849	24.5765	21.8797	8.42979	15.7466	Probable histidine ammonia-lyase (inferred by orthology to a C. elegans protein)
ASIM_0000461101	Anis.3875	0.000325369	0.00316407	-1.24549	2.36772	1.89948	3.57259	2.06227	0.344469	0.437417	0	0.103018	NA
ASIM_0000461801	Anis.3878	0.0089866	0.026428	-1.2487	8.52307	3.13268	3.82197	6.65651	0.82703	1.71817	0.919826	0.968304	NA
ASIM_0000464501	Anis.3906	0.0116129	0.031769	3.18643	0	0.364798	0	0	3.06132	6.16071	73.7264	2.34622	ABF-2 (inferred by orthology to a C. elegans protein)
ASIM_0000465101	Anis.3910	1,57209254909585e-05	0.000753785	-3.45821	90.746	69.8985	92.1223	125.717	2.44756	2.26813	2.77694	1.51319	NA
ASIM_0000466201	Anis.3932	0.00594531	0.0197551	1.11889	2.52176	4.47784	5.43477	3.93808	23.9798	23.3259	16.1552	12.457	NA
ASIM_0000467801	Anis.3944	0.000213645	0.00252397	1.36895	2.70406	1.73683	1.92196	2.65429	13.4919	18.2282	12.7191	11.6847	Innexin
ASIM_0000468301	Anis.3948	0.000762277	0.00512568	-1.50675	10.8792	8.52952	7.94345	13.9588	2.25491	2.33003	1.12738	2.56458	NA
ASIM_0000471201	Anis.3977	0.00391693	0.0147586	2.22627	3.38717	0	2.22038	2.14154	34.5037	49.8849	26.5553	33.7132	Procollagen lysyl hydroxylase (inferred by orthology to a D. melanogaster protein)
ASIM_0000471301	Anis.3973	0.00817109	0.024742	1.82272	1.2257	1.78814	1.69986	0	16.2408	20.674	8.08823	15.9438	UDP-glucuronosyltransferase
ASIM_0000472601	Anis.3995	0.00039766	0.00351311	-1.65081	5.54598	8.38972	10.4646	10.2938	0.836918	0.892089	0.903656	0.713526	NA
ASIM_0000473001	Anis.3994	0.00426679	0.015679	1.10256	0	0.484971	0.042491	0	3.64858	4.51987	2.39739	2.00436	NA
ASIM_0000473801	Anis.3998	2,22362449087132e-06	0.000349946	2.42948	0	0	0	0	9.13215	11.4818	11.455	8.62698	Peroxisomal membrane protein 4 (inferred by orthology to a human protein)
ASIM_0000475401	Anis.4011	0.00775874	0.0239063	1.05104	8.35989	7.11443	7.11227	13.2341	91.3551	50.9325	23.6242	47.4507	40S ribosomal protein SA (inferred by orthology to a C. elegans protein)
ASIM_0000476001	Anis.4012	0.00223703	0.0101947	-1.28096	1.71634	2.41164	2.67354	2.68867	1.32189	1.82951	0	0	Probable GMP synthase [glutamine-hydrolyzing] (inferred by orthology to a C. elegans protein)
ASIM_0000479301	Anis.4039	0.0133156	0.0349455	1.0152	73.6925	27.9788	37.5554	60.2491	252.135	252.328	131.502	195.18	Dihydrolipoyl dehydrogenase, mitochondrial (inferred by orthology to a C. elegans protein)
ASIM_0000481001	Anis.4054	0.00599388	0.0198392	-1.19486	7.41316	5.21904	6.75351	7.89778	3.59892	3.93556	0.718789	3.79649	NA
ASIM_0000485501	Anis.4092	0.00194407	0.00920947	1.25642	4.95133	4.9203	3.38046	6.21423	24.0096	14.5759	20.2491	19.2463	Transaldolase (inferred by orthology to a human protein)
ASIM_0000489701	Anis.4135	0.0125829	0.0335921	2.09764	0	3.29292	2.72052	3.13442	39.4802	28.0827	18.5204	26.9861	ABC transmembrane type-1 domain-containing protein
ASIM_0000490001	Anis.4136	0.00594437	0.0197551	1.01208	3.80397	6.14833	4.52607	5.10318	35.0135	28.9758	12.5223	21.0896	NA
ASIM_0000490901	Anis.4145	0.00296431	0.012225	1.5091	10.1338	6.82543	3.77462	8.73649	64.6897	59.4828	33.7769	43.5413	Aldedh domain-containing protein
ASIM_0000492701	Anis.4154	0.000317903	0.0031418	-1.03346	8.1444	7.89553	9.97481	10.7842	9.86918	9.11702	2.35591	4.43788	Myosin_tail_1 domain-containing protein
ASIM_0000495401	Anis.4175	4,27607712696343e-05	0.00125064	-2.44121	13.0451	6.89657	8.56298	11.1701	0	0	0	0	Myosin_tail_1 domain-containing protein
ASIM_0000496001	Anis.4183	0.000347421	0.00327343	-1.10314	6.95167	4.43115	4.88524	5.49644	3.9039	2.5973	1.37291	1.3442	WWE domain-containing protein
ASIM_0000496401	Anis.4184	6,47901871697609e-05	0.00140783	-2.99483	53.8538	39.5923	85.9509	61.2385	11.8783	4.90323	2.0903	3.65034	NA
ASIM_0000497701	Anis.4197	0.000395613	0.00350528	1.61363	5.72707	3.39526	4.04863	3.85416	35.3207	24.2207	30.3714	22.3975	Aldedh domain-containing protein
ASIM_0000498601	Anis.4204	5,05633286532747e-05	0.0013255	1.24797	16.1732	10.3429	15.0121	15.3364	96.5841	108.869	51.1656	68.3966	Chaperonin homolog Hsp-60, mitochondrial (inferred by orthology to a C. elegans protein)
ASIM_0000500401	Anis.4220	0.000153885	0.00215243	1.5896	0.850478	0.729478	1.60542	1.27785	8.36626	8.84171	8.96155	10.5541	NA
ASIM_0000500501	Anis.4222	0.00117686	0.00670907	1.47114	0	0	0	0.781136	5.22421	7.12814	4.07671	4.73151	Phosphatidylinositol 4-kinase type 2
ASIM_0000501101	Anis.4230	0.000211093	0.00252097	-1.92785	12.2086	8.97907	10.4139	17.4039	3.17989	2.21353	0.67035	2.10776	NA
ASIM_0000501201	Anis.4228	0.000605544	0.004454	1.46365	0.842426	0.944434	1.16954	1.29908	6.34565	11.8075	7.28492	8.63769	NA
ASIM_0000509301	Anis.4294	0.0049525	0.0172238	-1.08793	6.04985	5.34666	3.66448	8.57774	3.0303	2.75985	1.06547	2.05973	ATP-binding cassette sub-family C member 11 (inferred by orthology to a human protein)
ASIM_0000512201	Anis.4316	0.000284388	0.0029591	1.79893	12.2389	14.7271	10.4794	13.5669	116.733	77.3595	94.5742	67.002	40S ribosomal protein S26
ASIM_0000514501	Anis.4338	0.00163581	0.00824022	-1.45661	4.52808	1.38802	2.62419	4.57466	0.857733	0.6706	0	0.345274	Pecanex-like protein
ASIM_0000515401	Anis.4340	0.000220358	0.00256773	1.25332	0	0	0	0	6.41709	7.44578	2.39195	3.26567	ShKT domain-containing protein
ASIM_0000516001	Anis.4347	0.00703588	0.0222568	-1.6129	2.08282	1.48277	5.45878	4.54077	1.27475	0	0	0	NA
ASIM_0000516801	Anis.4355	0.00203415	0.00952453	-1.56543	12.0413	4.81462	5.32755	10.7793	2.43028	2.01891	0.922802	1.40993	Cation_ATPase_C domain-containing protein
ASIM_0000518101	Anis.4366	0.000912704	0.00573071	1.70842	1.03578	0.442907	2.26926	1.00149	37.6778	43.4439	9.18527	20.3892	NA
ASIM_0000519001	Anis.4373	1,51460575681384e-06	0.000290766	2.97873	0.370239	0	0	0	29.8855	27.3594	20.8121	22.0468	NA
ASIM_0000522901	Anis.4407	0.00118321	0.00672531	-1.33952	6.91523	4.66253	3.83851	4.87317	3.45288	2.46964	0.371649	1.44285	NA
ASIM_0000523401	Anis.4414	9,34545550059784e-05	0.00165736	1.49023	7.66093	9.04972	6.39743	8.27211	44.4487	51.9828	35.8089	39.8843	NA
ASIM_0000526601	Anis.4438	0.00921502	0.0269467	-1.28181	3.34605	2.97627	1.71139	3.21463	1.45171	0	0	0.329036	NA
ASIM_0000527501	Anis.4446	9,79388892430322e-07	0.000274002	5.01651	0	0.332765	0	0	174.279	218.606	168.538	135.307	VWFA domain-containing protein
ASIM_0000529201	Anis.4460	0.00433624	0.0157999	1.03802	18.5793	15.113	29.4748	23.6783	98.8182	104.452	76.3819	58.2576	CPN-1 (inferred by orthology to a C. elegans protein)
ASIM_0000530201	Anis.4470	0.0067129	0.0215954	-1.67407	3.97026	3.59992	11.5455	4.26564	1.02782	0.921666	0.549503	0	CBS domain-containing protein
ASIM_0000533301	Anis.4495	7,43403869258863e-05	0.0014905	2.63001	0	0.55367	0.769252	0.754702	17.388	23.8393	19.2305	19.0715	Branched-chain-amino-acid aminotransferase (inferred by orthology to a D. melanogaster protein)
ASIM_0000533501	Anis.4500	0.000551984	0.00423445	1.53473	7.17486	2.93445	4.86205	7.70507	62.0442	58.8165	29.6978	42.093	PGM_PMM_III domain-containing protein
ASIM_0000533901	Anis.4504	0.000428314	0.00366483	-1.5933	4.72879	6.43896	7.45015	4.50516	0.913219	1.08611	0.209285	0.593774	NA
ASIM_0000534101	Anis.4507	6,92878682762021e-07	0.000274002	1.8131	0	0	0	0	5.90523	6.39989	4.69994	5.96678	ERAP1_C domain-containing protein
ASIM_0000535801	Anis.4517	0.00999172	0.0285366	1.28349	0	0	0	0	5.0528	1.14463	3.04165	2.52155	Col_cuticle_N domain-containing protein
ASIM_0000537101	Anis.4525	0.00681812	0.0218333	1.60772	2.19554	0.730418	5.19807	1.67433	29.9947	32.158	13.6684	24.5237	NA
ASIM_0000538101	Anis.4533	0.00022948	0.00259525	-1.1876	3.33757	2.45041	4.92713	3.79901	1.53667	1.13747	0.482176	0.653135	NA
ASIM_0000539701	Anis.4560	6,21384983889861e-06	0.000513306	6.51485	1.61008	0	0.605864	0	1868.47	1366.76	970.298	1301.82	Glutamate dehydrogenase, mitochondrial (inferred by orthology to a D. melanogaster protein)
ASIM_0000539801	Anis.4562	0.00048776	0.00393436	2.09587	3.58647	0.759931	1.30497	1.83554	44.9785	38.3486	20.7007	31.7489	Peptidase_M1 domain-containing protein
ASIM_0000544101	Anis.4593	0.0162268	0.0406212	1.16132	0	0	1.10301	0	3.71313	5.55825	2.18784	4.63462	Aldehyde dehydrogenase,putative (inferred by orthology to a S. mansoni protein)
ASIM_0000545601	Anis.4603	0.0179839	0.0438825	1.50121	2.11018	1.65964	0	1.34733	7.61166	14.5653	8.276	7.33708	NA
ASIM_0000546201	Anis.4609	0.000155834	0.00216082	2.15461	5.88975	4.93421	3.37371	6.6555	103.848	77.1938	58.6718	51.3883	Elongation of very long chain fatty acids protein
ASIM_0000547701	Anis.4625	0.00180798	0.00880372	-1.47979	9.6566	6.16064	8.10539	8.60734	5.57493	4.59266	1.91016	0.802941	ABC transporter domain-containing protein
ASIM_0000551301	Anis.4656	0.00687399	0.0218857	-1.30041	5.3075	2.73471	4.10093	8.72753	2.17149	3.35278	1.05188	0.653008	ADH_N domain-containing protein
ASIM_0000553401	Anis.4673	0.00287638	0.0119742	1.91567	5.48525	6.32621	2.5794	8.97007	93.5127	91.0351	45.9168	43.5846	NA
ASIM_0000554101	Anis.4681	0.00795298	0.0242537	-1.11404	8.54782	4.38075	3.45775	7.09268	4.40489	3.07759	1.55885	1.31483	NA
ASIM_0000555501	Anis.4697	0.000213188	0.00252245	2.5685	3.37251	5.53799	2.0027	3.53697	78.0649	60.3125	56.556	50.7156	40S ribosomal protein S4
ASIM_0000556101	Anis.4703	0.00847116	0.0253409	-1.0154	1.96583	1.77065	4.25993	5.04079	2.43627	2.10382	0.476718	1.13186	Aldehyde dehydrogenase (NAD( ))
ASIM_0000556201	Anis.4704	0.00288246	0.011984	2.2185	1.58213	0.208704	0	0	26.2764	16.5984	8.46131	20.9334	NA
ASIM_0000557701	Anis.4713	0.00670704	0.0215857	-1.01639	24.3064	9.21582	16.5457	16.9399	11.6803	11.2151	4.90498	8.77651	NA
ASIM_0000559901	Anis.4732	0.000527671	0.00412206	-1.41076	48.5434	24.401	40.5882	54.0815	24.9415	18.0008	9.37018	14.5287	NA
ASIM_0000560601	Anis.4737	0.000529984	0.00412753	-1.10706	3.72648	3.4891	3.94916	5.65461	2.27482	1.31797	0.664152	1.21977	NA
ASIM_0000565401	Anis.4774	0.0100408	0.0285992	-1.10409	12.5915	5.84629	9.93736	13.7252	3.16595	2.72357	3.78503	2.37103	Magnesium transporter NIPA1 (inferred by orthology to a human protein)
ASIM_0000565501	Anis.4776	0.00607178	0.0200452	-1.10031	5.76686	4.92369	11.0639	6.5489	6.26711	5.62953	1.20963	3.62121	NA
ASIM_0000568501	Anis.4810	0.00346316	0.0134924	1.48393	1.23312	0	0.628598	0	12.1451	13.1574	6.04171	5.66115	NA
ASIM_0000568801	Anis.4813	4,20997511196841e-06	0.00043319	2.59452	0	0	0	0	18.2411	20.2404	13.9579	11.2463	Putative serine protease pcp-1 (inferred by orthology to a C. elegans protein)
ASIM_0000571301	Anis.4833	0.0130733	0.034522	1.28788	1.27818	0	0	1.25707	6.69213	7.76293	5.77448	4.4666	Thioredoxin reductase 1 (inferred by orthology to a C. elegans protein)
ASIM_0000572501	Anis.4839	0.000486711	0.00393067	-1.52612	2.12754	2.18312	3.40906	4.69362	1.37713	0.855494	0	0	NA
ASIM_0000573501	Anis.4848	3,58580654702401e-06	0.000423622	1.06707	0	0	0	0	1.89436	2.11159	1.73373	2.16824	Probable cytochrome P450 6t3 (inferred by orthology to a D. melanogaster protein)
ASIM_0000574201	Anis.4851	0.00643849	0.0208877	-1.16626	3.15701	1.16529	4.67645	2.52596	3.16167	2.27269	0	1.3797	NA
ASIM_0000576101	Anis.4866	7,23783415126356e-05	0.0014611	-2.79793	29.2718	13.9782	26.1984	29.4777	5.31114	4.05329	1.19619	0.561003	NA
ASIM_0000576901	Anis.4871	0.0150182	0.0383138	-1.29293	7.5247	7.72127	18.9374	10.9872	2.1034	3.55997	3.11288	1.46082	NA
ASIM_0000578301	Anis.4885	0.00515223	0.0177179	-1.13173	2.66719	0.934078	0.889666	2.63309	1.23386	0.975713	0	0	Protein phosphatase Slingshot (inferred by orthology to a D. melanogaster protein)
ASIM_0000578801	Anis.4888	0.00268961	0.0114333	1.53349	0	0.266623	0	0	6.48136	8.44515	5.04215	2.58057	NA
ASIM_0000579001	Anis.4891	0.0198675	0.0473061	1.66032	9.47096	2.50166	14.7473	3.82236	87.3064	74.4166	53.3018	37.6344	Ribosomal_S27 domain-containing protein
ASIM_0000579601	Anis.4906	0.000205682	0.00249403	2.63591	0.875131	0.712015	0.165405	0	20.8053	29.7229	17.1303	18.0605	NA
ASIM_0000579901	Anis.4908	0.0101811	0.0288702	-1.24519	3.24951	3.15519	7.46976	4.13941	0	0	0.330079	0.890197	NA
ASIM_0000580301	Anis.4909	0.0093119	0.0271267	1.40053	0	1.29669	0	0.605717	4.70547	6.78355	4.37937	3.6359	NA
ASIM_0000581001	Anis.4917	0.0108512	0.0303006	-1.23267	4.0549	0.886005	2.5085	1.41527	0.381807	0	0	0	Protein FRG1 homolog (inferred by orthology to a C. elegans protein)
ASIM_0000582501	Anis.4928	0.0114546	0.0314143	-1.1972	3.23225	4.75577	4.72233	4.74582	5.78216	3.24263	0.191117	2.27184	NA
ASIM_0000582701	Anis.4930	0.00220907	0.0101268	1.54867	0	0.220859	0	0	19.9354	9.10339	3.82245	5.52224	NA
ASIM_0000584001	Anis.4940	0.002487	0.0108819	-1.85682	50.2386	21.6125	57.083	47.4726	11.7931	19.1659	4.7413	11.9473	Protein kinase domain-containing protein
ASIM_0000585001	Anis.4947	0.00192259	0.00913585	-1.88718	49.8348	22.2521	56.8796	45.9889	12.6193	19.564	4.44986	11.884	Protein kinase domain-containing protein
ASIM_0000585301	Anis.4952	0.014635	0.0374983	1.06568	0	0.452056	0	0.235465	2.28091	1.85029	3.57552	0.914785	Organic solute transporter alpha-like protein 2 (inferred by orthology to a C. elegans protein)
ASIM_0000585701	Anis.4957	0.00689898	0.0219196	-1.26618	3.92232	2.18768	6.19187	7.27901	2.69982	1.21545	0.904947	0.937197	NA
ASIM_0000585901	Anis.4953	0.0172456	0.0425405	1.09408	0	0.280884	1.16031	0.575375	2.66066	5.53729	2.82203	4.20964	NA
ASIM_0000588301	Anis.4979	0.000567009	0.00428128	3.71328	22.6848	16.9807	22.8824	19.574	2017.18	943.873	528.473	2422.06	NA
ASIM_0000589901	Anis.4990	0.002374	0.0105904	1.47627	1.68217	1.37322	0.62557	2.68541	26.6103	25.6063	10.4663	11.9477	NA
ASIM_0000590001	Anis.4991	0.000254525	0.00276058	-1.27855	35.1207	25.4825	28.9198	37.0301	18.1786	14.9562	6.97928	13.1488	NA
ASIM_0000590501	Anis.4994	6,8846623322516e-05	0.00144446	1.65471	0.284103	0	0	0.393914	8.6831	11.0615	5.09123	6.1867	Branched-chain-amino-acid aminotransferase (inferred by orthology to a D. melanogaster protein)
ASIM_0000592701	Anis.5016	0.00582497	0.0194563	-1.22894	4.77358	2.14059	2.34732	1.8494	1.18249	0.718859	0.282044	0	NA
ASIM_0000593301	Anis.5017	0.00518248	0.0177821	-1.43179	4.13993	1.27978	5.85317	5.41088	4.58045	6.59872	0	1.82571	Eukaryotic peptide chain release factor subunit 1 (inferred by orthology to a C. elegans protein)
ASIM_0000594701	Anis.5032	0.000405926	0.0035462	1.13611	0	0	0	0	2.30774	3.59927	2.34251	1.81591	NA
ASIM_0000599601	Anis.5065	0.0141746	0.0367106	-1.13082	5.52281	6.74112	8.47751	3.85409	5.32213	2.92874	0.86297	2.38123	NA
ASIM_0000600801	Anis.5074	0.0153552	0.0389562	1.41374	2.14204	1.66977	0.625148	4.91749	22.9246	23.415	10.5154	16.5151	Putative syntaxin-5 (inferred by orthology to a C. elegans protein)
ASIM_0000603501	Anis.5101	0.0039974	0.0149704	1.55887	4.67217	5.91034	6.33447	11.3295	87.8519	55.5935	47.5213	31.6011	60S ribosomal protein L39 (inferred by orthology to a C. elegans protein)
ASIM_0000606201	Anis.5130	0.00225976	0.0102618	2.94149	66.8455	9.24772	20.0952	21.6421	1264.16	1605.69	564.703	631.628	Globin-like protein (inferred by orthology to a C. elegans protein)
ASIM_0000608501	Anis.5156	0.000158226	0.00218137	1.18809	0.0755824	0.217264	0.383552	0.340907	7.6309	7.36749	3.03943	3.96362	Probable histidine ammonia-lyase (inferred by orthology to a C. elegans protein)
ASIM_0000609901	Anis.5167	0.00245435	0.0108378	1.51816	1.86003	2.90182	5.30673	2.70746	34.3077	33.4314	15.2702	24.1229	Peptidase_M1 domain-containing protein
ASIM_0000611301	Anis.5182	0.000285174	0.00296326	1.62366	5.87847	4.3965	5.27068	6.43649	37.0151	38.1966	40.9642	25.0412	60S ribosomal protein L19 (inferred by orthology to a C. elegans protein)
ASIM_0000612501	Anis.5187	0.00439137	0.0158988	1.01415	12.1264	15.3102	8.67786	13.4679	54.602	43.505	31.3526	41.5652	Glycine dehydrogenase (decarboxylating), mitochondrial (inferred by orthology to a human protein)
ASIM_0000615701	Anis.5206	0.00441752	0.0159558	1.1096	0	0	0	0.302928	1.30558	3.50112	2.16952	2.20913	ShKT domain-containing protein
ASIM_0000616601	Anis.5219	0.0179287	0.0438175	-1.03781	1.17958	1.56912	3.30301	3.19046	1.66535	1.14026	0.506916	0	NA
ASIM_0000620501	Anis.5253	0.0077296	0.0238736	1.0845	1.06783	1.02051	2.5339	0.70261	7.56178	9.81705	5.69466	6.02283	NA
ASIM_0000621001	Anis.5260	0.00142681	0.00758338	1.09889	0	0	0	0	1.29639	3.04002	1.94847	1.86098	NA
ASIM_0000623701	Anis.5286	0.00115987	0.00666167	1.62888	15.5764	13.4429	12.9539	12.6961	100.126	95.6516	100.376	49.9964	ADH_N domain-containing protein
ASIM_0000625601	Anis.5296	3,48299355561466e-05	0.00116287	2.55936	3.09577	1.62299	2.07746	1.94671	72.3701	91.4904	34.741	59.0452	Phosphoglycerate mutase (2,3-diphosphoglycerate-independent)
ASIM_0000627501	Anis.5311	0.0095602	0.0276925	1.2377	16.3445	5.6117	5.92567	10.8364	88.3115	61.0506	35.6992	45.9656	NA
ASIM_0000627601	Anis.5314	0.000118568	0.00187728	-1.47078	3.31872	2.36342	4.22271	3.51619	0	0.0884145	0.072154	0	MFS domain-containing protein
ASIM_0000629001	Anis.5326	0.0123733	0.0331762	1.4	1.69547	0.48269	0	1.5484	8.65233	13.3297	6.0596	7.97861	NA
ASIM_0000629601	Anis.5336	1,51973013768902e-05	0.000738608	2.17534	14.1311	15.6273	15.6982	19.9898	361.539	261.959	155.846	179.794	Elongation of very long chain fatty acids protein
ASIM_0000631701	Anis.5355	0.00283746	0.0118541	-1.36284	4.83717	1.39295	2.17208	2.19294	0.58047	0.64186	0	0	Peptidase A1 domain-containing protein
ASIM_0000632701	Anis.5374	1,22116658562987e-05	0.000684477	1.15412	0	0	0	0	3.41711	3.83282	2.09904	2.50142	NA
ASIM_0000634701	Anis.5390	0.00435528	0.0158353	-1.00619	5.73489	3.06316	6.75103	7.65759	5.92471	4.05726	2.18909	1.59282	NA
ASIM_0000635201	Anis.5395	0.00029387	0.00300483	-1.01438	2.01715	1.7399	2.48686	1.61024	0.235869	0.112995	0	0.248732	NA
ASIM_0000635401	Anis.5394	1,65742010949099e-05	0.000776057	-2.2368	50.0778	30.1656	32.8053	48.902	12.2035	11.0475	3.27402	5.47952	IDP
ASIM_0000636801	Anis.5408	0.0131108	0.034609	-1.42203	1.8159	3.06604	3.67992	6.93596	2.52458	2.06439	0.476791	0	NA
ASIM_0000636901	Anis.5407	0.0056484	0.0189738	-1.08042	6.89423	8.52254	12.4842	12.4003	8.66215	9.99285	2.21584	4.83188	NA
ASIM_0000640201	Anis.5434	0.00111596	0.00650943	-1.01058	16.1846	15.763	11.8613	18.1622	5.6532	7.21383	4.99405	4.96783	NA
ASIM_0000647401	Anis.5503	0.000848068	0.00545008	1.31816	0.244601	0	0.455973	0	1.95349	3.01804	3.83466	2.60953	NA
ASIM_0000652801	Anis.5555	6,49140469916043e-05	0.00140783	1.95287	12.4388	7.31167	10.0519	9.91956	109.703	124.057	89.6218	71.5295	Galectin
ASIM_0000653101	Anis.5548	9,23251194372421e-05	0.00164875	-2.6179	14.0164	5.82109	13.7821	11.322	1.23425	0.443907	0.074846	0	Myosin motor domain-containing protein
ASIM_0000655401	Anis.5570	0.00386978	0.0146312	-2.25521	15.4818	4.25767	17.299	7.79192	2.44793	2.03767	0.87217	0	NA
ASIM_0000657301	Anis.5583	5,21440925127514e-06	0.000471076	1.71777	0	0	0	0	4.54663	6.0726	4.63443	4.43507	ABC transmembrane type-1 domain-containing protein
ASIM_0000658501	Anis.5603	0.00109857	0.00643681	1.43049	4.61041	3.57071	2.32764	3.20662	25.4414	24.2131	14.1322	24.1172	Ig-like domain-containing protein
ASIM_0000663601	Anis.5646	0.0108249	0.0302711	1.50902	1.78217	0.259895	1.12602	3.46957	15.8014	29.1477	11.0945	13.6617	Papilin (inferred by orthology to a C. elegans protein)
ASIM_0000664201	Anis.5650	1,22844974281833e-06	0.00028036	3.27572	0	0	0	0	40.0544	48.214	22.9265	32.353	NA
ASIM_0000664701	Anis.5647	0.001251	0.00697307	-1.85584	5.97448	2.32795	5.51457	4.20954	1.16053	0	0	0	NA
ASIM_0000666001	Anis.5660	0.0118024	0.0321613	-1.21401	3.01177	2.32794	5.36681	1.49741	0	0.219744	0	0.364604	NA
ASIM_0000671701	Anis.5700	0.00245049	0.0108342	1.35155	3.13269	2.01154	5.2421	3.611	29.4163	35.3361	13.4617	27.4986	Histidine ammonia-lyase (inferred by orthology to a human protein)
ASIM_0000672901	Anis.5712	6,11388056098727e-05	0.00139525	1.63309	1.1236	1.61092	1.17675	1.5906	20.9659	16.5881	10.7227	12.8226	40S ribosomal protein S15
ASIM_0000674301	Anis.5719	0.00125184	0.00697307	1.16457	4.26612	2.46819	4.66927	4.43236	14.3143	18.7214	15.8763	15.5407	SERPIN domain-containing protein
ASIM_0000676401	Anis.5743	6,61389295245618e-05	0.00141302	2.81132	5.72116	4.31053	2.93927	5.78598	61.8322	95.3117	93.4569	84.1262	Lysosomal protective protein (inferred by orthology to a human protein)
ASIM_0000677201	Anis.5751	0.00149926	0.00784986	1.2002	0	0	0.532432	0	3.04333	4.36121	2.40767	3.38631	NA
ASIM_0000678401	Anis.5769	0.00666655	0.0214914	1.96054	0.969978	1.48706	0.188559	0.336312	8.14934	7.50856	17.0976	3.89137	NA
ASIM_0000682401	Anis.5806	0.00460943	0.0164479	1.31006	7.91936	8.45668	12.9115	6.49846	63.3039	83.6971	29.0689	50.397	BZIP domain-containing protein
ASIM_0000682701	Anis.5798	0.000841245	0.00543757	1.38825	0	0	0	0	3.20718	6.39575	2.95906	3.04725	Aa_trans domain-containing protein
ASIM_0000684601	Anis.5821	6,33580778360843e-05	0.00139525	2.67125	2.45563	3.37981	3.28063	2.85449	41.3735	80.3662	51.4761	56.1602	Lysosomal protective protein (inferred by orthology to a human protein)
ASIM_0000688301	Anis.5853	0.000455345	0.00379339	1.40658	7.90554	9.98568	11.7528	14.2074	101.683	94.0963	44.7113	62.4094	NA
ASIM_0000690601	Anis.5877	0.00608095	0.0200669	-1.19584	3.53989	2.25159	5.51303	2.69069	0.994942	0.243205	0.552293	0.302929	NA
ASIM_0000691401	Anis.5884	0.000218842	0.00256171	-1.54744	5.49076	3.9359	4.85885	5.16676	1.59744	2.44907	0.098717	0.874525	NA
ASIM_0000693401	Anis.5909	0.000343811	0.00325899	2.14783	2.14409	1.68704	0.684581	0.835654	27.2604	21.2628	18.6549	17.6517	Putative serine protease pcp-1 (inferred by orthology to a C. elegans protein)
ASIM_0000697601	Anis.5938	0.00154564	0.00795906	1.33434	70.7572	41.2585	36.7615	62.7526	313.128	274.449	199.19	241.758	Pyr_redox_2 domain-containing protein
ASIM_0000698601	Anis.5949	0.017128	0.0423184	-1.07341	2.67685	2.91217	5.90623	2.1221	0.266377	1.13318	0.373154	0.479156	NA
ASIM_0000700001	Anis.5964	6,02829748341804e-07	0.000274002	-2.9802	41.8065	33.4717	38.7183	39.2025	0.691281	0.633426	1.00684	1.03763	NA
ASIM_0000700101	Anis.5969	0.000224549	0.00257744	1.53984	14.1646	18.4592	20.5902	19.4811	132.455	115.033	99.5507	78.9693	40S ribosomal protein S15
ASIM_0000700601	Anis.5976	0.000265359	0.00283407	-2.14013	24.4854	10.7732	20.0322	25.8517	6.348	3.55498	2.18264	1.72931	NA
ASIM_0000701401	Anis.5990	0.00704673	0.0222591	1.63643	0	0.420766	1.19512	0	11.4507	5.49176	7.36047	4.52488	NA
ASIM_0000701601	Anis.5991	5,99735854829309e-05	0.00139203	-3.32029	38.8842	35.3254	43.028	74.6552	1.22443	0.494525	0.82721	0.924495	NA
ASIM_0000701901	Anis.5987	0.00616269	0.0202583	1.04937	0.532034	0	0	0.704907	1.73145	1.99093	2.92434	2.54111	NA
ASIM_0000702001	Anis.5988	0.000263048	0.00282378	1.68659	1.81849	1.94247	2.37129	3.29097	28.7113	35.945	14.6694	24.8661	Probable urocanate hydratase (inferred by orthology to a C. elegans protein)
ASIM_0000704501	Anis.6018	0.000274958	0.00289608	2.89819	0	0.655865	0	0	8.81653	24.5483	17.624	15.1212	MFS domain-containing protein
ASIM_0000705201	Anis.6032	0.000192734	0.00241043	2.02065	0	0.183711	0	0.740445	12.6009	14.665	7.6425	9.82094	Aa_trans domain-containing protein
ASIM_0000706101	Anis.6031	0.000842942	0.00543757	-1.26648	4.17273	4.46065	6.94151	7.54596	2.96049	1.92744	0.845662	1.50968	Aldedh domain-containing protein
ASIM_0000708801	Anis.6053	0.000289326	0.00298015	-2.34182	12.6787	4.65037	7.56203	7.92937	0.919708	0.125338	0	0	Myosin motor domain-containing protein
ASIM_0000711001	Anis.6083	0.0021002	0.00977419	-1.24618	2.79094	4.40311	5.85924	4.01731	0	0.498871	0.484879	0.304572	NA
ASIM_0000711101	Anis.6076	0.00913213	0.0267553	2.56641	2.41969	2.67706	0	5.36471	39.387	67.8236	30.5538	49.2885	NA
ASIM_0000712201	Anis.6088	0.00730679	0.0228463	-1.64753	5.00572	1.01865	3.00905	5.72479	0.113654	0	0	0	Myosin_tail_1 domain-containing protein
ASIM_0000712501	Anis.6092	0.00156311	0.00801706	1.96568	12.5995	8.65264	4.07053	9.51174	73.9952	62.9835	63.8938	66.4079	NA
ASIM_0000714401	Anis.6108	0.0102191	0.0289673	-1.0879	29.6474	13.261	30.9843	30.5026	12.3177	19.3565	9.00579	9.49394	RING finger protein nhl-1 (inferred by orthology to a C. elegans protein)
ASIM_0000715301	Anis.6114	0.0104791	0.0295084	1.37142	3.25807	1.29738	0.956538	4.49382	17.445	18.2471	13.0881	13.4566	Aldedh domain-containing protein
ASIM_0000716501	Anis.6129	0.000247155	0.00270575	-1.58521	3.75925	3.98158	5.96792	5.23597	1.06005	1.00541	0	0.745699	EH domain-containing protein
ASIM_0000716801	Anis.6128	0.000555053	0.0042495	1.27264	0	0	0.303104	0	1.53642	2.71946	3.12579	2.17635	MFS domain-containing protein
ASIM_0000717401	Anis.6137	0.000572151	0.00430295	-1.92619	43.3665	15.9246	24.0539	25.3104	13.8996	7.44087	3.29806	4.64057	NA
ASIM_0000719201	Anis.6150	0.00785409	0.0240909	1.92186	6.46271	2.66488	1.02388	1.57341	17.7907	29.5678	21.9734	21.0472	Putative phosphoenolpyruvate carboxykinase (inferred by orthology to a S. mansoni protein)
ASIM_0000719901	Anis.6162	0.00114548	0.00661362	2.28853	0	0	0	0	4.65261	16.3315	8.74928	7.62138	NA
ASIM_0000724201	Anis.6184	0.00116604	0.00668721	-1.94169	5.91304	6.65466	9.93944	6.28559	1.02821	2.05546	0.386222	0	Endophilin-A (inferred by orthology to a D. melanogaster protein)
ASIM_0000725101	Anis.6204	0.000789503	0.00525355	2.22976	3.59698	3.61585	5.09161	7.3475	109.219	97.811	77.1958	39.9028	NA
ASIM_0000725201	Anis.6205	1,04553701807397e-06	0.000274002	2.24773	0	0	0	0	16.1307	13.8238	8.9074	9.06067	NA
ASIM_0000726101	Anis.6209	5,55105448856175e-05	0.00138514	6.15385	2.82637	0	0	0	993.84	996.703	687.259	783.89	Glutamate dehydrogenase (NAD(P)( ))
ASIM_0000727001	Anis.6213	4,55764397404579e-05	0.00127266	6.28788	2.66913	0	0	0	896.231	919.2	756.169	876.894	Glutamate dehydrogenase, mitochondrial (inferred by orthology to a D. melanogaster protein)
ASIM_0000730101	Anis.6242	0.00152753	0.00790426	2.08512	0	0.54749	0.317366	0	3.88359	10.2534	5.77113	10.6672	Peptidase_M1 domain-containing protein
ASIM_0000730401	Anis.6240	0.0119013	0.0323276	1.44909	1.71874	7.46062	4.72394	4.1978	26.438	24.0043	16.6907	22.8159	Probable citrate synthase, mitochondrial (inferred by orthology to a C. elegans protein)
ASIM_0000730601	Anis.6245	0.00235383	0.0105631	-1.70348	28.8408	10.8988	33.5277	29.0329	12.9511	16.3255	3.03173	8.72272	NA
ASIM_0000731301	Anis.6251	0.000697897	0.00488286	1.93017	0.729126	1.99627	0.782188	0.726416	15.18	15.9909	13.701	9.35354	NA
ASIM_0000734701	Anis.6278	0.0155608	0.0393453	1.38006	0	0	0	1.69804	7.79004	9.81779	5.51061	3.77803	NA
ASIM_0000737801	Anis.6308	0.0104743	0.0295055	-1.21782	3.56417	4.89366	3.40186	9.11323	0.304813	0.86325	0.751838	0.673994	NA
ASIM_0000742301	Anis.6346	0.0110742	0.0306446	-1.29554	3.51844	4.93509	11.6774	8.04986	4.1037	2.99182	0.923704	2.0668	NA
ASIM_0000748301	Anis.6416	7,12291165543277e-05	0.00144597	1.79386	3.33345	4.45425	3.83742	4.81584	61.885	48.3125	30.6036	32.0651	40S ribosomal protein S3 (inferred by orthology to a C. elegans protein)
ASIM_0000749101	Anis.6430	0.00115353	0.00663951	2.34892	6.35021	2.72	2.07111	3.19197	112.249	144.627	34.2622	84.1181	Cofactor-independent phosphoglycerate mutase (inferred by orthology to a C. elegans protein)
ASIM_0000753301	Anis.6460	7,80311359216412e-05	0.00152038	2.98922	2.32637	1.44548	3.53776	1.21672	121.474	114.862	51.6359	89.6099	NA
ASIM_0000755601	Anis.6485	0.00484847	0.0169851	-1.60011	5.52156	1.52041	3.32408	7.60443	1.89687	0.754111	0.263637	0.351973	NA
ASIM_0000756001	Anis.6482	0.000685507	0.0048338	-1.78188	6.1461	2.29701	7.25308	5.36713	8.31483	2.81001	0	1.21447	Splicing factor 3A subunit 1 (inferred by orthology to a human protein)
ASIM_0000756901	Anis.6500	0.00185272	0.00891043	1.03752	0	0	0	0.285747	3.37058	2.66001	1.52272	3.4156	Septin-type G domain-containing protein
ASIM_0000757501	Anis.6505	0.0027918	0.0117534	1.41841	1.58576	0.940454	3.57245	2.40004	35.6158	25.2189	9.8611	22.3332	NA
ASIM_0000760201	Anis.6530	0.000154165	0.00215243	1.51573	8.81543	6.73456	11.0427	12.5136	106.849	108.487	43.2764	75.2397	NA
ASIM_0000761401	Anis.6536	2,20963902730631e-07	0.000212098	-1.87802	5.39874	5.03554	6.06218	5.14615	0.110406	0.0712114	0	0	Glucose transporter type 1 (inferred by orthology to a D. melanogaster protein)
ASIM_0000764701	Anis.6574	0.0170049	0.0420685	1.20806	0	0.851312	0	0	2.40244	3.77774	3.66386	1.25426	NA
ASIM_0000766601	Anis.6591	0.0127279	0.0338661	-1.22603	2.64908	3.80435	3.09429	4.7069	1.72451	2.3336	0.7438	0	Tubulin_C domain-containing protein
ASIM_0000773601	Anis.6653	0.000890004	0.00562935	-2.01753	8.36653	13.5207	16.0212	10.5597	0.837652	0.508477	0.272075	1.45603	NA
ASIM_0000774501	Anis.6663	0.000726265	0.0049839	-1.41595	25.7893	14.8306	24.0187	18.7834	12.8926	14.116	3.45985	8.21295	NA
ASIM_0000776301	Anis.6681	0.011788	0.032145	1.34606	4.22666	1.12035	2.96189	1.65465	17.1152	9.51708	15.0622	11.0557	NA
ASIM_0000776701	Anis.6680	0.000337725	0.00321761	2.06085	34.7407	24.1382	23.0787	23.6864	281.655	303.845	272.656	159.512	Galectin
ASIM_0000776801	Anis.6683	0.00096573	0.00591444	-1.41734	27.0631	15.3254	25.2062	21.5468	7.06687	8.48855	3.8219	7.62243	NA
ASIM_0000781701	Anis.6722	0.00463363	0.0164806	-1.1356	2.41316	2.79324	3.51168	3.31035	0.384733	1.03707	0	0.894186	Chromosome transmission fidelity protein 18 homolog (inferred by orthology to a human protein)
ASIM_0000783201	Anis.6744	0.000132833	0.00200735	-1.49936	8.90942	5.77243	6.43111	7.59619	5.87437	3.87207	0.649487	2.03315	NA
ASIM_0000788701	Anis.6791	2,32365711116955e-06	0.000349946	1.21694	0	0	0	0	2.82496	3.14053	2.49272	2.2906	NA
ASIM_0000789001	Anis.6800	0.00171217	0.0084824	1.60407	0	0.914838	0.512452	0.574622	9.20522	11.5583	6.17447	5.88119	Probable histidine ammonia-lyase (inferred by orthology to a C. elegans protein)
ASIM_0000789101	Anis.6797	0.0176565	0.0433291	1.08559	0.88972	0	0	0.881921	4.26723	2.9157	2.69864	5.02816	NA
ASIM_0000799301	Anis.6888	0.020869	0.0490301	-1.13166	5.48899	2.03611	4.25675	9.45034	3.44319	2.46298	0.745572	2.54648	Acetyl-CoA synthetase (inferred by orthology to a S. mansoni protein)
ASIM_0000801701	Anis.6913	0.00962083	0.027777	1.08984	1.08956	0	0	0	6.89675	6.83943	2.72674	3.32078	Putative syntaxin-5 (inferred by orthology to a C. elegans protein)
ASIM_0000803301	Anis.6931	0.000252194	0.00274306	2.41171	5.46996	1.37732	2.58177	3.92557	118.606	105.908	41.8157	79.9427	Cofactor-independent phosphoglycerate mutase (inferred by orthology to a C. elegans protein)
ASIM_0000804901	Anis.6935	0.00461582	0.0164554	1.71594	0	0	0	0	0.932319	2.47117	7.33977	1.43436	NA
ASIM_0000805801	Anis.6947	0.00267574	0.0114277	1.32165	0.137603	0.496163	0.795918	0.969528	4.54356	7.18887	5.64908	3.97464	NA
ASIM_0000806101	Anis.6948	0.00792796	0.0242159	-1.98473	6.81846	7.00224	3.33981	16.8026	1.59476	1.01182	0.505512	0	NA
ASIM_0000807901	Anis.6961	0.00571835	0.0191668	-1.31523	19.8159	20.7544	19.217	19.7209	8.6523	11.5586	2.8955	9.31337	NA
ASIM_0000808201	Anis.6966	0.00446482	0.0160755	1.82791	7.78766	5.2976	15.3846	20.8764	128.462	128.149	80.4524	103.262	NA
ASIM_0000809001	Anis.6972	2,83042877330386e-05	0.00102042	5.63544	0.773283	0	0	0	1007.46	368.772	267.683	589.867	NA
ASIM_0000811601	Anis.7001	4,57461491354394e-07	0.000271045	-3.99774	104.087	121.278	107.054	144.423	1.68774	1.90396	1.19359	1.27423	NA
ASIM_0000811901	Anis.6998	0.0087335	0.0259037	1.2759	2.07119	2.79114	5.09231	2.24293	26.4423	29.3219	9.90238	21.7807	Papilin (inferred by orthology to a C. elegans protein)
ASIM_0000812101	Anis.6991	0.0047889	0.0168225	-1.30691	3.24174	2.54884	2.24753	1.70651	2.09407	2.23963	0	0	PRO8NT domain-containing protein
ASIM_0000812401	Anis.7004	0.000583659	0.00434294	-1.9342	80.1196	32.2297	62.0663	61.5041	22.0883	20.8157	6.14105	15.8486	NA
ASIM_0000812801	Anis.7009	0.000473556	0.00388094	1.50639	0.334044	0	0	0.301411	8.06721	12.5142	4.00323	5.55405	Branched-chain-amino-acid aminotransferase (inferred by orthology to a D. melanogaster protein)
ASIM_0000814701	Anis.7026	0.00721559	0.0226805	-1.25738	3.53417	4.53244	3.6304	7.14423	0.459956	1.57818	0.745962	0.356248	NA
ASIM_0000817301	Anis.7055	0.00291013	0.0120664	-1.43582	4.32081	2.02981	6.66301	2.90154	3.43225	2.45981	0	1.15783	NA
ASIM_0000817501	Anis.7058	0.0194682	0.046572	-1.65464	18.5124	4.24877	3.26163	10.2452	3.14502	2.06647	0.906024	1.00588	NA
ASIM_0000819801	Anis.7082	0.000542601	0.00418757	2.89114	28.4602	14.228	12.0205	30.3163	938.556	543.136	324.56	678.205	NA
ASIM_0000820201	Anis.7091	0.0112992	0.0311102	-1.1887	7.14254	1.9987	8.61157	5.83397	4.38442	6.35313	1.33136	1.64861	NA
ASIM_0000820801	Anis.7101	8,76493630397324e-06	0.000578766	2.13562	0.232207	0.138627	0	0	7.11335	9.75857	7.96718	7.98194	NA
ASIM_0000821101	Anis.7104	1,09184853245292e-05	0.000657021	5.80806	1.3581	0	0	0	824.398	965.497	368.814	612.884	Glutamate dehydrogenase, mitochondrial (inferred by orthology to a D. melanogaster protein)
ASIM_0000831201	Anis.7191	0.00357296	0.0137984	2.46311	0.412418	2.63776	1.32057	0	35.0929	31.4122	15.9189	22.5838	CSD domain-containing protein
ASIM_0000831401	Anis.7192	0.00286591	0.0119475	2.05513	1.83916	2.11596	0.473261	3.31123	38.3617	44.1145	16.5978	30.167	NA
ASIM_0000832801	Anis.7203	0.00347525	0.0135273	2.71184	2.50871	1.70386	0	2.1885	47.7501	96.7674	27.1129	48.3091	Cofactor-independent phosphoglycerate mutase (inferred by orthology to a C. elegans protein)
ASIM_0000833001	Anis.7206	0.000740365	0.00504814	3.00101	0	0	2.44784	1.19552	82.1012	67.6961	36.128	44.6933	NA
ASIM_0000834101	Anis.7222	0.00155956	0.00801599	2.71982	0.281729	0	1.76905	0	43.6129	18.9734	17.931	31.8957	NA
ASIM_0000834201	Anis.7214	0.00571585	0.0191668	-1.51624	5.61848	1.21481	3.27419	3.04414	0	0.407017	0	0	NA
ASIM_0000836501	Anis.7240	0.000221155	0.0025686	-2.04808	69.5101	33.2701	71.8361	68.3901	20.6441	21.3882	5.81063	13.9526	NA
ASIM_0000837301	Anis.7246	0.000760235	0.00511673	1.13383	12.7764	8.86073	12.8789	8.79997	65.4825	49.9406	39.5611	36.8199	Ribosomal protein L19
ASIM_0000837801	Anis.7249	0.0150666	0.0383712	-1.04434	3.39929	1.02442	2.83633	0.967926	1.32049	1.27527	0	0.40949	NA
ASIM_0000840101	Anis.7265	0.00628279	0.0205563	-1.35175	2.16937	0.486228	2.60555	4.08365	0.811663	0.860207	0	0	NA
ASIM_0000841001	Anis.7277	4,38909725553049e-05	0.00125293	-1.97562	24.0382	20.9416	24.3936	24.5299	2.08425	1.48638	2.09373	3.04992	NA
ASIM_0000842001	Anis.7285	0.0195077	0.0466086	1.74972	0.74481	1.18189	0.677785	0	18.221	17.143	13.1685	3.62767	Phenylalanine--tRNA ligase beta subunit (inferred by orthology to a C. elegans protein)
ASIM_0000842101	Anis.7292	0.00719694	0.0226497	1.56858	0.729576	3.77977	1.39353	1.78597	7.92065	15.2214	9.6677	10.9131	V-type proton ATPase subunit a
ASIM_0000842601	Anis.7299	0.0125175	0.0334571	-1.04039	4.91064	5.08889	9.17242	4.96779	1.60189	0.826275	1.07181	2.24765	FMRFamide receptor (inferred by orthology to a D. melanogaster protein)
ASIM_0000844501	Anis.7304	0.00246721	0.0108572	-1.02438	3.55661	3.95567	4.58007	4.16349	3.66234	2.59747	0.496459	1.96825	NA
ASIM_0000844801	Anis.7317	0.0147125	0.0376497	-1.12792	1.48671	1.79954	1.64803	4.78776	0.43765	1.0234	0	0.309809	NA
ASIM_0000845701	Anis.7326	0.00234564	0.0105396	2.27899	0.916409	1.28331	0	0.673045	15.3718	22.2427	9.29179	24.8539	NA
ASIM_0000850501	Anis.7374	0.0101188	0.0287663	1.55894	16.1049	4.99606	7.38134	5.77153	70.2116	52.9933	57.2929	33.2186	NA
ASIM_0000852501	Anis.7398	0.000659441	0.00472374	1.18984	6.11113	5.05799	3.87098	4.66254	29.7785	22.2525	19.908	17.7638	60S ribosomal protein L19 (inferred by orthology to a C. elegans protein)
ASIM_0000853101	Anis.7394	0.00211613	0.00981566	-1.22891	6.07684	6.49692	6.14183	8.67767	3.49473	5.53552	1.35197	1.56118	NA
ASIM_0000855601	Anis.7438	0.00332001	0.0130942	1.19189	0	0	0.603241	1.20027	19.5648	15.467	3.90694	5.7059	Catalase-rel domain-containing protein
ASIM_0000857001	Anis.7447	0.00140429	0.00750945	1.0434	2.8096	3.10628	2.0139	3.4821	12.879	14.1696	8.52972	12.3434	NA
ASIM_0000857701	Anis.7446	0.00235869	0.0105631	-1.32705	11.4178	6.88681	6.926	5.96709	1.32633	1.02005	1.7608	0.785015	Dynein light chain
ASIM_0000857901	Anis.7455	0.00113668	0.00658265	1.77306	1.5231	0	0.48106	0.909609	20.5942	31.2275	9.61139	11.7631	NA
ASIM_0000863301	Anis.7523	0.000470618	0.00386511	1.11482	11.7399	8.99861	7.9281	11.2254	39.4379	48.2135	31.7992	35.6967	NA
ASIM_0000864801	Anis.7526	0.00492353	0.0171686	1.21108	4.70156	3.46099	2.04602	2.38763	17.0534	13.2786	10.3975	16.3864	NA
ASIM_0000868001	Anis.7558	0.00297836	0.0122598	2.06299	0.836267	1.63826	0	0	12.0342	10.7286	10.9344	7.3848	Putative peroxidasin (inferred by orthology to a S. mansoni protein)
ASIM_0000868101	Anis.7568	0.00191387	0.00910005	1.17899	0	0.245637	0	0.147414	2.18934	1.62786	3.44428	1.37132	NA
ASIM_0000869101	Anis.7578	0.00890035	0.0262465	-1.10015	0.871301	1.58175	2.41563	3.46109	1.30361	1.09445	0	0.236889	NA
ASIM_0000871001	Anis.7599	0.00340387	0.0133291	1.74789	5.81535	1.51613	1.41445	2.9308	42.9401	49.8013	21.4043	24.5521	Putative phosphoenolpyruvate carboxykinase (inferred by orthology to a S. mansoni protein)
ASIM_0000873301	Anis.7608	0.00266319	0.0113868	1.49637	3.41674	4.45902	2.42934	4.50684	42.6081	43.2637	15.0081	31.4015	NA
ASIM_0000874401	Anis.7633	0.00138506	0.00743767	-1.18729	4.01313	4.51622	7.06113	4.95953	2.20264	1.99504	1.14043	0.735403	NA
ASIM_0000874901	Anis.7626	0.000645216	0.00464101	2.55914	6.99115	3.19059	2.7206	5.25121	74.5889	96.6372	92.6052	49.1737	Malate dehydrogenase (inferred by orthology to a C. elegans protein)
ASIM_0000875801	Anis.7641	1,91615107176801e-05	0.000848822	1.47685	0	0	0	0	8.67696	6.73009	3.43101	4.10739	NA
ASIM_0000879601	Anis.7675	0.000148922	0.00212879	-1.11535	24.8339	23.9947	22.2484	28.3231	18.0395	17.455	7.42819	9.29119	NA
ASIM_0000884801	Anis.7729	0.002678	0.011429	2.53573	3.44426	1.12464	1.34915	6.89619	76.4916	65.2769	40.1795	83.94	NA
ASIM_0000885101	Anis.7730	0.00150842	0.00786902	-1.10876	3.55003	4.21073	5.19136	3.95689	1.05715	2.02271	0.611248	0.908954	NA
ASIM_0000885201	Anis.7736	0.00541135	0.0183947	1.06941	4.2528	2.66227	7.31576	3.37588	45.164	42.7031	15.6552	18.0758	NA
ASIM_0000888701	Anis.7772	0.000475646	0.00389391	2.55154	1.13136	0	0	0	14.8768	24.5084	14.1496	16.3172	NA
ASIM_0000892001	Anis.7814	0.00971396	0.0279448	1.45066	27.84	11.8121	11.7484	11.3909	87.0479	50.5199	62.2908	82.541	Putative dead box ATP-dependent RNA helicase (inferred by orthology to a S. mansoni protein)
ASIM_0000892401	Anis.7805	0.000569045	0.00428822	2.76841	0	1.25422	0	0	20.5995	27.5346	17.2853	14.5981	Apolipoprotein lipid transfer particle (inferred by orthology to a D. melanogaster protein)
ASIM_0000897101	Anis.7848	0.002763	0.0116706	1.15928	2.29043	0.95897	2.09907	1.68814	15.2403	14.7628	6.15563	14.2781	Phospholipase B-like
ASIM_0000897601	Anis.7850	0.017434	0.0429393	-1.39492	9.59247	5.40552	13.4223	6.83911	5.96684	4.31866	0.569169	5.21125	NA
ASIM_0000898401	Anis.7867	0.00293108	0.012127	-1.27584	2.95061	2.85502	2.76156	1.48696	1.1718	0.983429	0	0	IDP
ASIM_0000900101	Anis.7885	0.00299888	0.0122949	-1.17808	2.34924	2.69771	3.37143	2.20219	2.62541	1.11382	0	0.667119	Ribosomal_L12 domain-containing protein
ASIM_0000900801	Anis.7902	0.00500717	0.0173637	-1.59922	26.0216	49.0142	55.4929	48.9529	25.5981	28.6262	6.56539	12.3716	NA
ASIM_0000902501	Anis.7911	0.00887688	0.0262074	1.0267	41.1058	20.3729	21.3449	22.2445	122.821	83.5661	73.498	87.3691	Helicase ATP-binding domain-containing protein
ASIM_0000902601	Anis.7908	0.0192313	0.0461347	1.12408	0	1.11582	0.962975	0.895241	10.1799	6.42847	3.23615	6.26159	tRNA-synt_1g domain-containing protein
ASIM_0000902801	Anis.7921	2,63070436532509e-05	0.000985173	5.12506	1.00189	0	0	0	436.89	233.105	165.151	339.782	NA
ASIM_0000903401	Anis.7925	0.000501614	0.00397481	1.30846	14.9317	10.9128	17.7333	16.4823	91.4719	77.2936	72.0641	53.3689	NA
ASIM_0000906401	Anis.7958	2,43473904038005e-05	0.00096373	-1.43235	55.8434	47.1236	59.6797	51.0715	34.827	31.5717	12.4432	15.0774	NA
ASIM_0000906601	Anis.7960	0.000146198	0.00210893	1.66725	1.78847	1.31557	1.8267	2.76313	28.2701	19.4753	17.1845	14.6179	40S ribosomal protein S3a (inferred by orthology to a human protein)
ASIM_0000908201	Anis.7981	5,37739566430773e-06	0.000480151	1.26441	0	0	0	0	3.81322	3.26218	2.77193	2.45503	NA
ASIM_0000913301	Anis.8037	0.00144529	0.00763827	1.98703	1.30814	0.367692	0.678665	1.32432	21.8434	9.40576	12.3537	18.3234	NA
ASIM_0000913401	Anis.8043	1,42927940218751e-05	0.000712691	-1.71279	15.5226	11.4469	14.6863	14.0854	3.9208	4.46066	1.46734	2.74484	Endophilin-A (inferred by orthology to a D. melanogaster protein)
ASIM_0000913801	Anis.8041	0.000351589	0.00329653	1.5031	9.32492	12.3543	9.69488	13.0631	66.3255	81.9618	56.2963	48.2177	Aspartate transaminase
ASIM_0000914301	Anis.8039	0.000233871	0.00262737	2.21957	0	0	0	0	33.404	14.5331	7.52979	12.8448	VWFD domain-containing protein
ASIM_0000914901	Anis.8053	0.0103908	0.0293458	-1.39499	2.64791	6.39949	2.79526	7.93689	0.529525	0.228925	0.256073	0.409973	NA
ASIM_0000915901	Anis.8061	0.00269045	0.0114333	1.6794	3.34537	2.65151	0.868296	2.68108	11.0635	17.8447	15.6542	15.0152	NA
ASIM_0000916901	Anis.8064	0.00549445	0.0186113	1.26552	8.06786	3.2962	7.15231	4.48378	67.6932	33.0494	25.1929	28.5023	40S ribosomal protein S26
ASIM_0000917601	Anis.8076	1,95652312056094e-05	0.000848822	3.00991	7.43089	2.89533	7.19977	5.28158	332.815	251.465	137.193	187.848	NA
ASIM_0000921001	Anis.8095	0.0157285	0.0396518	1.37842	7.92543	1.56204	4.1037	5.15105	49.2874	53.5114	15.8899	46.9866	NA
ASIM_0000921301	Anis.8113	8,85156646845964e-06	0.000578766	1.47721	0	0	0	0	4.73248	5.37079	3.60264	3.29528	NA
ASIM_0000921801	Anis.8109	0.000136705	0.00202266	-2.09536	136.916	102.772	119.979	91.6414	27.8907	31.8454	10.7384	19.9796	NA
ASIM_0000923201	Anis.8125	0.00728921	0.0228119	1.06631	9.30667	4.68119	4.39471	4.2249	44.5581	37.1688	17.0324	23.4512	Aldedh domain-containing protein
ASIM_0000924501	Anis.8136	0.0106039	0.0297723	-1.25483	9.41541	3.17336	4.11883	5.40422	4.41042	4.55812	0.392798	2.79737	Myosin motor domain-containing protein
ASIM_0000925201	Anis.8144	0.00018712	0.00236145	1.72387	0	0	0	0	15.9771	15.4789	5.16153	5.14912	NA
ASIM_0000928101	Anis.8177	0.0148688	0.0379959	1.16935	2.8451	0.687654	2.25207	3.06738	11.0304	10.7383	12.8495	7.60131	Matrix metalloproteinase-23 (inferred by orthology to a human protein)
ASIM_0000930701	Anis.8213	0.000811948	0.00532509	-1.89136	5.47358	4.04177	4.13548	9.27297	0	0.431019	0.063144	0	DUOXA-like protein (inferred by orthology to a C. elegans protein)
ASIM_0000932001	Anis.8218	0.00333563	0.0131353	1.46366	1.05038	0.146824	0.738134	0.440777	15.2279	9.24641	4.38855	12.2079	NA
ASIM_0000933801	Anis.8244	0.00153582	0.00792612	-1.29661	3.22705	3.49626	3.87391	2.48131	1.18326	0.325502	0.298118	0.085725	NA
ASIM_0000938001	Anis.8291	0.000158918	0.00218419	2.07023	30.1323	17.7937	19.1696	28.6098	329.274	378.737	233.25	186.862	Malate dehydrogenase (inferred by orthology to a C. elegans protein)
ASIM_0000938501	Anis.8308	0.0003298	0.00318158	-1.25542	18.982	16.483	15.4955	14.0167	9.97053	8.75799	3.89002	4.68354	NA
ASIM_0000945101	Anis.8370	1,4444355153076e-06	0.000290766	1.24295	166.979	139.212	145.917	160.755	764.679	687.936	553.731	572.464	Tr-type G domain-containing protein
ASIM_0000945401	Anis.8362	0.00325588	0.0129209	-1.67442	3.93492	0.578695	3.03469	4.48328	5.19374	1.47899	0	0	NA
ASIM_0000946601	Anis.8394	0.00314133	0.0126411	1.54817	0	0	0	0	4.10798	4.5759	5.85478	1.75792	NA
ASIM_0000947501	Anis.8385	0.000635487	0.00459642	1.95417	1.05424	1.22319	0.274494	0.893238	14.9677	9.12365	9.84285	14.8679	2-amino-3-ketobutyrate coenzyme A ligase, mitochondrial (inferred by orthology to a human protein)
ASIM_0000950101	Anis.8421	0.00425077	0.0156417	-1.17433	20.7617	17.8338	25.1161	14.2389	11.1878	15.3112	4.68984	7.12094	NA
ASIM_0000950701	Anis.8431	0.00125673	0.00698121	-1.28592	3.61617	3.197	3.39921	2.0012	0.334081	0.768895	0	0.2569	NA
ASIM_0000952201	Anis.8447	0.000937917	0.00583757	1.69681	13.8382	13.69	11.9526	7.81922	59.3197	68.8257	79.6781	46.066	NA
ASIM_0000952901	Anis.8459	0.0025754	0.0111181	-1.1552	4.02591	2.15742	5.71189	3.68022	2.87076	3.48068	0.800394	0.682071	NA
ASIM_0000953201	Anis.8458	1,41910479659613e-05	0.000712242	2.88437	0	0	0	0	39.8462	44.0068	13.9444	26.4838	NA
ASIM_0000955201	Anis.8476	0.00704083	0.0222568	1.38461	3.6816	2.91464	8.9219	2.99712	34.6611	37.8914	20.1523	24.3634	Oxoglutarate dehydrogenase (succinyl-transferring)
ASIM_0000957001	Anis.8496	2,3399033223126e-05	0.000952681	1.35495	0	0	0	0	0.945503	1.30702	2.70263	2.57461	NA
ASIM_0000957101	Anis.8492	4,67820045702005e-05	0.00129223	1.15184	0	0	0	0	4.85738	4.95903	2.11914	2.66663	NA
ASIM_0000958001	Anis.8507	0.0077106	0.0238403	1.09909	6.13286	11.6332	7.80867	7.62028	35.3986	45.4911	21.5366	30.8611	NA
ASIM_0000959201	Anis.8521	0.00195167	0.00922836	-1.30372	5.46128	6.87325	10.886	9.87702	7.13459	4.29273	1.48811	2.35788	NA
ASIM_0000960601	Anis.8533	0.00104259	0.00622345	1.5706	0	0.339057	0	0	0.84966	2.29426	2.81546	4.67697	NA
ASIM_0000961501	Anis.8539	0.016582	0.041315	1.88919	0	1.70738	2.37256	2.93274	17.8407	29.3278	10.6818	24.8492	NA
ASIM_0000963001	Anis.8550	0.000941885	0.00584699	1.86373	0	0.435265	0	0	11.6168	10.2877	4.1886	9.77814	NA
ASIM_0000964001	Anis.8556	0.000571196	0.00430021	-1.51129	8.24703	6.36335	7.22286	5.13129	3.14952	2.36485	0.449774	1.56479	NA
ASIM_0000965901	Anis.8583	0.00587517	0.0195611	1.79569	0	1.44186	0	0	5.53165	7.02311	3.89069	8.4516	NA
ASIM_0000966101	Anis.8597	4,38887432285817e-06	0.00043319	2.23999	1.64836	1.63145	1.50246	2.19767	41.9828	46.2266	23.6436	30.1927	NA
ASIM_0000967101	Anis.8591	0.00103645	0.00620822	2.11984	1.82292	3.45469	1.9725	2.84091	35.9181	29.8815	18.6308	46.204	NA
ASIM_0000967601	Anis.8607	0.000780928	0.00520976	1.27787	0	0	0.303104	0	1.42083	2.79291	3.12579	2.17635	MFS domain-containing protein
ASIM_0000969601	Anis.8611	0.000212847	0.00252245	-1.72106	39.5027	22.8711	33.3816	47.4115	13.651	10.4865	6.96429	5.95318	NA
ASIM_0000973701	Anis.8672	0.0189086	0.0456315	-1.20713	6.77105	5.1272	7.80218	3.6334	1.16623	2.21097	0.386377	2.40788	NA
ASIM_0000976501	Anis.8693	0.000135836	0.00201758	4.61145	1.68227	2.41098	0	1.40496	371.301	306.827	175.98	264.78	Alpha-amylase
ASIM_0000981201	Anis.8745	0.00184161	0.00889417	1.92734	0	0.195362	0	0	4.00726	10.3414	4.18189	8.71486	Peptidase_M1 domain-containing protein
ASIM_0000982001	Anis.8764	4,31544271918272e-05	0.00125064	1.57688	0.5495	1.44338	0.841585	0.732215	5.1673	4.32834	7.40181	7.02413	NA
ASIM_0000982101	Anis.8759	0.000415592	0.0036058	1.36726	3.78782	2.961	5.72184	4.02317	27.8759	30.5768	21.8341	18.4621	NA
ASIM_0000982201	Anis.8769	0.000931007	0.00581236	1.18001	0.473353	0.597887	0.612087	1.17401	7.90637	7.33898	5.53562	4.00894	NA
ASIM_0000984401	Anis.8792	2,74406639921843e-05	0.0010095	3.2106	17.2197	13.2727	8.64663	13.936	460.164	335.887	333.372	384.677	NA
ASIM_0000985601	Anis.8818	0.00784862	0.0240886	-2.14682	15.4363	24.9475	30.3001	10.1805	8.10581	5.11341	0.530967	3.60369	NA
ASIM_0000987801	Anis.8835	9,59191125373682e-05	0.00167568	1.61293	1.88414	0.831481	1.77717	1.89111	17.059	14.0191	13.2448	13.2039	NA
ASIM_0000990501	Anis.8859	0.0110657	0.0306442	-1.13494	1.93454	2.38655	3.6122	4.54979	1.37893	1.83655	0	1.32338	NA
ASIM_0000991701	Anis.8868	0.00361195	0.0139238	1.91892	0.541298	2.12641	0.484401	0	10.9931	12.0563	8.86955	8.26192	NA
ASIM_0000992801	Anis.8889	0.000867583	0.00552419	1.43143	36.0769	35.2417	29.1846	51.9068	271.039	300.686	179.782	156.738	Transaminase A
ASIM_0000995001	Anis.8915	0.000793639	0.00527193	1.13227	56.1469	44.1152	38.326	62.1095	281.361	215.581	158.434	185.092	LTD domain-containing protein
ASIM_0000996301	Anis.8931	0.00337905	0.0132454	-1.07063	5.51609	6.37924	4.41461	4.81709	0.784104	0.73487	1.66194	0.368582	NA
ASIM_0000996901	Anis.8939	0.00979424	0.0280878	-1.47056	3.50195	5.61708	4.99332	4.76626	1.88602	3.16295	0.639331	0	NA
ASIM_0000998101	Anis.8941	0.00146318	0.00770626	-1.62094	3.29545	2.74829	3.73963	7.80654	0.437427	0.439641	0.116979	0.138435	NA
ASIM_0001001401	Anis.8972	7,5858200095924e-06	0.000544821	-1.59154	5.6643	4.02447	4.78077	4.79563	0.459117	0.674452	0.208407	0.273201	NA
ASIM_0001002401	Anis.8983	0.00909096	0.026655	1.11462	11.6807	6.78588	9.94651	17.3067	45.6892	57.141	45.1537	33.1664	NA
ASIM_0001003101	Anis.8993	0.000563571	0.00428029	-1.18853	2.82927	1.49535	1.86617	3.82563	3.41689	2.41818	0	0.779166	NA
ASIM_0001005101	Anis.9018	4,45505180569628e-05	0.00126237	-1.58662	4.70979	4.06685	6.86198	5.28921	1.19294	0.946152	0.391036	0.353563	Sideroflexin-2 (inferred by orthology to a human protein)
ASIM_0001009001	Anis.9064	8,00797009248289e-05	0.00153888	-1.08576	22.6577	22.3091	27.7142	24.1326	15.6863	11.5209	7.6601	8.9125	UBC core domain-containing protein
ASIM_0001009401	Anis.9065	0.000277962	0.00291594	-1.54449	30.7528	16.8795	27.6876	22.5385	14.1907	8.49601	5.20431	5.3167	NA
ASIM_0001009901	Anis.9071	0.00203276	0.00952383	1.2094	0.659707	0	0	0	2.90389	4.16018	2.81284	3.00714	Histone H2A
ASIM_0001010501	Anis.9080	0.00125733	0.00698121	-1.36595	3.80441	2.17378	4.03798	2.80738	0.365262	1.18878	0.103558	0.169919	Protein kinase domain-containing protein
ASIM_0001014501	Anis.9129	0.00014631	0.00210893	1.14357	0.399027	0	0.323597	0.642415	9.54985	7.52104	3.90976	3.64721	39S ribosomal protein L59, mitochondrial
ASIM_0001016001	Anis.9139	0.000176082	0.00229175	1.8715	0.604668	1.02862	0.847438	1.57785	25.069	21.9705	10.3276	17.2213	NA
ASIM_0001019101	Anis.9190	9,92330866502744e-05	0.00170092	3.09825	0.783791	1.15576	0.722487	0.522804	70.9888	32.064	33.684	48.5536	Col_cuticle_N domain-containing protein
ASIM_0001020101	Anis.9200	0.00121039	0.00683425	-1.17881	6.28986	2.54943	4.0028	5.77362	2.76247	1.91535	0.794799	1.29388	C2H2-type domain-containing protein
ASIM_0001022701	Anis.9227	2,54826259162844e-05	0.000978182	1.31325	10.5685	7.69551	8.53835	11.4091	69.5818	60.3036	41.2331	42.6061	Innexin
ASIM_0001025201	Anis.9266	3,77330123924047e-05	0.00120522	1.03551	11.5514	7.63922	9.66734	10.2372	46.0024	46.6526	30.0697	34.2628	Gamma-cystathionase
ASIM_0001025501	Anis.9272	0.000164646	0.00221127	-1.39742	7.22215	8.3916	10.5977	7.83671	3.04375	2.57471	1.4651	1.40732	NA
ASIM_0001025901	Anis.9277	0.000217449	0.0025493	1.16985	1.78611	1.7413	1.99598	2.96181	14.8171	13.0417	10.0551	9.197	Putative ATP synthase subunit f, mitochondrial (inferred by orthology to a C. elegans protein)
ASIM_0001031001	Anis.9335	3,45996639201651e-05	0.00116287	1.59624	0.384204	0.321283	0.238089	0.264515	6.30645	7.79444	4.66698	6.78073	Asparagine synthetase [glutamine-hydrolyzing]
ASIM_0001031101	Anis.9336	4,71866350015837e-06	0.000447341	1.20219	9.00962	8.02557	8.584	9.89334	59.836	56.6342	33.6406	35.3557	Activator of 90 kDa heat shock protein ATPase homolog 1 (inferred by orthology to a human protein)
ASIM_0001031601	Anis.9346	5,60981031090257e-05	0.00138514	-1.89993	6.8194	4.31472	5.62143	4.33664	0.682257	0.850473	0	0	Tubulin-specific chaperone B (inferred by orthology to a C. elegans protein)
ASIM_0001032201	Anis.9356	0.000232586	0.00261881	1.67053	4.17124	3.37675	4.02524	4.28104	29.678	42.4296	30.1608	21.504	Ribulose-phosphate 3-epimerase (inferred by orthology to a C. elegans protein)
ASIM_0001034701	Anis.9396	4,10889658146729e-05	0.00124491	1.12418	6.10953	6.427	7.34696	7.31943	34.8338	33.441	24.9488	22.8598	UDP-N-acetylglucosamine 4-epimerase
ASIM_0001035501	Anis.9405	0.000329624	0.00318158	-1.05738	3.05626	2.92498	4.61325	4.84668	2.0457	1.80886	0.748723	0.965854	UBX domain-containing protein
ASIM_0001056001	Anis.9441	0.000208273	0.00250286	-1.06696	6.96363	5.78149	6.68698	5.75976	1.99847	2.5204	1.26179	2.09304	NA
ASIM_0001059101	Anis.9477	0.00392406	0.0147752	-1.54575	1.85532	6.18558	5.20134	5.0581	0	0	0	0.112053	NA
ASIM_0001059601	Anis.9485	0.000158083	0.00218137	1.18026	9.65072	5.90684	8.83205	10.6779	61.0689	46.9369	31.8637	39.5052	60S acidic ribosomal protein P0
ASIM_0001060901	Anis.9494	6,97901412328727e-05	0.00144597	1.52825	3.95981	4.85897	4.95473	5.8913	43.1997	32.2959	27.1955	27.9058	60S ribosomal protein L24 (inferred by orthology to a C. elegans protein)
ASIM_0001062501	Anis.9508	0.00773613	0.0238769	1.11515	0.206244	0.236294	0.095031	0.124544	2.55904	5.22247	1.68797	4.0592	MFS domain-containing protein
ASIM_0001065901	Anis.9545	0.00117536	0.00670546	-1.44257	4.11849	1.79249	5.02104	5.1003	1.55976	1.81993	0.06124	0.971547	Threonylcarbamoyladenosine tRNA methylthiotransferase
ASIM_0001066501	Anis.9548	0.000491887	0.00395933	-1.09071	3.65135	2.1811	2.48261	2.70444	2.55457	1.43035	0.190911	0.825286	NA
ASIM_0001067801	Anis.9569	2,18945847678675e-05	0.000918735	-1.1958	10.8402	8.51401	9.42203	12.8185	6.05504	5.63511	2.578	3.12174	Hypoxia up-regulated protein 1 (inferred by orthology to a human protein)
ASIM_0001068001	Anis.9571	8,11923646715229e-05	0.00154878	1.6894	0.0692242	0.308456	0.35007	0.296663	14.2212	10.7571	5.28906	7.80403	NA
ASIM_0001069201	Anis.9580	0.000250888	0.0027366	-1.33862	2.81138	2.87279	4.38298	3.21037	0.785999	0.663228	0	0.533621	Fork-head domain-containing protein
ASIM_0001070301	Anis.9598	0.00146174	0.00770626	1.07265	11.059	12.656	10.4101	12.9831	44.8378	61.9645	31.3196	44.883	NA
ASIM_0001072501	Anis.9629	6,73228425558392e-05	0.00142417	1.08739	2.40187	1.77657	2.24932	2.58445	18.0026	12.189	8.97408	10.5718	60S acidic ribosomal protein P2
ASIM_0001072901	Anis.9633	4,78441951446973e-05	0.00131204	-1.02361	5.13493	5.13788	6.85016	6.11925	2.78548	2.74962	1.46627	1.75889	NA
ASIM_0001075001	Anis.9662	1,92977139830131e-05	0.000848822	-2.08636	17.092	17.1776	22.9641	24.4031	3.01559	3.69305	1.54854	2.26308	NA
ASIM_0001079201	Anis.9720	4,04258031004856e-05	0.00123677	-1.83517	10.2644	10.3402	7.87328	9.82431	1.32438	1.26903	0.833874	0.527458	Phospholipase d-related (inferred by orthology to a S. mansoni protein)
ASIM_0001081101	Anis.9740	0.000287404	0.0029699	1.32771	1.62194	1.19948	1.31414	2.21152	13.4693	12.1315	10.5593	7.92226	Putative serine/arginine rich splicing factor (inferred by orthology to a S. mansoni protein)
ASIM_0001082401	Anis.9755	0.00244199	0.0108143	1.11153	7.56992	5.29131	7.89862	9.59186	49.9743	34.2159	32.5372	23.0208	40S ribosomal protein S30
ASIM_0001085901	Anis.9804	5,05759458673261e-05	0.0013255	1.09175	13.47	11.8408	13.3627	15.4747	74.7832	77.3161	38.9929	57.1188	NA
ASIM_0001087201	Anis.9806	7,7766216867392e-05	0.00152038	1.03517	3.74944	3.36448	4.32146	4.23473	25.5959	23.5647	11.5927	18.3133	Glycogen [starch] synthase
ASIM_0001088101	Anis.9819	7,47715921356473e-06	0.000544821	1.02012	3.04041	2.85657	3.20019	3.47195	17.7143	18.4075	10.6092	11.9953	Arginine kinase
ASIM_0001088601	Anis.9824	2,77386915650268e-05	0.0010095	1.84491	4.44649	4.38021	6.13831	6.96454	77.5388	83.4479	39.2634	50.6574	M20_dimer domain-containing protein
ASIM_0001090301	Anis.9841	0.000194481	0.00242046	-1.21147	9.6665	8.88112	7.2652	11.1104	2.83982	3.09605	2.13362	2.08313	NA
ASIM_0001090401	Anis.9842	0.000112619	0.00182191	-1.96037	64.7227	51.0242	56.114	58.9923	18.3225	13.6883	9.46157	6.46125	Calponin-homology (CH) domain-containing protein
ASIM_0001090501	Anis.9843	0.000477626	0.00389765	-1.3164	13.3204	17.9816	17.8087	14.2137	7.21168	5.35784	3.25423	4.11152	NA
ASIM_0001100101	Anis.9931	0.00321876	0.01286	1.17942	0.4694	0.581088	0.248133	0.047034	8.35582	7.60663	3.3283	3.47409	Carboxypeptidase D (inferred by orthology to a D. melanogaster protein)
ASIM_0001101901	Anis.9958	1,36389783438329e-05	0.000700035	1.66946	0	0	0.04596	0	2.98942	3.84539	4.95711	3.3349	Protein-tyrosine-phosphatase
ASIM_0001102001	Anis.9960	0.00315571	0.0126806	1.14851	0.82891	0.501799	0.350363	0.629897	10.8616	15.2225	3.33101	6.30855	NA
ASIM_0001102101	Anis.9959	0.0104083	0.0293674	1.04849	0	0.444366	1.09715	0	2.07501	2.0558	2.45884	2.79587	NA
ASIM_0001106301	Anis.10000	0.000145867	0.00210893	1.41817	1.44936	1.88221	2.14864	2.51554	17.6909	20.7249	11.0326	13.1077	Glutaminyl-tRNA synthetase
ASIM_0001108001	Anis.10032	4,14628397269468e-05	0.00124491	-1.35346	3.98552	4.34789	5.48435	5.65706	1.80647	1.49589	0.469443	0.875012	GTPase-activating protein rrc-1 (inferred by orthology to a C. elegans protein)
ASIM_0001108201	Anis.10035	1,3974635352243e-06	0.00029003	2.84771	8.96769	7.80678	11.7348	9.60217	261.925	270.323	196.729	184.076	Fructose-1,6-bisphosphatase-related (inferred by orthology to a S. mansoni protein)
ASIM_0001108801	Anis.10043	0.00236372	0.0105652	-1.04593	9.09538	5.53879	8.98776	8.65626	1.99875	3.35047	2.363	2.2864	NA
ASIM_0001109501	Anis.10050	0.00016785	0.00222996	1.0528	9.419	6.90697	9.14176	10.7701	44.8337	38.4431	26.4927	37.1219	ShKT domain-containing protein
ASIM_0001109601	Anis.10051	0.0146346	0.0374983	1.06501	1.44489	0.095278	0.300779	1.24933	7.46838	4.4519	4.46477	4.94569	NA
ASIM_0001109701	Anis.10055	0.000737913	0.00504131	1.24732	0.443397	0.749422	0.527546	0.430398	10.2886	9.26042	3.6746	6.02912	ATP-binding cassette sub-family B member 9 (inferred by orthology to a human protein)
ASIM_0001110701	Anis.10064	0.000365448	0.00338923	1.07843	3.05305	1.41247	1.93036	2.26505	18.1963	16.5141	7.73967	12.0963	Aldo_ket_red domain-containing protein
ASIM_0001114701	Anis.10103	0.00236283	0.0105652	1.44876	1.86583	1.04055	0.782821	0.75308	17.154	9.34294	9.28901	7.27207	LITAF domain-containing protein
ASIM_0001115601	Anis.10117	3,50686594501326e-05	0.00116424	2.73	0	0	0	0.284152	18.1798	25.8454	18.3079	12.705	SH3 domain-containing protein
ASIM_0001116101	Anis.10121	0.00163269	0.00824022	1.39852	7.76922	3.22571	6.4006	6.66583	39.6318	40.1783	34.1553	25.7246	60S ribosomal protein L30
ASIM_0001117801	Anis.10140	0.00719179	0.0226428	1.24594	9.87317	5.86308	4.18626	11.126	77.6382	53.1182	31.257	33.6097	Peptidyl-prolyl cis-trans isomerase
ASIM_0001119501	Anis.10156	0.00058959	0.00437436	1.36686	21.5884	11.3783	12.743	17.1398	121.187	141.419	63.2035	82.6443	Failed axon connections (inferred by orthology to a D. melanogaster protein)
ASIM_0001120801	Anis.10168	0.00141197	0.00753477	-1.24766	8.04566	10.4332	8.89974	9.35151	2.34892	0.918968	1.71531	2.1827	Muscleblind-like protein (inferred by orthology to a C. elegans protein)
ASIM_0001122801	Anis.10194	0.000186862	0.00236145	1.2085	6.62059	3.42867	6.13679	4.95847	52.978	46.0806	22.5897	23.5583	NA
ASIM_0001124201	Anis.10224	0.000189566	0.00238609	1.26916	0.697953	0.514295	0.786681	0.83166	10.2671	6.15287	4.91523	6.7339	NA
ASIM_0001125001	Anis.10220	0.000185706	0.00236099	-1.31302	8.02804	5.44528	6.4437	8.86591	6.03771	3.35894	1.14285	2.28937	Ras-related protein Rab-10 (inferred by orthology to a human protein)
ASIM_0001125201	Anis.10229	0.00520425	0.0178408	-1.00753	1.35568	0.986862	2.65885	2.51918	0.236911	0.508553	0.124761	0.100529	NA
ASIM_0001126801	Anis.10248	0.0131611	0.0346941	-1.0498	2.58057	0.477286	2.395	3.41387	1.11671	1.62906	0.186844	0.479126	NA
ASIM_0001128001	Anis.10261	0.000841451	0.00543757	-1.16445	7.65371	5.66256	8.20101	10.4893	3.5465	5.1156	1.69829	2.69172	Required for meiotic nuclear division 5 homolog B (inferred by orthology to a zebrafish protein)
ASIM_0001129301	Anis.10280	0.000540339	0.004187	-1.2503	7.0743	8.87948	9.1773	7.39353	2.3665	3.42428	1.49051	1.75568	Transcription factor Sp5 (inferred by orthology to a human protein)
ASIM_0001130501	Anis.10289	0.000123688	0.00192745	-1.69881	6.28079	6.13795	10.474	7.58695	0.982548	1.14237	0.504346	0.844725	Ras-associating domain-containing protein
ASIM_0001133901	Anis.10334	0.0123478	0.0331418	-1.16479	4.61182	2.14869	1.19679	2.7776	0.183473	0.0432818	0	0.333315	NA
ASIM_0001134001	Anis.10335	0.000296382	0.00301047	-1.93807	18.4092	14.3032	24.7057	20.398	6.42006	5.47671	1.3212	4.62542	Mediator of RNA polymerase II transcription subunit 15
ASIM_0001135501	Anis.10355	0.00396103	0.0148737	-1.32795	4.93285	3.07688	5.10509	3.00858	2.36007	1.97584	0	1.55695	Tyrosine-protein kinase
ASIM_0001135901	Anis.10368	0.00140065	0.00749517	-1.35599	3.46579	1.41953	3.71609	4.10726	0.812275	0.719763	0.306673	0.098394	NA
ASIM_0001137401	Anis.10379	0.00301925	0.0123323	-1.14292	5.94382	3.97213	9.38789	8.00587	3.10052	3.65677	1.89465	1.56062	Replication termination factor 2
ASIM_0001139501	Anis.10402	0.000296002	0.00301047	-1.08821	18.6266	10.2182	15.3101	15.8127	8.55416	8.08468	4.9167	5.06365	AB hydrolase-1 domain-containing protein
ASIM_0001141501	Anis.10423	7,82066118798497e-05	0.00152038	1.67019	0	0.12787	0.269899	0.255677	12.2538	8.00854	4.80554	7.09112	G domain-containing protein
ASIM_0001144301	Anis.10455	5,97914520834575e-05	0.00139203	-1.24041	7.98015	4.81773	7.67288	8.75612	3.52728	3.3438	1.40469	2.17435	NA
ASIM_0001145201	Anis.10467	0.00151598	0.00787634	1.01125	14.7869	8.31619	8.94551	13.8089	61.5389	55.1966	32.8827	42.4914	NA
ASIM_0001145901	Anis.10477	0.00801964	0.0244069	1.14451	2.92283	1.37509	3.78498	3.20941	10.5526	16.4139	13.4225	9.63158	NA
ASIM_0001148501	Anis.10515	0.00986451	0.0282339	-1.48074	3.95485	4.68056	8.06496	6.38261	1.04483	2.01718	1.16953	0	NA
ASIM_0001148601	Anis.10516	0.000215873	0.0025396	-1.02327	13.1124	11.4502	16.3386	12.1604	10.1121	8.34032	3.90436	5.72424	NA
ASIM_0001150801	Anis.10544	0.00037589	0.00342489	1.05456	5.54883	2.66226	4.54736	5.24118	30.4924	25.7846	16.1173	18.0288	NA
ASIM_0001152701	Anis.10568	7,0603515340828e-06	0.000531534	-2.12949	15.1793	8.84602	13.3093	16.38	3.00905	3.40234	0.812221	1.19291	SH2 domain-containing protein
ASIM_0001153501	Anis.10572	0.000591422	0.00438372	-1.18418	11.3836	6.48686	9.26577	12.1579	5.45988	5.90964	2.01388	4.03488	Sex-determining protein fem-1 (inferred by orthology to a C. elegans protein)
ASIM_0001156101	Anis.10602	7,47819245635606e-05	0.00149544	1.08323	0	0	0	0	5.1751	3.78919	1.88468	2.5905	NA
ASIM_0001156201	Anis.10603	1,58040567659334e-05	0.000753785	1.66794	0.19094	0.058167	0.03224	0.050176	5.40371	4.7244	5.47495	3.97659	Nucleotid_trans domain-containing protein
ASIM_0001156301	Anis.10611	0.000251612	0.00274061	-1.07485	105.862	64.7333	98.8772	103.299	54.9769	52.7354	30.3371	42.3534	NA
ASIM_0001157401	Anis.10623	0.00144041	0.00762298	-1.08107	2.89195	3.23025	3.36802	3.23492	3.11803	1.42042	0.500088	0.643934	ADP-ribosylation factor-like protein 1 (inferred by orthology to a C. elegans protein)
ASIM_0001157501	Anis.10620	0.00514769	0.0177102	1.07083	1.89466	0.342406	1.37614	0.666273	8.66675	9.15635	5.47467	5.57194	Glucosylceramidase
ASIM_0001158201	Anis.10634	0.00310724	0.0125515	-1.44924	8.32076	4.93474	3.84308	9.72165	1.18417	1.02267	0.711452	1.10019	MFS domain-containing protein
ASIM_0001158801	Anis.10637	1,63327470841246e-05	0.000774192	2.34193	1.76153	1.78574	1.54507	1.25425	43.5415	48.6243	24.5584	29.2492	Beta_elim_lyase domain-containing protein
ASIM_0001160301	Anis.10658	0.00472039	0.016658	-1.17948	243.849	93.8579	183.678	186.993	94.9261	86.8535	52.8396	74.9199	Troponin-like protein
ASIM_0001170501	Anis.10674	0.000619012	0.00452704	-1.48267	7.83099	10.8494	6.35014	5.89023	0.617353	0.939433	0.969775	0.503917	NA
ASIM_0001170601	Anis.10676	1,34419042385758e-05	0.000700035	-1.40784	10.9342	9.16562	9.87724	12.0038	3.57574	3.14612	2.13438	1.83601	NA
ASIM_0001171001	Anis.10678	0.000164666	0.00221127	1.07946	16.7846	10.4995	11.8361	14.3418	87.0565	70.1478	41.3483	52.797	60S ribosomal protein L13 (inferred by orthology to a C. elegans protein)
ASIM_0001171101	Anis.10680	1,75365999811605e-05	0.000801569	-1.48612	4.90438	4.6552	5.51291	5.46327	1.07318	1.44013	0.303558	0.711278	Ribosome biogenesis protein WDR12 homolog (inferred by orthology to a C. elegans protein)
ASIM_0001171301	Anis.10685	2,51319090169844e-05	0.000978182	3.05331	6.59606	4.86127	3.88416	7.82043	137.846	174.061	143.134	144.684	Phosphoenolpyruvate carboxykinase (GTP)
ASIM_0001171901	Anis.10689	0.000237768	0.00265483	1.06822	8.11271	6.76748	11.3534	10.6882	57.5756	59.4237	29.8244	35.1062	Calumenin-like protein (inferred by orthology to a C. elegans protein)
ASIM_0001177001	Anis.10767	2,13792422922854e-05	0.00090204	-1.07401	9.90042	9.18931	10.769	11.0731	5.40681	5.90306	2.6699	3.77321	Phosphatidylinositol-3,4,5-trisphosphate 3-phosphatase
ASIM_0001177801	Anis.10781	0.000109688	0.00180362	1.00845	1.5986	1.35988	1.50832	1.90577	10.8415	12.5981	6.39741	6.80324	E3 ubiquitin-protein ligase UBR4 (inferred by orthology to a human protein)
ASIM_0001178401	Anis.10776	0.00287966	0.0119788	1.64741	5.72236	3.11457	1.75129	4.94441	43.6234	49.0938	21.3434	31.6676	NA
ASIM_0001178701	Anis.10779	0.00162187	0.00820444	-1.17768	17.9375	9.43932	20.3949	16.1104	13.8097	8.5654	3.94166	7.36897	FACT complex subunit SSRP1 (inferred by orthology to a human protein)
ASIM_0001179501	Anis.10798	0.000162844	0.00220174	1.1532	0	0	0	0	2.3536	2.91344	1.73879	2.94274	Sidoreflexin
ASIM_0001179801	Anis.10801	0.0147137	0.0376497	-1.22398	3.47256	2.99081	2.03864	3.06625	2.3908	0.168546	0.08738	0.543422	Glutathione peroxidase
ASIM_0001180001	Anis.10802	0.000220827	0.0025686	1.42338	0	0	0	0	8.38993	4.65812	2.96439	4.33941	NA
ASIM_0001180601	Anis.10810	0.000942932	0.00584877	-1.37068	9.2167	12.2814	12.5164	16.9945	6.10174	6.59109	2.5253	2.91346	NA
ASIM_0001183701	Anis.10851	0.00184853	0.00891043	-1.12899	3.29155	3.89262	3.03539	5.10422	3.19424	3.14109	0.492893	1.00098	La-related protein CG11505 (inferred by orthology to a D. melanogaster protein)
ASIM_0001185701	Anis.10872	0.00332672	0.0131139	1.46867	0.750615	1.60579	1.26428	0.274774	10.0344	11.7992	6.65477	7.05052	Adenine phosphoribosyltransferase (inferred by orthology to a C. elegans protein)
ASIM_0001185801	Anis.10873	4,60347967723429e-06	0.000445811	-1.55078	6.57324	5.99381	5.98433	5.73731	0.600471	0.46623	0.629932	0.350796	NA
ASIM_0001186701	Anis.10885	8,75472450160286e-05	0.00157921	1.42962	2.77348	1.95164	3.32265	3.86714	24.4731	27.4373	16.8233	17.5047	Putative transporter (inferred by orthology to a C. elegans protein)
ASIM_0001187501	Anis.10899	0.0171693	0.0423796	1.35211	0.329826	1.42395	3.45012	2.39875	14.907	15.3966	9.32284	10.6549	Endoplasmic reticulum resident protein 44 (inferred by orthology to a human protein)
ASIM_0001187601	Anis.10901	8,01603747779822e-05	0.00153888	1.87336	0.882596	0.561548	0.996319	0.410115	13.5755	18.1774	9.70858	11.465	Protein kinase domain-containing protein
ASIM_0001188901	Anis.10919	0.000113532	0.00183153	-1.03734	5.88707	4.11055	5.24269	7.24789	4.1318	3.35884	1.26995	2.25577	Juxtamembrane domain-associated catenin (inferred by orthology to a C. elegans protein)
ASIM_0001190501	Anis.10931	0.00633266	0.0206315	1.90988	0.665524	1.22105	0	2.68386	18.0273	18.8985	13.3477	10.8559	NA
ASIM_0001191201	Anis.10937	0.00275523	0.0116441	1.72103	7.08452	4.6797	3.86432	9.1991	59.1614	36.2843	50.1597	31.6788	40S ribosomal protein S21
ASIM_0001192301	Anis.10950	6,65336170246889e-06	0.000525043	1.1057	2.8831	2.08411	3.12959	3.09374	21.9177	18.8923	10.0682	14.4102	Aconitate hydratase, mitochondrial
ASIM_0001192801	Anis.10959	2,98364705475507e-06	0.000392737	-1.25317	4.00419	3.47337	4.5472	3.84686	1.55118	1.21231	0.437234	0.649656	NA
ASIM_0001193101	Anis.10961	0.000398021	0.00351311	-1.24646	4.75197	3.92701	6.05404	5.60147	2.2524	1.73564	1.13814	0.632453	Probable histone-binding protein Caf1 (inferred by orthology to a D. melanogaster protein)
ASIM_0001193801	Anis.10969	0.00438511	0.0158986	-1.38661	6.81659	2.08951	4.7803	6.43445	1.48035	0.973185	0.818595	0.566839	NA
ASIM_0001195001	Anis.10983	0.00511172	0.0176101	-1.1401	22.5895	10.1557	12.2255	20.8103	7.87212	9.69607	4.87937	5.36906	Steroidogenic acute regulatory-like protein 1 (inferred by orthology to a C. elegans protein)
ASIM_0001199501	Anis.11035	9,70801139255073e-07	0.000274002	-1.19234	4.58656	3.95851	4.54456	5.26737	2.08316	1.72216	0.773029	0.922079	Solute carrier family 7 member 13 (inferred by orthology to a human protein)
ASIM_0001201101	Anis.11057	0.00036605	0.00339071	-1.85305	13.1653	7.20338	10.1955	15.115	2.65366	1.47759	0.831177	1.85598	NA
ASIM_0001201201	Anis.11058	0.000148413	0.00212624	-1.12984	2.56438	2.01997	2.28876	3.42203	0.701123	0.920483	0.208169	0.259477	Transcription factor TFIIIB component B'' homolog (inferred by orthology to a human protein)
ASIM_0001203501	Anis.11085	0.000102081	0.00172661	1.86919	2.38577	1.70859	3.53631	2.50742	39.6864	52.0588	20.4013	29.9226	Dihydrolipoamide acetyltransferase component of pyruvate dehydrogenase complex
ASIM_0001204401	Anis.11095	0.00222446	0.0101676	1.41343	2.67378	3.21159	2.71472	3.65566	24.3962	25.0382	20.8621	11.0491	NA
ASIM_0001205601	Anis.11107	0.00169572	0.00844997	-1.15943	2.94772	2.03501	4.82441	3.60141	1.42618	0.683583	0.474907	0.557945	RBR-type E3 ubiquitin transferase
ASIM_0001206701	Anis.11121	4,28777123147039e-05	0.00125064	-1.1897	4.25324	3.59114	3.33518	4.46244	1.02261	0.754457	0.431719	0.756478	Inositol-polyphosphate 5-phosphatase
ASIM_0001207901	Anis.11140	0.00406531	0.0151436	-1.43252	2.54422	3.39429	3.29076	4.33714	3.54068	0.823084	0.103835	0.335779	Pyridoxal kinase
ASIM_0001208001	Anis.11142	0.000166776	0.00222284	2.43744	17.5257	8.33184	9.51275	17.697	324.776	366.475	185.75	171.451	M20_dimer domain-containing protein
ASIM_0001208101	Anis.11148	0.00255556	0.0110621	1.92477	12.1558	5.02991	3.94858	10.8566	79.7843	73.2866	62.0207	62.6596	NA
ASIM_0001208201	Anis.11149	0.00049883	0.00397481	-1.06041	12.4138	7.80693	12.2302	14.9637	8.78392	7.0648	3.19446	5.69256	Nuclear fallout (inferred by orthology to a D. melanogaster protein)
ASIM_0001208401	Anis.11145	0.00312483	0.0125895	-1.35969	4.20573	4.20275	6.79785	10.0479	2.25707	2.14842	0.649366	1.72495	Activator of basal transcription 1
ASIM_0001208901	Anis.11153	0.00121566	0.00685484	-1.10903	4.80099	5.43262	5.27107	4.9276	2.35223	3.3748	0.786133	1.56128	NA
ASIM_0001209301	Anis.11159	0.000719407	0.004959	-1.66301	37.3696	23.4621	42.0367	29.787	7.2431	12.3675	5.33392	6.67446	SHSP domain-containing protein
ASIM_0001209401	Anis.11160	3,46370989112721e-07	0.0002569	-3.22366	74.4784	50.1463	67.603	76.3844	4.86508	4.80542	2.05341	2.03593	NA
ASIM_0001209901	Anis.11165	0.00371788	0.0142179	1.08487	1.90129	2.75753	1.57595	2.68065	7.59894	12.8344	7.85578	8.29055	Protein transport protein SEC23
ASIM_0001210301	Anis.11169	3,02143589914206e-06	0.000392737	-2.09725	32.4134	23.7476	27.6214	36.058	7.62387	5.40363	3.00895	3.64936	NA
ASIM_0001210501	Anis.11173	0.000940638	0.00584398	1.13473	7.58421	5.02813	4.71792	8.16854	37.5993	30.0008	23.3745	24.1479	Elongation of very long chain fatty acids protein
ASIM_0001212801	Anis.11193	0.000134121	0.00200735	-2.02423	12.397	6.9888	12.993	12.9387	2.47939	2.14052	0.39046	1.83951	NA
ASIM_0001213001	Anis.11197	0.00650975	0.0210743	-1.21198	3.74774	3.3763	4.04208	4.21908	2.01447	2.57047	0.022035	1.90471	LisH domain-containing protein
ASIM_0001216301	Anis.11238	0.00563738	0.0189451	1.36594	0.375725	0.261598	0	0.469227	1.32121	1.13451	6.00021	1.60521	AN1-type domain-containing protein
ASIM_0001216801	Anis.11247	8,43202487288419e-06	0.000573005	3.75277	8.8018	4.89002	6.61738	7.10137	703.4	413.106	309.116	494.233	Col_cuticle_N domain-containing protein
ASIM_0001217101	Anis.11249	4,92109184966338e-05	0.0013255	1.07091	0	0	0	0	2.98924	1.98229	1.97123	2.06033	Col_cuticle_N domain-containing protein
ASIM_0001217201	Anis.11248	0.00248405	0.0108819	1.17802	0	0	0	0.405699	4.30247	3.10749	3.54577	1.86868	Protein kinase domain-containing protein
ASIM_0001218301	Anis.11256	0.00123612	0.00692861	-1.14447	3.76369	1.45615	3.97867	3.30524	3.04738	1.80229	0.230411	1.19661	Glutathione S-transferase class-mu 28 kDa isozyme (inferred by orthology to a S. mansoni protein)
ASIM_0001224201	Anis.11324	0.00500238	0.0173637	1.51837	0.413899	0.765274	0.297599	0.667407	16.7797	8.03212	4.2061	11.291	Gamma-interferon-inducible lysosomal thiol reductase (inferred by orthology to a human protein)
ASIM_0001225101	Anis.11330	0.00299432	0.0122841	-1.5586	88.1951	44.7278	50.2457	89.6277	19.1133	23.3797	17.3006	11.3954	Ubiquitin-conjugating enzyme E2 1
ASIM_0001225901	Anis.11344	9,10398025371073e-05	0.0016334	1.67705	2.63371	1.86055	1.75204	2.0759	26.6757	32.4237	13.7589	20.9338	ATP-binding cassette sub-family B member 9 (inferred by orthology to a human protein)
ASIM_0001226101	Anis.11346	0.00598495	0.0198205	1.08159	0	0.491312	0	0	3.61033	3.56614	1.51198	3.34531	Putative splicing factor (inferred by orthology to a S. mansoni protein)
ASIM_0001226501	Anis.11351	6,19235006876773e-05	0.00139525	-1.05305	5.81026	5.30405	6.9381	7.92695	3.35432	3.21559	1.76834	1.89302	NA
ASIM_0001226801	Anis.11360	0.0026691	0.0114057	-1.15322	4.14219	5.15789	7.04654	5.18434	5.1447	3.36611	0.741349	2.10192	Tetratricopeptide repeat protein 1 (inferred by orthology to a human protein)
ASIM_0001228301	Anis.11385	0.000388829	0.00346983	1.35279	0.939514	0.860806	1.35093	0.759114	18.8428	11.8737	7.20725	7.56675	60S ribosomal protein L44 (inferred by orthology to a C. elegans protein)
ASIM_0001231501	Anis.11408	0.00959935	0.0277717	-1.16215	3.87515	2.57909	2.82478	2.33742	1.88677	2.34702	0.584685	0	NA
ASIM_0001232001	Anis.11413	0.000780971	0.00520976	-1.61272	4.83976	4.23199	8.73155	7.86017	0.558532	0.886538	0.498883	0.606795	NA
ASIM_0001233301	Anis.11428	4,64447122461298e-06	0.000445811	1.05267	0	0	0	0	2.13136	2.13817	1.67637	2.22246	NA
ASIM_0001235401	Anis.11451	0.00357403	0.0137984	-1.33485	1.36703	3.08987	4.27442	3.35202	0.0277598	0.12957	0	0.0132716	NA
ASIM_0001238401	Anis.11483	0.00418894	0.0154649	2.02456	12.9363	5.45963	3.17348	6.27114	116.026	79.7831	44.7907	88.8085	NA
ASIM_0001238601	Anis.11475	4.17826e-05	0.00124491	-1.07148	9.31477	5.81046	8.9415	9.05949	6.48616	5.20532	2.06228	3.59008	Nuclear hormone receptor family member nhr-40 (inferred by orthology to a C. elegans protein)
ASIM_0001238701	Anis.11479	0.000501579	0.00397481	-1.59365	3.81186	3.42466	4.00841	4.82478	1.69656	0.50068	0.254629	0	SH2 domain-containing protein
ASIM_0001241701	Anis.11519	0.00424101	0.0156345	-1.0759	7.91616	4.31406	5.94546	6.21071	2.34758	2.6188	2.14089	0.967811	NA
ASIM_0001242201	Anis.11524	7,06366606118003e-05	0.00144597	3.93065	18.1542	11.3532	8.79848	11.6457	1478.43	956.378	499.48	1246.51	Col_cuticle_N domain-containing protein
ASIM_0001242301	Anis.11526	0.00208819	0.00973013	2.28175	0.369725	0.127376	0.292133	0.377581	21.1403	12.0205	7.19912	28.0309	NA
ASIM_0001243501	Anis.11537	0.00116792	0.00669198	-1.44128	55.2324	33.1449	33.4517	49.8209	32.4512	21.6983	7.78394	17.4705	CSD domain-containing protein
ASIM_0001244101	Anis.11546	0.0051356	0.0176765	3.69179	0	7.91235	0	0	41.5212	31.4471	64.4493	27.137	NA
ASIM_0001245801	Anis.11562	0.00260692	0.0112149	-1.46085	4.25547	2.53874	6.10568	6.00042	3.96645	3.28245	0.88185	0.242638	Cyclin-K (inferred by orthology to a human protein)
ASIM_0001246001	Anis.11565	0.000225902	0.0025814	1.66386	1.47677	1.71962	2.90325	1.6536	27.5889	25.2619	12.7611	19.6933	NA
ASIM_0001246101	Anis.11564	0.00018728	0.00236145	3.00979	1.58221	0.319501	0.438575	1.35679	45.9035	53.2748	50.7928	28.5467	Nucleoside-diphosphatase uda-1 (inferred by orthology to a C. elegans protein)
ASIM_0001250101	Anis.11614	1,70797999661243e-05	0.000785364	3.26321	0.444273	0	0.597884	0	80.2879	96.9183	29.7649	44.4107	VWFA domain-containing protein
ASIM_0001250601	Anis.11620	0.00067651	0.00479236	-1.33547	51.7938	32.0066	34.631	33.9386	16.1541	11.4352	10.4044	9.25419	Apoptosis-linked gene 2-interacting protein X 1 (inferred by orthology to a C. elegans protein)
ASIM_0001251001	Anis.11625	3,11980527256672e-06	0.000392737	4.93357	0.816936	0	0	0	271.787	219.781	162.626	188.864	AT04676p (inferred by orthology to a D. melanogaster protein)
ASIM_0001251301	Anis.11628	0.000221436	0.0025686	1.44646	0.354589	0.433501	0.223246	0.337044	4.48089	5.90447	5.46013	3.46061	Cystatin domain-containing protein
ASIM_0001251601	Anis.11636	0.000170763	0.00225766	1.07315	0.48941	0.294178	0.274815	0.814854	7.6525	6.96933	3.10993	4.60376	Battenin
ASIM_0001252901	Anis.11644	0.00237269	0.0105904	-1.29103	3.29064	3.25165	4.29175	4.17703	3.17428	2.21235	0	1.59699	C2 NT-type domain-containing protein
ASIM_0001254301	Anis.11666	0.000778261	0.00520127	-1.41326	5.81271	6.90433	7.24078	9.00382	2.1822	3.5038	1.07244	1.1004	Protein UBASH3A homolog (inferred by orthology to a D. melanogaster protein)
ASIM_0001254601	Anis.11672	0.000154133	0.00215243	1.10548	0.689283	0.533885	0.421103	0.677226	8.617	5.83385	3.83544	4.55419	NA
ASIM_0001256201	Anis.11688	4,58859539809175e-07	0.000271045	-2.05346	18.6484	14.6048	19.1764	18.0825	3.73195	2.8998	1.30385	2.16432	Forkhead box protein O (inferred by orthology to a C. elegans protein)
ASIM_0001257901	Anis.11710	0.00145734	0.00769136	1.01722	0	0	0	0.452263	7.3813	5.24768	2.43978	2.38072	NA
ASIM_0001258201	Anis.11712	5,71402250320041e-05	0.0013891	-1.02482	4.70019	3.04132	4.57668	4.87578	2.27858	1.75178	1.05826	1.14897	NA
ASIM_0001258401	Anis.11715	0.00182682	0.00885614	1.14237	0.196383	0.527927	0	0	3.05623	3.97028	2.3763	2.55288	Palmitoyltransferase
ASIM_0001259301	Anis.11727	1,15450988804611e-05	0.000671627	-1.35791	5.05023	3.82504	4.82652	5.7975	1.4642	1.69709	0.595753	0.6906	G2/mitotic-specific cyclin-A (inferred by orthology to a D. melanogaster protein)
ASIM_0001262201	Anis.11763	0.000441309	0.00374041	1.29806	3.68823	1.8906	2.45448	3.66438	21.6872	24.374	15.2774	13.7778	2-deoxy-D-ribose 5-phosphate aldolase
ASIM_0001263101	Anis.11770	6,41336484363819e-07	0.000274002	1.39462	6.03059	5.79781	6.84691	7.03337	47.2723	43.3547	29.8905	32.1484	Dimethylglycine dehydrogenase, mitochondrial (inferred by orthology to a human protein)
ASIM_0001264901	Anis.11784	1,31598191551729e-05	0.000700035	-1.29335	6.98873	5.33871	6.76575	6.14079	1.98785	1.98599	1.19347	1.03189	F-box only protein 42 (inferred by orthology to a human protein)
ASIM_0001266401	Anis.11797	5,0262703116033e-05	0.0013255	-1.29566	10.7799	8.3224	10.8366	9.341	7.24443	5.2285	1.78248	3.29519	CAP-Gly domain-containing protein
ASIM_0001266901	Anis.11804	0.000346963	0.00327321	2.74858	6.1143	1.19674	2.30549	3.22462	108.147	97.0862	67.8891	74.4834	NA
ASIM_0001268801	Anis.11818	0.000668496	0.004767	-1.24273	11.5898	6.94578	9.08332	9.45751	5.69014	3.36431	1.71248	3.46941	Palmitoyltransferase
ASIM_0001269101	Anis.11824	0.000450281	0.00377479	1.34474	0	0	0	0.174	2.77979	3.02195	3.94332	1.97888	NA
ASIM_0001273801	Anis.11880	0.00170188	0.00845872	-1.41466	5.15008	8.52426	8.91235	9.63621	4.05721	2.68148	0.952064	1.91878	Apoptotic chromatin condensation inducer in the nucleus (inferred by orthology to a human protein)
ASIM_0001275001	Anis.11901	0.000737521	0.00504131	-1.03354	7.26419	8.98521	10.5776	9.33482	6.40206	5.95566	2.59141	3.0602	SEA domain-containing protein
ASIM_0001276701	Anis.11927	0.00229989	0.0103826	-1.20855	37.982	31.9396	32.9097	46.4374	39.0859	21.6694	8.77694	19.2971	NA
ASIM_0001276901	Anis.11929	0.000159285	0.00218419	1.18351	1.17473	0.816771	1.46551	1.11594	10.3518	9.94634	7.11764	5.68215	GDT1 family protein
ASIM_0001277601	Anis.11936	7,69470806205597e-06	0.000544821	-1.21859	3.07694	2.57	3.76427	3.19538	1.2563	1.06476	0.190367	0.555888	NA
ASIM_0001278601	Anis.11960	0.00129729	0.00712584	1.15734	0.226162	0.158208	0.536855	0	5.2687	3.43314	3.31624	2.71316	NA
ASIM_0001279601	Anis.11964	0.00177287	0.00868784	1.69674	2.4959	1.38738	1.96901	0.547647	15.1863	13.3814	14.2553	10.7596	Complex I-SGDH
ASIM_0001286601	Anis.12040	8,02230199159482e-07	0.000274002	5.30962	0	0	0.610074	0.391639	346.667	401.881	272.973	253.792	Lipase_3 domain-containing protein
ASIM_0001288101	Anis.12056	0.000376112	0.00342489	1.51578	3.57455	3.18035	1.88184	3.53141	29.7899	27.9248	16.6742	19.6801	Imidazolonepropionate hydrolase
ASIM_0001288801	Anis.12062	4,40015985492259e-06	0.00043319	2.32994	0	0	0	0	7.5022	10.3884	10.0852	7.77032	NA
ASIM_0001289301	Anis.12068	0.000319245	0.00314717	2.45982	4.20148	3.25396	1.85667	3.36902	81.9433	96.8473	56.5204	39.0052	NA
ASIM_0001293901	Anis.12119	0.000419744	0.00362566	1.38444	0.85395	0.287914	0.572096	0.569071	9.30464	10.9163	6.56031	4.71876	NA
ASIM_0001297601	Anis.12163	4,37936399324546e-05	0.00125293	-1.03918	13.6463	10.1266	11.8382	14.8147	8.09312	7.07475	3.62167	5.41534	E3 ubiquitin-protein ligase (inferred by orthology to a S. mansoni protein)
ASIM_0001299201	Anis.12193	0.00685223	0.0218613	1.27877	2.2499	3.35436	1.41383	4.16623	14.776	20.508	10.6968	13.9008	Cation-transporting ATPase
ASIM_0001302501	Anis.12223	0.000229307	0.00259525	-1.16904	4.78963	3.2742	4.53155	5.27223	3.15997	1.54785	0.768016	1.18992	BTB domain-containing protein
ASIM_0001305801	Anis.12278	0.0030409	0.0123813	1.26504	0.478925	0.337246	0.0810605	0.448929	9.81052	6.47615	2.70732	7.01637	NA
ASIM_0001306001	Anis.12274	0.000204445	0.00248983	1.25511	16.1461	11.0169	18.9854	14.8996	113.808	89.7435	63.8295	60.544	60S ribosomal protein L10 (inferred by orthology to a C. elegans protein)
ASIM_0001307401	Anis.12294	0.00254922	0.0110533	1.01791	9.6774	4.57009	6.43403	9.79818	51.6252	44.4491	26.993	24.9421	60S ribosomal protein L23a (inferred by orthology to a human protein)
ASIM_0001308001	Anis.12298	0.00221157	0.0101268	-1.08705	3.74606	2.22522	4.7621	3.76491	1.14147	0.942178	0.409897	1.20469	CortBP2 domain-containing protein
ASIM_0001310201	Anis.12324	0.000812044	0.00532509	2.21657	2.26389	2.65639	0.785515	3.11893	53.4952	51.079	24.3274	34.1156	NA
ASIM_0001310401	Anis.12327	0.000983365	0.00598831	-1.12179	6.87687	6.14089	7.5476	7.8982	6.63073	4.77278	2.25132	1.61797	Protein phosphatase inhibitor 2 (inferred by orthology to a human protein)
ASIM_0001310501	Anis.12328	0.0179779	0.0438825	1.1027	2.04493	4.46057	5.84726	4.74319	28.4229	35.8815	12.139	19.7426	Oxidored_FMN domain-containing protein
ASIM_0001311301	Anis.12338	0.00538523	0.0183222	-1.05153	3.19849	2.68571	5.61825	5.85724	1.77769	1.63178	1.20965	0.771544	Adenosine kinase
ASIM_0001312901	Anis.12356	0.00169829	0.00845183	-1.01001	14.3147	14.8895	17.722	19.405	9.93449	6.29161	6.47383	5.04874	NA
ASIM_0001313601	Anis.12364	0.000185231	0.00236019	-1.27354	4.39857	2.70427	4.01458	4.31671	0.638917	0.913609	0.519021	0.347144	AAR2 splicing factor homolog
ASIM_0001314701	Anis.12387	0.000456444	0.00379339	2.16342	0.541849	1.61268	1.38175	0.823651	19.0809	25.9276	18.5346	12.7405	NA
ASIM_0001315601	Anis.12397	0.000585092	0.00434939	1.17714	0	0	0.306513	0	2.37058	2.8346	3.02745	1.84261	NA
ASIM_0001316401	Anis.12414	6,38809902013815e-05	0.00139525	1.38121	24.5404	17.9833	20.5571	20.5154	119.528	150.61	85.3497	98.4215	Transketolase
ASIM_0001316601	Anis.12408	7,28638182923014e-06	0.000543225	1.50438	6.87918	4.99846	7.52792	6.16778	53.3864	46.0723	33.3346	37.4165	40S ribosomal protein S11
ASIM_0001318101	Anis.12435	0.0028747	0.0119742	1.0422	0.302705	0.60143	0.163947	0	2.12779	2.87138	2.79118	1.6807	MFS domain-containing protein
ASIM_0001318501	Anis.12445	0.0212019	0.0496218	-1.20338	3.70518	2.64408	4.5627	5.33704	2.17504	1.60887	0	2.7302	NA
ASIM_0001319401	Anis.12456	0.000119223	0.00188377	-1.03355	5.45078	3.09779	4.54232	4.33529	4.50861	2.93216	0.893896	1.68677	NA
ASIM_0001319601	Anis.12458	0.00452433	0.0161893	-1.2053	5.397	4.50955	8.04338	5.25568	4.42307	3.4562	0.555436	2.91983	Klumpfuss (inferred by orthology to a D. melanogaster protein)
ASIM_0001321201	Anis.12478	6,29581010013203e-05	0.00139525	-2.03332	38.7893	18.4474	33.3056	33.3762	7.35313	8.50828	3.46522	4.20235	Glycogen-binding subunit 76A (inferred by orthology to a D. melanogaster protein)
ASIM_0001322401	Anis.12495	0.00055597	0.00425229	1.31077	3.0696	2.3044	3.05322	3.81733	19.8139	27.7456	16.2117	13.4571	Phosphatidylinositol-4,5-bisphosphate 4-phosphatase
ASIM_0001327501	Anis.12506	0.00447957	0.0161154	1.0376	1.16167	1.77443	1.47726	2.29052	11.0985	7.66292	5.27542	9.63126	NA
ASIM_0001327901	Anis.12518	0.00432777	0.0157889	-1.49614	4.73456	10.4298	9.8762	8.92447	3.25238	3.7157	0.869641	1.43987	Matrix metalloproteinase (inferred by orthology to a C. elegans protein)
ASIM_0001329001	Anis.12525	0.00048004	0.0039049	-2.31834	16.1714	7.92987	14.6727	16.4253	6.96923	4.12547	1.22273	0.364383	SH3 domain-containing protein
ASIM_0001329601	Anis.12522	0.000126018	0.00195099	-1.16873	6.98866	5.66311	7.09076	7.8795	3.15153	3.2018	1.85811	1.38708	NA
ASIM_0001330301	Anis.12534	5,59832116990844e-05	0.00138514	-1.2567	7.55321	6.45465	6.45255	7.90811	1.84928	1.69242	1.60683	1.09992	NA
ASIM_0001331701	Anis.12544	7,80011613731313e-05	0.00152038	1.39466	8.1475	6.02445	6.57394	7.43399	69.0755	44.4212	33.0866	37.1882	10 kDa heat shock protein, mitochondrial
ASIM_0001332101	Anis.12550	0.00039947	0.00351781	1.35207	1.6304	1.23687	0.860408	1.9744	16.0822	16.6195	8.90644	8.97269	Annexin
ASIM_0001332301	Anis.12553	0.000374697	0.00342489	1.30604	1.38905	1.22156	1.56109	1.91291	16.0698	15.092	10.3976	7.38139	Annexin
ASIM_0001333201	Anis.12563	4,34070561983191e-06	0.00043319	3.5472	0	0.390431	0	0	43.278	47.4245	37.386	32.087	PNP_UDP_1 domain-containing protein
ASIM_0001333701	Anis.12579	0.000358582	0.00334982	-1.29244	1.98499	1.69226	2.93911	3.44001	0.75033	0.520452	0.100811	0	Serine racemase (inferred by orthology to a human protein)
ASIM_0001335901	Anis.12610	0.000975787	0.00595872	-1.44159	4.54203	3.6897	7.82082	6.17585	1.68685	1.24422	0.37006	1.31198	Ferritin
ASIM_0001336001	Anis.12613	0.00037304	0.00342489	-1.64818	4.10284	4.87856	6.71579	5.76599	0.38718	0.655406	0.438918	0	Nucleoredoxin-like protein 2 (inferred by orthology to a human protein)
ASIM_0001336401	Anis.12615	0.00106124	0.0063075	-1.83828	5.66719	2.65947	4.01482	7.28215	0	0.508968	0	0	NA
ASIM_0001337101	Anis.12617	6,14487391653595e-05	0.00139525	-1.65982	8.57149	4.49849	7.95674	8.25583	1.88799	1.54782	0.573386	1.12899	NA
ASIM_0001337901	Anis.12626	0.00118686	0.00674106	-1.56679	4.78242	1.63463	3.85023	4.51893	0.523002	0.178808	0.089025	0.128368	NA
ASIM_0001338101	Anis.12628	0.00209548	0.00975816	1.10803	0.460692	0.328807	0.907518	0.373749	2.77558	5.08316	3.5077	3.61207	G_PROTEIN_RECEP_F1_2 domain-containing protein
ASIM_0001338901	Anis.12634	3,81387954018209e-05	0.00120522	-1.59969	9.57624	7.93062	12.8883	9.44531	3.44316	2.49568	1.33274	1.54911	Partitioning defective protein 3 (inferred by orthology to a C. elegans protein)
ASIM_0001339501	Anis.12640	5,84238405587634e-06	0.000501033	-3.36782	46.0617	26.7507	37.4738	46.1244	1.38895	0.683597	0.410185	0.757505	Synapse-associated protein 1 (inferred by orthology to a human protein)
ASIM_0001343501	Anis.12699	0.00714927	0.0225274	-1.14242	3.67323	2.49797	2.38461	1.99409	5.20659	2.64872	0	1.01116	Probable 26S proteasome complex subunit dss-1 (inferred by orthology to a C. elegans protein)
ASIM_0001344301	Anis.12710	0.000375043	0.00342489	1.05276	39.4793	29.4011	27.688	39.0655	180.46	161.952	93.5167	128.83	Protein disulfide-isomerase
ASIM_0001347001	Anis.12734	0.000142064	0.00207792	-1.03958	4.26336	3.00581	4.0269	4.50456	2.36498	1.67925	0.625753	1.48046	NA
ASIM_0001349301	Anis.12753	0.00365394	0.0140293	1.00583	0	0.438468	0	0	3.12487	3.21629	1.50702	2.56848	NA
ASIM_0001353601	Anis.12806	0.00243832	0.010806	1.16248	0.089107	0	0.192441	0.462537	10.0204	6.20569	2.11431	5.89149	NA
ASIM_0001353701	Anis.12812	0.00133633	0.00726401	-2.43021	91.4879	31.5877	27.2231	52.2728	8.1203	5.62635	3.26091	4.51614	COesterase domain-containing protein
ASIM_0001354801	Anis.12825	0.00212082	0.00982252	2.22747	0	0.118964	0.784205	0	41.974	13.4839	8.86181	17.0421	Acyl-CoA-binding protein homolog 1 (inferred by orthology to a C. elegans protein)
ASIM_0001355501	Anis.12835	0.000242841	0.00268022	-1.03185	3.13466	4.35487	3.46576	3.91169	1.17169	0.882201	0.573916	0.815705	Fatty-acid amide hydrolase 2 (inferred by orthology to a human protein)
ASIM_0001356801	Anis.12848	6,37800445598691e-05	0.00139525	2.34047	0.601488	0.340929	0	0	13.68	15.6221	11.1585	11.7226	NA
ASIM_0001359401	Anis.12881	0.0108664	0.0303027	-1.28693	2.51495	3.90382	5.08106	3.51069	2.01161	3.66359	0.415836	0.276377	NA
ASIM_0001361501	Anis.12903	0.0018868	0.009016	1.00508	0.563406	0.505261	0.297196	0.165648	7.19641	6.15726	2.62408	3.39148	NA
ASIM_0001362901	Anis.12923	0.000876044	0.00556882	1.32704	3.81833	2.96372	5.054	4.15226	24.9083	33.0242	21.4284	15.9393	Proteasome subunit alpha type
ASIM_0001365301	Anis.12940	0.00292973	0.012127	1.53917	0.623369	0	0	0	2.55967	6.36575	4.13824	4.19157	Uncharacterized monothiol glutaredoxin (inferred by orthology to a C. elegans protein)
ASIM_0001366301	Anis.12961	2,84923514271007e-05	0.0010224	2.64327	13.9318	10.4075	12.6061	18.4582	392.936	531.238	229.987	225.633	Fructose-bisphosphate aldolase
ASIM_0001367101	Anis.12968	0.00254249	0.0110428	-2.13215	12.7717	3.08894	4.70002	7.88846	0	0	0	0	NA
ASIM_0001372401	Anis.13024	0.000499523	0.00397481	-1.12262	5.46529	5.46682	5.98718	7.39777	1.96498	1.99575	1.71405	0.997442	NA
ASIM_0001374401	Anis.13046	0.0005682	0.00428606	-4.09756	119.2	34.0663	24.2004	76.9372	0	0	0	0	NA
ASIM_0001377801	Anis.13082	1,6689658111968e-05	0.000776727	2.17547	2.72047	2.10242	2.90635	2.83376	43.302	60.9111	29.3103	38.6911	Helix-loop-helix protein 11 (inferred by orthology to a C. elegans protein)
ASIM_0001378001	Anis.13087	0.000263293	0.00282378	-1.14183	2.41451	1.7311	3.26058	3.72017	1.29611	0.989475	0.298618	0.4132	MORC family CW-type zinc finger protein 2 (inferred by orthology to a human protein)
ASIM_0001380701	Anis.13111	0.00195002	0.00922625	1.23145	0.960194	1.32821	2.14517	2.22476	11.3576	10.0684	9.75437	6.87578	GPI transamidase component PIG-S (inferred by orthology to a human protein)
ASIM_0001381101	Anis.13117	0.00159456	0.00810905	-1.86741	40.5681	53.0033	104.801	51.0355	11.5941	11.5049	8.6646	8.35347	NA
ASIM_0001383401	Anis.13140	0.00196237	0.00926754	-1.0526	2.49988	1.4078	1.81809	2.91829	0.154453	0.59885	0.137977	0.178217	Macro domain-containing protein
ASIM_0001385901	Anis.13169	6,64280569454556e-05	0.00141302	-2.20694	10.5765	10.6645	6.69302	11.9661	0.355909	0.229958	0.254699	0.098723	Glutathione peroxidase
ASIM_0001388301	Anis.13184	0.00121633	0.00685484	-1.56941	102.589	48.1196	64.6739	87.715	39.3036	30.3611	12.3715	28.0441	NA
ASIM_0001391501	Anis.13231	0.00336831	0.0132235	-1.19588	9.28789	5.56271	8.69162	8.20221	2.08034	2.17135	2.62208	1.05145	Methyltransf_11 domain-containing protein
ASIM_0001393301	Anis.13247	0.00722816	0.0227019	-1.2966	4.38106	4.40978	5.88691	6.70199	3.23209	2.48728	1.53739	0.286948	Transcription initiation factor IIE subunit alpha
ASIM_0001394101	Anis.13254	3,68003470141431e-07	0.0002569	4.37757	0	0	0	0	163.387	154.942	68.5607	111.822	Poly(U)-specific endoribonuclease
ASIM_0001395201	Anis.13271	0.000621654	0.00453341	-1.1388	35.3315	17.9273	27.7057	34.7525	20.1897	15.9713	8.76632	12.0665	Moesin/ezrin/radixin homolog 1
ASIM_0001395601	Anis.13278	0.00973896	0.027977	-1.01311	2.09042	1.9654	1.55363	4.41849	2.24221	2.32373	0.107295	0.897481	NA
ASIM_0001397301	Anis.13299	0.000703231	0.00490473	1.22662	0.383027	0.359794	0.117437	0.785088	4.0376	5.01148	4.1553	3.37555	NA
ASIM_0001397401	Anis.13300	2,05168794358279e-05	0.00087774	5.30699	1.80433	0.467198	0	0.582434	545.495	384.078	286.287	450.461	Col_cuticle_N domain-containing protein
ASIM_0001399001	Anis.13317	8,76082073786311e-05	0.00157921	-1.19931	3.51709	2.86609	3.9804	4.53823	0.754758	1.02846	0.501447	0.503658	NA
ASIM_0001399401	Anis.13321	0.00508733	0.0175734	-1.99838	9.39398	5.61006	14.1221	10.6296	4.05813	1.52354	1.53244	0.0414191	Enhancer of polycomb-like protein (inferred by orthology to a C. elegans protein)
ASIM_0001401401	Anis.13339	0.000247354	0.00270575	1.04684	0.910232	0.638029	0.822647	1.13177	7.37132	9.71927	4.20629	5.46743	NA
ASIM_0001403101	Anis.13353	0.00641213	0.0208374	1.36457	0.87049	0.597838	0.581999	0.798371	21.8441	9.94433	4.08408	12.6596	NA
ASIM_0001404301	Anis.13371	0.00465941	0.0165326	-1.23532	5.4324	6.10644	6.12266	9.30921	2.11019	2.62953	1.88823	0.700565	MFS domain-containing protein
ASIM_0001406701	Anis.13406	0.000850654	0.00545712	-2.55398	20.2059	6.31626	7.16164	12.7453	0	0	0	0	Superoxide dismutase [Cu-Zn]
ASIM_0001407901	Anis.13431	4,62008467352337e-05	0.00128542	-1.77905	15.6569	8.16901	13.8665	14.6501	3.84671	2.83958	1.45906	2.10891	B-box type zinc finger protein ncl-1 (inferred by orthology to a C. elegans protein)
ASIM_0001408001	Anis.13428	0.000720474	0.0049619	1.4566	10.6289	4.7546	6.98722	8.71444	61.0887	48.263	42.1932	38.6235	40S ribosomal protein S9
ASIM_0001408901	Anis.13446	0.000255354	0.00276295	-1.31977	5.73255	6.90048	6.87658	7.92868	1.09675	1.94632	1.08356	1.0857	NA
ASIM_0001409101	Anis.13449	0.000540398	0.004187	-1.26509	3.0884	3.74339	5.0423	4.32629	0.693328	0.951165	0.58608	0.266512	NA
ASIM_0001411201	Anis.13466	0.000447592	0.00376984	-1.50272	15.0041	7.09687	9.99597	12.5569	3.44548	3.61896	2.09987	1.82177	NA
ASIM_0001412101	Anis.13477	0.000495155	0.00397314	1.90354	5.11568	2.45639	4.91432	5.80331	40.3623	47.6862	45.1327	32.459	ZT_dimer domain-containing protein
ASIM_0001415001	Anis.13512	0.0157255	0.0396518	-1.03054	4.05371	4.373	4.85882	6.0013	0.515078	1.30405	0.508053	2.16602	Cation_ATPase_N domain-containing protein
ASIM_0001418301	Anis.13558	0.00247661	0.0108767	1.41705	0	0.505919	0	0.073769	4.10676	7.2224	3.45986	3.25773	Beta-hexosaminidase
ASIM_0001418401	Anis.13559	8,66217008355097e-05	0.0015725	1.49834	1.93249	1.32394	2.12502	1.59383	20.4985	13.1988	11.6397	13.2724	Carbonic anhydrase
ASIM_0001421801	Anis.13606	0.00429883	0.0157384	-1.01026	16.5578	6.53269	8.9856	12.0115	9.06776	7.40112	3.40528	4.84646	RRM domain-containing protein
ASIM_0001422101	Anis.13604	0.00861606	0.0256445	-1.01381	1.74897	0.687862	2.75228	2.5881	1.09489	0.409799	0.253708	0.176629	Maleylacetoacetate isomerase (inferred by orthology to a human protein)
ASIM_0001423401	Anis.13621	0.00875304	0.0259416	1.31458	1.19791	1.29077	0	1.09342	9.31758	7.50067	5.74365	5.57362	NA
ASIM_0001426901	Anis.13641	2,06857102758029e-06	0.000349946	1.35486	5.34838	4.81398	5.12897	5.77011	32.6157	35.9192	23.5287	25.5881	3-hydroxy-3-methylglutaryl coenzyme A reductase
ASIM_0001427101	Anis.13646	8,82696817083861e-07	0.000274002	3.51664	0	0.315576	0.111736	0.326378	42.628	35.8191	36.4166	41.3808	Bestrophin homolog
ASIM_0001432401	Anis.13703	0.000328417	0.00317621	1.11384	15.8702	8.33719	11.076	12.8574	86.4051	79.5069	37.3276	54.5376	Cation_ATPase_N domain-containing protein
ASIM_0001434501	Anis.13721	1,07045893715796e-06	0.000274002	2.39463	0.430727	0	0.298209	0.397795	22.629	22.6661	14.554	14.0662	SH3 domain-containing protein
ASIM_0001437501	Anis.13756	0.000340619	0.00323315	-1.01012	8.42684	7.02579	11.4737	7.96581	5.61875	5.11849	2.59054	3.18046	PH domain-containing protein
ASIM_0001438101	Anis.13760	0.000417214	0.00361194	1.97031	4.8443	2.47069	3.08805	3.19563	26.4312	40.5603	36.2936	24.4918	BET1 homolog (inferred by orthology to a human protein)
ASIM_0001440601	Anis.13794	4,25438962199376e-05	0.00125064	-1.20361	5.19349	4.10671	6.27537	6.18117	4.16495	3.62494	1.16648	1.22587	LIM and SH3 domain protein (inferred by orthology to a C. elegans protein)
ASIM_0001443001	Anis.13809	1,77029923804639e-05	0.000804386	3.30388	0.480706	0.385081	0.997721	1.63898	65.0332	79.8264	50.0162	57.6448	Cytochrome b5 heme-binding domain-containing protein
ASIM_0001447201	Anis.13834	0.00257247	0.0111165	1.20606	0.251931	0.344848	0.679938	0	5.12836	6.68255	2.76121	4.44637	NA
ASIM_0001449101	Anis.13860	9,52675453360641e-05	0.00167568	2.67518	5.84975	7.75859	7.62546	8.6757	180.938	158.294	157.816	88.8012	Elongation of very long chain fatty acids protein
ASIM_0001449401	Anis.13862	0.000123687	0.00192745	1.58131	0.487231	0.712756	0.478775	1.24086	9.45269	9.99629	7.37172	7.71281	NA
ASIM_0001451501	Anis.13886	0.0109039	0.0303773	-1.0102	5.80621	2.261	3.30609	4.94949	1.76685	1.7592	1.37318	0.607542	RING-type domain-containing protein
ASIM_0001454301	Anis.13911	0.000216101	0.0025396	1.3393	0	0.071424	0	0.170907	6.8759	5.22238	2.51796	4.71912	Col_cuticle_N domain-containing protein
ASIM_0001455501	Anis.13926	0.000700915	0.00489748	-1.1025	3.73153	1.84961	4.13538	3.70054	1.37056	1.26339	0.615363	0.598963	NA
ASIM_0001457401	Anis.13947	6,07519336256468e-05	0.00139525	1.08111	4.98891	4.40452	5.79275	6.44081	25.7118	25.47	19.5451	18.4371	Proteasome subunit alpha type
ASIM_0001457801	Anis.13951	5,79024893768709e-05	0.0013891	-1.23806	7.72494	6.00736	8.95999	8.51546	2.79028	2.23967	1.83663	1.63693	NA
ASIM_0001459001	Anis.13965	8,58765594249356e-05	0.00156866	1.42756	1.01925	1.17837	0.836143	0.746581	10.1555	9.99667	6.2161	8.51096	NA
ASIM_0001461401	Anis.13993	0.00818262	0.0247574	1.13072	0	0	0	0	0.959514	3.25387	1.49327	2.77006	NA
ASIM_0001462401	Anis.13998	0.00258077	0.0111273	-1.10756	4.55723	2.20767	2.25083	3.06622	0.454089	0.822418	0.397993	0.313483	RuvB-like helicase
ASIM_0001462801	Anis.14008	0.00630676	0.0205722	1.37279	2.21445	0.41894	0.799021	2.62518	12.2202	14.3607	9.60331	9.83564	Sphingosine-1-phosphate lyase (inferred by orthology to a C. elegans protein)
ASIM_0001464701	Anis.14030	0.000154023	0.00215243	1.17207	0	0	0	0	4.09242	3.40066	1.8099	3.36182	Peptidase M12B domain-containing protein
ASIM_0001465601	Anis.14046	0.00387591	0.0146472	1.12498	0.697896	1.14401	0.285868	0.25423	5.43126	5.27869	3.37166	3.8658	Probable splicing factor, arginine/serine-rich 6 (inferred by orthology to a C. elegans protein)
ASIM_0001465801	Anis.14043	0.00185231	0.00891043	-1.05261	9.23107	9.08123	16.3143	11.9042	6.07081	5.14025	3.2055	4.48823	MFS domain-containing protein
ASIM_0001466101	Anis.14047	0.00527346	0.0180218	1.06898	0.190718	0.557711	0.424767	0	5.74631	3.82774	2.138	3.79214	Protein kinase domain-containing protein
ASIM_0001466901	Anis.14060	0.00133537	0.00726401	-1.13704	10.1297	7.18407	10.6774	10.5902	2.63664	4.53614	2.70954	2.39498	Electron transfer flavoprotein-ubiquinone oxidoreductase
ASIM_0001467001	Anis.14063	0.00469774	0.0166163	-1.08632	3.61233	1.31475	2.25009	3.44945	0.432318	0.385885	0.249371	0.462056	NA
ASIM_0001467201	Anis.14067	0.00033217	0.00318842	-1.07348	5.22475	3.32411	3.71318	4.01781	2.51928	1.64738	0.632474	1.34098	NA
ASIM_0001468201	Anis.14080	0.00156395	0.00801706	-1.76615	15.6064	8.76158	9.77834	9.03735	3.44994	1.51541	1.59966	0.709117	NA
ASIM_0001468901	Anis.14083	0.000525022	0.00410554	-1.21611	3.54254	3.54192	4.64989	2.82426	1.09214	0.600007	0.469813	0.330472	Arginine kinase
ASIM_0001470301	Anis.14111	0.00335395	0.0131874	1.59224	17.0161	10.6237	13.5618	6.78514	191.56	148.131	63.6114	70.6757	PB1 domain-containing protein
ASIM_0001471601	Anis.14117	0.00180221	0.00879238	1.39544	1.66754	1.80953	0.698639	0.893688	12.5289	9.18073	8.30087	7.13708	ZT_dimer domain-containing protein
ASIM_0001473001	Anis.14130	0.00123133	0.00691185	1.15038	39.382	17.6325	28.7403	41.456	272.265	246.476	103.817	148.908	Fatty-acid and retinol-binding protein 1
ASIM_0001473701	Anis.14141	1,36743410925622e-05	0.000700035	1.35933	1.09287	0.965493	1.51622	1.11086	13.3626	13.501	7.19548	9.23406	Cathepsin X
ASIM_0001474801	Anis.14155	1,34469020927064e-05	0.000700035	-1.14281	3.10593	2.43624	3.87312	3.74527	1.98761	1.66924	0.33013	0.85153	Protein Red (inferred by orthology to a human protein)
ASIM_0001475301	Anis.14153	0.00225529	0.0102475	-1.21234	4.24449	2.63605	3.70291	4.91124	0	0.534874	0.514304	0.409916	NA
ASIM_0001475801	Anis.14164	2.52411e-06	0.000357137	4.71838	0.523953	0.151241	0	0.167497	203.563	125.953	125.001	164.698	NA
ASIM_0001476901	Anis.14175	3,53744051031502e-05	0.00116584	-1.43122	9.8428	9.03299	11.8828	11.9448	5.09459	4.63881	2.14148	1.96617	Transmembrane protein 131 (inferred by orthology to a human protein)
ASIM_0001477201	Anis.14178	8,61610764957277e-06	0.000578766	2.26954	2.27025	3.06557	2.86634	3.36065	62.2152	53.7767	34.2002	44.0415	Unconventional myosin-Id (inferred by orthology to a human protein)
ASIM_0001478401	Anis.14191	0.000346971	0.00327321	1.53599	26.3557	20.0424	28.0414	27.8609	108.379	167.455	133.904	114.927	GLOBIN domain-containing protein
ASIM_0001481201	Anis.14218	0.00014042	0.00206172	-2.1943	13.8751	9.20611	6.45755	10.1671	0.366243	0.392475	0.194744	0.23175	NA
ASIM_0001484501	Anis.14261	6,16337769550057e-05	0.00139525	-1.53952	3.2339	2.72747	3.4625	4.23511	0.833014	0.198058	0	0.101499	Sorting nexin lst-4 (inferred by orthology to a C. elegans protein)
ASIM_0001485701	Anis.14272	2,3420005972441e-05	0.000952681	2.33634	0	0	0.311669	0.146967	22.8512	16.2027	9.14618	15.9589	NA
ASIM_0001486301	Anis.14280	2,36579848063023e-05	0.000952681	1.47005	0	0	0	0	4.99836	6.31005	3.24777	3.78041	NA
ASIM_0001488301	Anis.14301	0.00493706	0.0171857	-1.00827	3.84094	3.88076	5.00524	5.26595	0.851694	2.16668	1.20331	0.782616	Nup54 domain-containing protein
ASIM_0001489101	Anis.14313	1,83762635397322e-06	0.000331505	2.5961	6.56531	7.69139	8.17703	8.06786	168.701	179.441	106.414	136.939	AT04676p (inferred by orthology to a D. melanogaster protein)
ASIM_0001489201	Anis.14318	0.00038133	0.00344498	1.31267	138.458	110.43	118.497	199.885	1121.16	999.082	513.69	705.266	NA
ASIM_0001490101	Anis.14325	1,50444187820842e-05	0.000738608	1.85124	0	0	0	0.066737	5.83078	4.48053	6.37594	4.51498	Histone H2A
ASIM_0001490501	Anis.14333	1,16710292430433e-06	0.00028036	2.2265	0	0.088138	0.098986	0	10.4697	11.8276	8.10722	9.67751	Transmembrane protein 104 homolog (inferred by orthology to a C. elegans protein)
ASIM_0001490601	Anis.14332	0.00171053	0.0084824	-1.64967	5.836	7.74172	5.34276	6.61263	1.32861	1.17561	0.803923	0	Steroidogenic acute regulatory-like protein 1 (inferred by orthology to a C. elegans protein)
ASIM_0001492301	Anis.14347	0.000133545	0.00200735	2.29262	18.0301	11.1153	11.9512	9.91615	304.811	200.57	122.115	185.501	NA
ASIM_0001493101	Anis.14353	9,61866141180323e-07	0.000274002	-1.30972	12.6787	8.36218	13.4716	13.7777	8.52013	7.4237	2.61335	3.82625	Cathepsin X
ASIM_0001493201	Anis.14354	0.000698187	0.00488286	1.28112	6.42346	3.14698	4.70207	7.52232	54.3859	51.0696	26.211	24.8044	Histidine triad nucleotide-binding protein 1 (inferred by orthology to a C. elegans protein)
ASIM_0001493401	Anis.14355	0.000139647	0.00205825	-1.03211	30.7023	26.4213	35.7021	35.5666	14.5157	17.5591	11.1487	11.9394	Protein SSUH2 homolog (inferred by orthology to a human protein)
ASIM_0001493701	Anis.14356	0.000110765	0.00181023	1.10806	17.1264	12.3536	13.4988	13.1193	74.9044	70.9474	41.7118	56.7442	ATP synthase subunit beta
ASIM_0001497801	Anis.14403	5,80676992459894e-05	0.0013891	2.68504	29.4793	22.0377	21.9829	27.5296	896.813	578.034	314.807	653.754	Col_cuticle_N domain-containing protein
ASIM_0001498601	Anis.14408	0.00612435	0.0201754	1.04324	0.228439	0.594125	0.916861	0.528352	2.52977	4.88627	2.72128	4.15849	Protein Malvolio (inferred by orthology to a D. melanogaster protein)
ASIM_0001498901	Anis.14409	0.0048004	0.0168552	-1.00809	3.84015	3.65174	4.56064	3.8181	3.28026	1.27258	1.16126	0.752879	RING-type domain-containing protein
ASIM_0001499701	Anis.14416	1,01431702523858e-05	0.000633247	2.08157	5.09401	3.96234	4.38664	3.86443	63.6332	58.6227	47.1327	38.9738	40S ribosomal protein S24
ASIM_0001501001	Anis.14422	0.00165486	0.00829481	1.58918	0.067358	0.208598	0	0	6.81982	9.94978	5.16153	3.11681	NA
ASIM_0001502901	Anis.14433	0.00408636	0.0151957	-2.17417	18.8376	7.9954	3.87528	7.80834	0	0.256521	0.075196	0.0521	Metalloendopeptidase
ASIM_0001503601	Anis.14444	5,52799512054669e-07	0.000274002	2.73813	0.143507	0	0	0	21.2124	24.2706	15.0419	16.2174	NA
ASIM_0001504101	Anis.14446	5,00486344865436e-05	0.0013255	1.4058	17.1389	9.89692	14.0941	14.3715	112.264	91.8589	63.9818	69.9518	NA
ASIM_0001505601	Anis.14459	0.000127318	0.00195927	1.87882	0.2145	0.137521	0	0.0178707	16.6248	15.4462	5.09437	9.53246	NA
ASIM_0001508201	Anis.14494	0.0004686	0.00385413	-1.13011	4.67659	4.8945	4.24176	5.52867	2.9977	2.06279	1.08683	0.906286	DNA-directed RNA polymerase II subunit RPB9
ASIM_0001509701	Anis.14510	0.000801114	0.00529411	-1.15452	2.55213	2.29477	1.98624	2.95835	2.48907	1.17318	0.151744	0.317777	NA
ASIM_0001510501	Anis.14519	0.000680366	0.0048108	-1.15501	4.49221	3.63652	4.74964	5.68463	1.56833	1.59176	1.18232	0.558709	NA
ASIM_0001512601	Anis.14543	8,43980692186719e-05	0.00156866	1.23057	11.6506	10.2238	11.5844	16.5151	96.308	79.7679	46.049	55.9937	60S ribosomal protein L7a
ASIM_0001515001	Anis.14580	2,19584637339842e-06	0.000349946	1.84933	9.09365	6.01857	8.08576	9.1239	126.789	95.8744	61.3245	67.7682	60S ribosomal protein L8
ASIM_0001516901	Anis.14595	1,64891933205347e-05	0.000776057	-1.79838	7.6604	6.63743	7.04694	6.46443	0.208265	0.661677	0.296165	0.325756	Sugar transporter SWEET
ASIM_0001519601	Anis.14627	9,21823539835609e-05	0.00164875	-1.05045	6.56249	3.7729	5.48003	6.54156	4.79543	3.40232	1.27729	2.27273	NA
ASIM_0001519901	Anis.14625	0.000240873	0.00267679	1.0484	6.33428	4.5196	7.39213	8.05964	32.6357	32.983	21.7604	24.0481	Diadenosine tetraphosphate synthetase
ASIM_0001520401	Anis.14633	0.000140407	0.00206172	1.61134	8.94919	4.14946	8.00087	8.56973	91.783	71.5445	46.3125	49.5827	40S ribosomal protein S3a
ASIM_0001521301	Anis.14640	0.0084284	0.0252425	-1.03165	3.20275	0.913664	1.58752	1.13644	0.222565	0.167009	0	0	DNA-binding protein SATB
ASIM_0001523701	Anis.14667	0.000267172	0.00284184	-1.2313	5.94459	3.49542	5.58768	4.70269	1.99543	2.28622	0.580999	1.45012	HMG box transcription factor BBX (inferred by orthology to a human protein)
ASIM_0001524701	Anis.14676	0.000212331	0.00252245	-1.03118	4.29761	3.96718	4.55047	6.17964	2.14927	2.39098	0.979589	1.50998	Aldehyde dehydrogenase
ASIM_0001525301	Anis.14684	9,76338102327556e-05	0.00168858	1.17832	0.469164	0.316518	0.418804	0.403626	6.08073	5.14577	3.0257	5.18661	Succinate--CoA ligase [ADP-forming] subunit beta, mitochondrial
ASIM_0001528801	Anis.14719	5,48538072742133e-08	0.000164681	-1.32531	11.1525	8.71778	10.5769	11.6004	4.7292	4.01958	2.17593	2.59486	NA
ASIM_0001530701	Anis.14741	0.011645	0.0318229	1.44763	1.74979	0.151459	2.53007	2.96765	14.852	15.6264	12.577	12.6094	Serine palmitoyltransferase 1 (inferred by orthology to a C. elegans protein)
ASIM_0001530901	Anis.14746	2,54265250629881e-05	0.000978182	1.80853	71.3997	40.492	63.1031	70.2488	727.212	648.035	413.646	449.802	Glyceraldehyde-3-phosphate dehydrogenase
ASIM_0001532701	Anis.14761	0.000816369	0.00534433	1.07296	29.2987	30.794	31.7279	42.9787	140.105	134.389	114.992	91.5542	Probable elongation factor 1-gamma (inferred by orthology to a C. elegans protein)
ASIM_0001533001	Anis.14767	0.00363009	0.0139656	-1.00649	1.54937	1.99744	3.46243	3.03273	0.692689	0.647793	0.408144	0.21473	Odorant response abnormal protein 4 (inferred by orthology to a C. elegans protein)
ASIM_0001533301	Anis.14773	0.000246483	0.00270392	-1.37095	10.9295	7.30886	10.8183	7.86646	4.47288	3.28052	1.36476	2.7194	NA
ASIM_0001534401	Anis.14781	7,56075516010757e-05	0.00150102	-1.30306	2.14751	3.52631	3.02745	2.75155	0	0	0	0	SSD domain-containing protein
ASIM_0001538701	Anis.14832	8,30795227315662e-05	0.00156227	1.54272	0	0	0	0.17186	10.0876	6.16459	4.26205	4.37928	Asparaginase
ASIM_0001538901	Anis.14836	7,75909232245686e-05	0.00152038	-1.33151	19.179	15.3473	20.0965	18.9177	11.6535	8.15243	3.65925	6.728	RNA helicase
ASIM_0001541701	Anis.14868	0.00244804	0.0108342	-1.15458	7.63065	3.49449	4.78191	7.54862	2.30214	1.7088	1.30014	1.50145	NA
ASIM_0001545201	Anis.14916	0.000577339	0.00431407	-1.15595	2.9322	3.36024	4.89327	3.46389	1.762	1.06767	0.419206	0.767669	Chromo domain-containing protein
ASIM_0001545601	Anis.14918	3,50229424084247e-06	0.000423622	2.01449	3.09079	1.41895	2.53838	3.02445	58.4648	52.4493	25.8896	34.3385	Glycogenin-related (inferred by orthology to a S. mansoni protein)
ASIM_0001547301	Anis.14937	9,62333969285467e-05	0.00167568	2.70906	0	0	0.571762	0.508229	13.4254	20.8423	20.3924	15.1499	MFS domain-containing protein
ASIM_0001547901	Anis.14948	0.00143721	0.00761651	-1.31679	4.55767	4.22698	8.18619	6.08544	4.67258	2.21223	0.994473	1.17147	S-adenosylmethionine synthase
ASIM_0001548701	Anis.14955	0.00108496	0.00640383	-1.04068	4.74206	3.16481	2.8921	4.14877	1.59864	1.51921	0.913525	0.574366	Nuclear hormone receptor family member nhr-14 (inferred by orthology to a C. elegans protein)
ASIM_0001549001	Anis.14958	0.00043479	0.00370206	1.2609	10.7879	10.0684	9.24229	11.199	87.0691	104.907	36.178	51.5998	NA
ASIM_0001549101	Anis.14960	0.000716819	0.0049456	1.35215	14.3062	14.3546	13.1001	18.4632	126.274	166.767	56.0476	81.179	AMPK1_CBM domain-containing protein
ASIM_0001549301	Anis.14962	0.00243594	0.010806	1.28663	5.85435	3.33534	3.81863	7.49053	31.3955	44.8934	21.0736	25.6076	PRELI/MSF1 domain-containing protein
ASIM_0001551201	Anis.14981	0.00489307	0.0171024	1.08127	2.40951	2.62526	3.37509	1.86151	16.7686	12.0672	11.6386	7.55471	NA
ASIM_0001551301	Anis.14984	1,98078212818587e-05	0.000854518	1.80543	0	0	0	0	12.7209	8.38692	4.97843	6.46878	NA
ASIM_0001552401	Anis.14997	0.000447895	0.00376984	-1.3154	4.94805	4.09056	5.43336	3.20333	1.53449	1.02114	0.360278	0.770041	NA
ASIM_0001553001	Anis.14998	2,25531233490894e-05	0.000936137	2.46335	0	0	0	0	13.2086	16.4394	8.565	15.3567	NA
ASIM_0001554901	Anis.15017	0.00329711	0.0130306	-1.23584	1.95979	0.961813	2.66026	3.18997	0	0	0	0	NA
ASIM_0001555501	Anis.15021	6,9563593544375e-05	0.00144597	1.54143	0.155995	0.449392	0.15376	0.438586	7.6152	6.80691	5.21434	4.92528	Cathepsin F (inferred by orthology to a S. mansoni protein)
ASIM_0001556801	Anis.15028	0.000660591	0.00472756	-1.18859	8.85056	5.51865	12.1124	9.01537	5.88423	4.09685	2.22611	2.72186	Integral membrane protein 2
ASIM_0001558201	Anis.15051	0.000832079	0.00540113	1.95613	7.46283	2.78023	7.64174	9.17092	112.934	79.4401	53.987	79.394	NA
ASIM_0001558301	Anis.15052	0.00328715	0.0130047	-1.74621	3.75581	2.83928	11.2028	6.52738	2.03836	1.22361	0.310744	0.440184	NA
ASIM_0001558901	Anis.15063	0.000595785	0.00439484	-1.77668	6.09353	4.39067	4.85868	6.805	4.27518	3.4547	0.434123	0.146667	Engulfment and cell motility, putative (inferred by orthology to a S. mansoni protein)
ASIM_0001559401	Anis.15067	0.00237622	0.0105904	1.54288	9.59807	4.51874	3.68772	5.5098	37.5028	32.4026	34.4013	27.1281	Putative serine protease pcp-1 (inferred by orthology to a C. elegans protein)
ASIM_0001559501	Anis.15070	4,06913968831191e-06	0.00043319	2.50506	0.269622	0.0158967	0.355865	0.157978	12.0691	13.1026	13.0046	15.4079	Putative serine protease pcp-1 (inferred by orthology to a C. elegans protein)
ASIM_0001559701	Anis.15072	0.00217836	0.0100165	1.19232	0	0	0	0	4.56805	2.97348	1.60053	4.23621	NA
ASIM_0001560601	Anis.15085	0.000468615	0.00385413	1.20865	18.7536	9.95923	13.4324	18.8032	98.0079	93.284	55.7743	65.7853	Phosphoglycerate kinase
ASIM_0001564201	Anis.15121	0.0193762	0.0464098	-1.18368	1.64453	0.914454	3.5506	2.39688	0	1.1642	0	0	Splicing factor 45
ASIM_0001565001	Anis.15132	0.000238879	0.00265848	1.31882	25.8578	22.6707	34.8672	25.8658	212.863	153.782	116.008	111.95	Galectin
ASIM_0001565601	Anis.15141	0.00558457	0.0188335	1.08122	18.6359	9.46182	16.93	16.4538	74.8508	63.9945	62.8186	40.7571	40S ribosomal protein S14 (inferred by orthology to a C. elegans protein)
ASIM_0001565701	Anis.15146	0.000515713	0.00405754	-1.34147	11.0641	9.47884	14.5688	11.8189	7.86479	6.16464	3.07749	2.28472	PH domain-containing protein
ASIM_0001566801	Anis.15156	2,31012956143362e-05	0.000952681	1.26129	22.6977	17.5695	18.6516	24.9565	169.259	152.014	80.966	90.1578	Inorganic diphosphatase
ASIM_0001570201	Anis.15210	0.000454568	0.00379339	-1.32791	10.7033	9.03655	10.2852	11.4911	3.53035	5.52781	2.30054	2.03179	AH domain-containing protein
ASIM_0001570301	Anis.15208	7,58703753767076e-05	0.00150102	-2.97561	24.6252	15.147	29.2387	18.9647	0	0.453975	0.355505	0	NA
ASIM_0001571101	Anis.15218	5.2782e-05	0.00135375	-2.21234	14.7927	12.5971	22.5418	14.3917	3.4939	2.07435	0.862182	1.39122	NA
ASIM_0001571201	Anis.15219	4,80119135539692e-05	0.00131204	1.36927	0	0	0	0	2.97931	1.90239	2.99354	2.89386	Protein kinase domain-containing protein
ASIM_0001571801	Anis.15225	0.000136667	0.00202266	2.78938	2.49533	5.65743	3.26107	3.26806	114.473	104.124	74.4802	63.0209	NA
ASIM_0001572901	Anis.15235	0.0197313	0.0470257	-1.03974	0.961152	1.42851	3.05002	3.93329	1.49051	1.78708	0.265169	0.254924	ACAS_N domain-containing protein
ASIM_0001573501	Anis.15245	0.00682166	0.0218344	1.47275	50.8677	17.1549	18.4714	29.7551	200.318	229.746	127.413	149.016	Fructose-bisphosphate aldolase
ASIM_0001573701	Anis.15246	0.00123356	0.00691927	2.68259	9.08115	5.03703	5.24137	11.4206	428.589	226.558	85.062	321.332	NA
ASIM_0001574701	Anis.15259	0.000389051	0.00346983	-1.35665	96.7035	108.805	126.96	131.95	74.0338	60.6888	25.0604	45.2797	CCHC-type zinc finger protein CG3800 (inferred by orthology to a D. melanogaster protein)
ASIM_0001574801	Anis.15261	0.00483137	0.0169329	-1.47865	5.32679	4.16253	10.4758	4.26009	2.24944	1.06451	0.372886	1.33209	RNA exonuclease 4
ASIM_0001577901	Anis.15297	6,95605392815324e-05	0.00144597	-3.09253	35.2214	14.8079	19.551	26.1538	0.419114	0.956444	0.129696	0.324643	NA
ASIM_0001578501	Anis.15305	8,53428833590408e-05	0.00156866	-1.19439	3.5669	3.19861	3.0294	4.46387	1.63903	1.26885	0.305424	0.795151	Feline leukemia virus subgroup C receptor-related (inferred by orthology to a S. mansoni protein)
ASIM_0001580201	Anis.15320	0.00090132	0.00567314	-1.05191	3.2026	1.40071	2.29938	2.56678	0.595746	0.402484	0.252176	0.30479	Aldehyde dehydrogenase
ASIM_0001580701	Anis.15329	0.011362	0.0312608	-1.03991	4.54218	6.90104	4.62918	4.60513	2.67849	0.91055	0.815415	1.73937	NA
ASIM_0001581301	Anis.15331	5,96720136361029e-05	0.00139203	2.66654	0	0	0	0	20.1616	20.9661	17.6567	9.66913	VWFD domain-containing protein
ASIM_0001582601	Anis.15352	0.00152333	0.00790061	2.44871	1.15905	1.75399	0.454296	0.206662	44.3931	34.3226	13.8623	30.293	Ground-like domain-containing protein
ASIM_0001582701	Anis.15354	0.00044673	0.00376971	3.14868	1.02733	0.946328	0.973543	0.817308	207.459	91.2836	29.5426	110.764	Ground-like domain-containing protein
ASIM_0001584101	Anis.15368	0.000227744	0.00258705	-1.20484	11.4977	11.0014	15.1144	12.7366	3.10979	4.40847	2.97242	3.3912	Cytochrome b561 domain-containing protein
ASIM_0001585201	Anis.15379	5,99664602711769e-05	0.00139203	1.12934	7.9562	6.53692	9.67446	10.8664	64.3277	53.3686	31.1335	35.2504	NA
ASIM_0001585301	Anis.15381	9,55431309439536e-05	0.00167568	3.72512	0	0	0	0	103.062	33.0224	39.3142	53.1746	NA
ASIM_0001586001	Anis.15384	0.00810199	0.0245715	-1.02134	2.83092	4.72043	3.59426	4.22246	2.89969	1.17257	0.56346	1.19927	NA
ASIM_0001586101	Anis.15387	0.000197666	0.00243641	-1.58815	9.23749	11.8715	13.2033	14.1709	4.22592	3.54898	1.37116	2.65882	NA
ASIM_0001586201	Anis.15388	0.0122871	0.0330721	1.04496	0.508861	0.332899	0.297534	0.197148	2.3507	2.8279	4.3076	1.22204	NA
ASIM_0001586301	Anis.15389	0.00684592	0.0218613	-1.10728	9.76918	4.36596	4.81524	8.20002	3.63886	2.02388	1.57122	2.2382	Glutamate dehydrogenase (NAD(P)( ))
ASIM_0001588401	Anis.15412	0.000668589	0.004767	-1.21718	9.91109	8.91123	10.6492	9.73354	6.22602	3.9944	1.72737	4.01967	NA
ASIM_0001588801	Anis.15415	0.0142191	0.0368008	1.8675	2.96596	2.5465	3.65295	0.108483	23.3935	18.7143	19.0925	14.3487	NA
ASIM_0001589401	Anis.15421	0.00720766	0.0226672	1.33893	0	0	0	0	3.96708	5.82623	4.35273	1.43686	TAZ-type domain-containing protein
ASIM_0001589501	Anis.15422	0.00122152	0.00687176	1.44889	11.3633	5.08413	7.14842	9.50038	67.8998	50.58	46.6847	37.9909	NA
ASIM_0001591001	Anis.15437	0.0120168	0.0325836	1.0327	0	0.53457	0.709783	0	6.01961	4.0695	2.71668	2.48305	Receptor expression-enhancing protein
ASIM_0001591701	Anis.15441	4,97229660321175e-05	0.0013255	-1.17835	18.3693	13.8545	20.9344	18.3359	10.7596	7.80365	5.21193	5.7923	Cytochrome c oxidase subunit
ASIM_0001592201	Anis.15445	9,83037044375301e-05	0.00169283	1.4294	1.63007	1.85667	1.38394	1.43592	18.4726	15.1721	9.0664	11.6448	Cytochrome c oxidase subunit 4
ASIM_0001592301	Anis.15451	0.00303887	0.0123796	1.52052	0.575512	0.85408	0.109186	1.37505	14.4974	16.5396	5.72933	9.25946	P-type domain-containing protein
ASIM_0001598601	Anis.15517	0.00895171	0.0263776	1.3751	1.08546	0.762756	1.35262	0	10.9329	7.82801	6.9337	4.78894	NA
ASIM_0001601101	Anis.15543	9,54512548556607e-07	0.000274002	-3.1129	35.8485	26.9046	29.3567	33.8446	1.44252	0.762314	0.563845	0.554375	NA
ASIM_0001607001	Anis.15593	0.00186662	0.008953	1.22304	2.91245	2.40831	1.74364	3.30873	25.8695	14.5941	12.0463	12.3567	Citrate synthase
ASIM_0001609101	Anis.15614	0.00541477	0.0183982	-1.14472	85.0283	118.542	131.209	153.151	113.361	106.894	31.515	61.261	NA
ASIM_0001609201	Anis.15613	3,7141669406715e-06	0.000430293	1.11104	92.5072	72.3563	99.0815	97.3129	533.89	443.29	280.369	344.479	Elongation factor 1-alpha
ASIM_0001609601	Anis.15621	5,11452987543848e-05	0.00133134	3.28036	3.56428	5.69993	2.67686	5.83772	226.103	176.354	129.557	154.667	Col_cuticle_N domain-containing protein
ASIM_0001610101	Anis.15626	0.000178343	0.00231334	-2.16575	57.3498	24.5187	42.7568	47.3004	7.0942	6.07053	4.69287	4.57696	NA
ASIM_0001611701	Anis.15645	0.00023786	0.00265483	1.20968	3.38258	3.0989	5.25989	4.04695	23.498	25.2334	14.8337	19.3855	Amidohydro-rel domain-containing protein
ASIM_0001611801	Anis.15644	8,75027354438895e-05	0.00157921	1.05975	7.75122	7.01688	8.10617	7.27037	30.1349	37.7581	23.4038	25.7235	NA
ASIM_0001612101	Anis.15647	0.000709449	0.00491684	1.41514	2.57035	0.730794	1.77711	1.2516	18.0039	14.5459	10.046	11.6602	NA
ASIM_0001612501	Anis.15653	6,88138533579963e-05	0.00144446	2.1547	0	0	0	0	21.2627	24.3003	8.25837	8.42591	NA
ASIM_0001612801	Anis.15657	0.000173865	0.00227305	-1.69077	11.1956	12.492	9.25376	9.62189	1.86065	2.62956	1.00787	1.25594	NA
ASIM_0001612901	Anis.15656	0.00806126	0.0244853	-1.09734	3.60046	6.4179	2.5431	4.95766	1.17387	1.10045	0.636388	0.652995	NA
ASIM_0001616701	Anis.15701	8,13095476972503e-05	0.00154878	2.63449	1.51364	1.8685	0.686745	0.933242	50.0334	38.7053	27.7662	31.6668	C-type lectin domain-containing protein
ASIM_0001617001	Anis.15706	0.00197665	0.0093235	1.26015	2.22435	1.67789	4.10946	3.20184	19.1783	26.7415	11.6441	16.4804	NA
ASIM_0001618001	Anis.15719	0.000504323	0.00398425	1.45153	6.12922	3.41521	4.43542	4.67486	41.3003	59.7159	24.5774	26.1081	NA
ASIM_0001619801	Anis.15738	0.000416035	0.0036058	-1.01304	4.40379	3.05627	4.0658	6.04635	2.37637	2.13306	0.942038	1.49788	HELP domain-containing protein
ASIM_0001619901	Anis.15737	0.00284771	0.0118845	1.14631	0.322724	0.47503	0.448271	0.929497	6.02439	9.34907	3.17524	5.53622	NA
ASIM_0001620801	Anis.15743	0.000196485	0.00243203	1.21234	1.44169	0.759705	1.02825	1.12435	8.37879	11.0995	6.38975	6.3798	Gamma-glutamylcyclotransferase family protein
ASIM_0001623101	Anis.15767	0.00390365	0.0147158	1.00246	10.1204	5.64274	5.9802	10.0884	33.2508	40.8071	25.0028	25.0818	Estradiol 17-beta-dehydrogenase 8 (inferred by orthology to a human protein)
ASIM_0001623301	Anis.15768	0.000100696	0.00171073	1.49253	9.46111	5.12974	7.54723	9.65956	81.9057	63.4472	43.4315	45.1605	60S ribosomal protein L6
ASIM_0001623501	Anis.15772	1,13455897190473e-05	0.000671627	2.69253	0.248596	0	0	0	31.6362	22.6869	12.7596	21.6491	NA
ASIM_0001627101	Anis.15812	0.000262262	0.00282378	1.86246	160.021	70.8818	96.8694	109.948	1218.46	1311.72	727.643	855.937	Glyceraldehyde-3-phosphate dehydrogenase
ASIM_0001630801	Anis.15845	0.000531589	0.00413584	1.54452	0	0.15224	0.146299	0.272158	7.20834	11.0408	3.66162	6.02	NA
ASIM_0001631401	Anis.15853	0.00049833	0.00397481	-1.36377	3.86945	2.83146	3.56706	3.35953	5.63033	4.08881	0	1.07386	Beta-catenin/armadillo-related protein 1 (inferred by orthology to a C. elegans protein)
ASIM_0001634001	Anis.15877	0.00507637	0.0175434	1.31672	16.2751	7.84614	7.37966	11.6946	93.8969	88.7463	33.9321	74.4076	NA
ASIM_0001635001	Anis.15883	0.000127024	0.00195867	-2.41839	30.5875	19.7234	42.1126	38.6835	2.59906	2.72882	2.44192	2.01675	NA
ASIM_0001635101	Anis.15888	0.000858298	0.00548325	1.10282	6.45577	7.30506	7.09714	10.8692	55.2716	52.7351	25.0256	32.4139	Isoleucyl-tRNA synthetase
ASIM_0001637801	Anis.15914	9,95242006855968e-05	0.00170211	2.21341	3.57397	3.24861	5.52342	3.51632	61.2525	63.8511	53.9015	36.897	NA
ASIM_0001639501	Anis.15936	0.00152477	0.00790061	-1.23535	4.23284	1.40073	2.96722	3.71562	1.77923	1.96091	0.067555	0.963936	Vesicle transport protein
ASIM_0001640001	Anis.15938	0.00261762	0.011242	1.90727	8.63645	2.06589	5.71847	9.6644	123.338	109.292	64.7875	50.9785	Annexin
ASIM_0001640201	Anis.15941	1,17135300967686e-05	0.000676302	3.42036	2.12475	0.868144	2.14207	2.63539	129.936	135.353	108.082	86.2686	GINS complex subunit 2
ASIM_0001640401	Anis.15944	1,05879997547298e-07	0.000177523	1.39089	52.0328	42.9541	49.068	55.8294	370.306	347.196	207.888	241.813	Elongation factor 2 (inferred by orthology to a C. elegans protein)
ASIM_0001642201	Anis.15961	0.000348537	0.00327591	-1.91414	43.5455	26.6046	45.4538	67.546	10.5363	9.22832	6.41951	7.19038	Skp1-related protein
ASIM_0001643701	Anis.15974	0.00150169	0.00784986	-1.63529	5.15145	2.71695	4.8331	5.12213	0.897347	0	0.357075	0	Heterogeneous nuclear ribonucleoprotein A1 (inferred by orthology to a C. elegans protein)
ASIM_0001645501	Anis.15992	0.00380825	0.0144627	-1.01454	8.21234	4.7665	6.09802	8.25355	7.11547	4.43382	2.67701	1.77356	Probable cardiolipin synthase 1 (inferred by orthology to a C. elegans protein)
ASIM_0001648001	Anis.16017	0.000195356	0.00242469	1.49853	2.84662	2.97429	4.83961	4.63234	35.8801	38.1459	19.2937	26.9593	Dynein light chain
ASIM_0001650801	Anis.16048	0.0111018	0.0306989	-1.06611	4.30554	2.03932	2.12334	5.07286	1.68504	1.48409	0.254897	1.44413	Lipase_3 domain-containing protein
ASIM_0001651101	Anis.16050	0.0153562	0.0389562	-1.02685	3.03393	1.09343	3.19573	5.00282	1.73907	1.0606	0.395457	1.18774	NA
ASIM_0001651601	Anis.16058	6,25158703814188e-05	0.00139525	-1.36421	2.9912	2.33272	3.93978	4.0811	1.28206	1.00098	0.0400498	0.580064	NA
ASIM_0001653301	Anis.16069	0.00283038	0.0118315	-1.58941	7.97003	2.8236	3.3157	3.35055	0	0	0.107101	0.051166	NA
ASIM_0001654901	Anis.16091	6,81764303300803e-05	0.00143826	1.94782	0.216455	0	0	0	5.90096	6.24652	7.97919	4.56485	UDP-glucuronosyltransferase
ASIM_0001655401	Anis.16093	0.00152437	0.00790061	1.89415	0.86526	0.35289	0	0.385018	6.95776	15.3814	7.21783	9.10743	NA
ASIM_0001656901	Anis.16106	0.000808544	0.00532338	1.15514	4.35954	4.36623	6.84868	4.58784	33.4105	34.3662	16.0431	25.0902	NA
ASIM_0001657201	Anis.16108	0.00210197	0.0097765	1.1277	13.6219	11.9052	21.2734	21.8202	166.582	102.156	62.3499	65.628	NA
ASIM_0001657701	Anis.16116	3,94698136320093e-05	0.00121722	2.46032	6.20227	4.63381	4.07326	6.47534	140.694	125.039	87.9349	67.3813	VWFA domain-containing protein
ASIM_0001658001	Anis.16119	0.00575747	0.0192643	-1.08781	3.45021	1.65959	4.83264	4.22416	1.38387	0.747338	0.694765	0.740153	28S ribosomal protein S35, mitochondrial (inferred by orthology to a human protein)
ASIM_0001661101	Anis.16150	0.000123057	0.00192745	-1.42984	18.6634	18.6445	22.4924	22.4917	8.36247	8.30892	3.4406	6.59432	Protein disabled (inferred by orthology to a D. melanogaster protein)
ASIM_0001661701	Anis.16157	2,3784300565266e-05	0.000952681	1.19042	33.7508	23.3371	35.823	31.3891	205.921	174.339	105.442	133.402	Aldo_ket_red domain-containing protein
ASIM_0001661901	Anis.16159	0.000106548	0.0017748	1.46471	3.20935	4.06563	4.50731	5.05174	43.9988	36.642	20.5045	27.0071	Ribosomal protein
ASIM_0001663601	Anis.16176	0.000748983	0.00508636	1.29043	5.18357	3.98804	4.14502	5.30444	26.2364	20.7148	24.8363	15.7017	40S ribosomal protein S15a (inferred by orthology to a human protein)
ASIM_0001665301	Anis.16202	0.00492542	0.0171686	1.39686	7.48629	4.56398	3.88346	6.04473	49.0702	43.023	18.0696	48.3568	Basement membrane proteoglycan (inferred by orthology to a C. elegans protein)
ASIM_0001666301	Anis.16208	0.000111066	0.00181023	-1.4018	20.7658	21.8199	27.4048	23.4137	13.7358	10.5879	4.52433	7.34178	CCR4-NOT transcription complex subunit 2 (inferred by orthology to a human protein)
ASIM_0001666701	Anis.16217	0.000173554	0.00227305	-1.10268	20.6586	18.5251	22.3863	17.4221	11.5937	9.42206	6.40602	6.13729	Splicing factor 3A subunit 2 (inferred by orthology to a human protein)
ASIM_0001668301	Anis.16239	0.000236093	0.00264666	-1.17792	6.29973	7.42183	6.35684	6.04638	3.13155	2.449	1.29956	1.48173	Putative zinc finger protein (inferred by orthology to a S. mansoni protein)
ASIM_0001668601	Anis.16240	0.000461251	0.00381675	1.34747	6.71123	3.50354	4.48784	5.60653	60.674	53.078	19.1273	38.8341	NA
ASIM_0001668901	Anis.16244	0.00024229	0.00268022	-1.43435	7.77098	11.198	10.1585	8.3524	2.62633	1.95593	1.43691	1.44292	NA
ASIM_0001670601	Anis.16260	0.00602567	0.0199359	-1.00515	4.45068	2.02416	5.60899	3.92988	2.46071	1.54659	0.750061	1.63001	HMG box domain-containing protein
ASIM_0001673601	Anis.16292	0.00173708	0.00855068	1.28725	11.1198	6.70153	7.11935	12.1996	66.675	72.3384	30.7216	57.51	Basement membrane proteoglycan (inferred by orthology to a C. elegans protein)
ASIM_0001675601	Anis.16309	0.000161278	0.00219405	1.16803	0	0	0	0	3.7954	3.63185	2.65781	1.89882	Cytochrome P450 4V2 (inferred by orthology to a human protein)
ASIM_0001676301	Anis.16316	0.00986478	0.0282339	-1.10527	1.54248	4.75659	2.66025	3.38456	0	0	0	0.477048	NA
ASIM_0001678201	Anis.16341	0.000635529	0.00459642	1.15182	0.170494	0	0	0.541858	3.46485	4.21213	2.57797	3.3519	N-acetyltransferase domain-containing protein
ASIM_0001678301	Anis.16345	0.00323664	0.0128912	1.46189	0	0.196219	0	0	2.83966	7.61576	3.12114	3.50903	NA
ASIM_0001680001	Anis.16366	0.000155742	0.00216082	1.331	0.218627	0	0	0.302819	7.5756	4.60221	3.34958	4.17461	Histone H3
ASIM_0001680101	Anis.16367	8,62057953856521e-05	0.00156866	1.50063	0	0	0	0	4.70467	3.27246	2.97813	4.66238	H15 domain-containing protein
ASIM_0001681001	Anis.16375	2,22059192666046e-05	0.000926735	2.81095	1.40337	0.29691	0.753512	0.589827	37.4046	37.3219	26.2049	36.4915	DUF148 domain-containing protein
ASIM_0001681701	Anis.16379	7,13664304607953e-05	0.00144597	1.21476	16.9536	11.2593	12.1029	14.467	109.297	86.8491	48.4889	62.165	Ribosomal protein L15
ASIM_0001681801	Anis.16381	0.000122553	0.00192451	2.02834	2.10578	2.27163	1.06332	2.02915	35.0506	29.7593	20.206	21.8097	Glutathione S-transferase P (inferred by orthology to a human protein)
ASIM_0001682601	Anis.16394	0.000592592	0.00438815	-1.8286	13.6966	8.28167	12.5994	11.0353	5.73179	2.59821	0.664642	2.78666	Probable N-acetylgalactosaminyltransferase 6 (inferred by orthology to a C. elegans protein)
ASIM_0001683201	Anis.16399	0.00329042	0.0130109	-1.13372	2.98253	3.42927	2.79833	2.18233	2.38051	2.03739	0.121147	0.589196	Transmembrane protein 144 homolog (inferred by orthology to a C. elegans protein)
ASIM_0001685901	Anis.16428	0.000164694	0.00221127	-3.29228	30.7939	35.0252	24.3313	54.9431	0.839777	1.02703	0	1.20298	NA
ASIM_0001686501	Anis.16434	0.0034266	0.0134044	1.09055	0	0.360474	0	0	5.54674	3.20074	1.99559	2.68904	NA
ASIM_0001686601	Anis.16440	0.000223655	0.00257521	-1.07733	3.16434	1.80418	3.31828	3.22557	0.917381	0.749788	0.357438	0.571769	Dehydrogenase/reductase SDR family member 1 (inferred by orthology to a human protein)
ASIM_0001686801	Anis.16441	0.00170837	0.00848003	1.6922	3.0508	3.79733	2.04778	4.24727	27.2106	20.068	28.3074	14.886	Histone H4
ASIM_0001686901	Anis.16442	0.000153836	0.00215243	1.89737	4.09277	4.2069	2.41745	3.38545	34.8048	23.8479	29.8656	26.4522	Histone H2B
ASIM_0001687701	Anis.16449	9,87827737319869e-05	0.00169699	-1.3065	3.71952	2.22895	2.57412	2.39907	1.16118	0.913015	0	0.251925	G_PROTEIN_RECEP_F1_2 domain-containing protein
ASIM_0001688201	Anis.16459	8,72781507421649e-06	0.000578766	1.7116	0.549727	0.428751	0.672944	0.282742	8.21415	7.26255	7.50687	6.98293	Aminopeptidase
ASIM_0001689801	Anis.16474	1,14512590357885e-05	0.000671627	-1.7155	10.5785	6.21615	11.0748	11.2285	3.49606	2.71233	0.974999	1.64344	Elongin-C
ASIM_0001690201	Anis.16481	0.000578599	0.00431407	2.46469	0	0	0	0	14.0564	25.9246	14.3018	7.28334	Phosphate transporter
ASIM_0001691201	Anis.16491	0.0205604	0.0485198	1.12335	0	0.641974	0	0.277997	11.3381	6.54059	3.21672	2.41148	Kleisin, abnormal closure, protein 2 (inferred by orthology to a C. elegans protein)
ASIM_0001691701	Anis.16495	0.000800114	0.00529411	-1.19568	5.42443	5.39762	5.29132	8.8608	3.34659	2.27132	1.06357	1.88404	NA
ASIM_0001692201	Anis.16505	0.00221059	0.0101268	1.43826	3.82953	1.65492	2.17477	1.91621	17.055	15.6139	17.1373	10.1189	40S ribosomal protein S17 (inferred by orthology to a C. elegans protein)
ASIM_0001692301	Anis.16506	0.00212963	0.00983475	-1.2666	2.23748	1.5312	2.3304	4.55858	0.505205	0.405369	0	0.305514	NA
ASIM_0001693301	Anis.16513	0.00183755	0.00889132	1.64253	4.85481	2.84949	3.65565	1.64742	30.115	23.7666	22.8516	18.2342	NA
ASIM_0001693501	Anis.16519	0.0032338	0.0128912	-1.00759	4.57926	6.02977	3.97518	4.70268	3.5054	2.46388	0.91555	1.58282	FI18312p1 (inferred by orthology to a D. melanogaster protein)
ASIM_0001693701	Anis.16521	0.000928056	0.00580337	-1.66877	3.80871	3.68979	6.9788	6.41798	0.521739	0.962832	0	0.675072	Flt3-interacting zinc finger protein 1 (inferred by orthology to a human protein)
ASIM_0001694601	Anis.16529	0.00110345	0.00645839	1.4009	0	0	0	0	3.03276	2.37203	2.15095	4.89161	Ig-like domain-containing protein
ASIM_0001695201	Anis.16540	0.00793254	0.0242199	-1.07312	5.87138	2.8038	4.61795	2.55355	4.39382	2.42553	0.517526	1.60306	Ras-related protein Rab-18 (inferred by orthology to a C. elegans protein)
ASIM_0001695501	Anis.16538	5,51928902741139e-05	0.00138506	1.37378	0	0	0	0	4.47721	5.87494	2.92255	3.23869	CHK domain-containing protein
ASIM_0001696101	Anis.16546	0.00010861	0.00178974	-1.78188	134.947	150.166	163.028	164.628	38.4304	52.9083	22.4923	31.5889	Zinc finger protein, putative (inferred by orthology to a S. mansoni protein)
ASIM_0001697401	Anis.16563	0.0011719	0.0066957	-1.32449	15.5499	8.94523	15.0927	18.3882	4.28397	6.21803	3.18979	3.9678	SAM domain-containing protein
ASIM_0001697801	Anis.16568	4,64360533755093e-05	0.0012873	-1.67364	9.03057	9.09041	8.08343	12.176	1.70472	1.21503	0.926382	1.26684	Fatty-acid and retinol-binding protein 1
ASIM_0001700701	Anis.16599	0.00030231	0.00305317	1.315	6.18919	5.04888	5.23638	4.28038	35.0984	36.7429	18.9972	29.5658	NA
ASIM_0001701201	Anis.16604	0.00129385	0.00711539	-1.0055	4.77452	4.76489	4.02811	4.86327	1.61785	1.28606	0.697542	1.81162	NA
ASIM_0001701301	Anis.16605	0.00201262	0.00945831	-1.36953	3.16709	4.37186	6.59439	5.84267	2.35086	1.36634	0.324768	1.20805	NA
ASIM_0001701901	Anis.16616	0.00117827	0.00671213	1.90465	0.997874	2.09756	3.84341	2.54573	32.0122	32.4659	22.8083	19.8147	Papilin (inferred by orthology to a C. elegans protein)
ASIM_0001702901	Anis.16627	6,19255278624387e-05	0.00139525	1.84804	0.294268	0	0	0.298243	20.3093	18.3879	7.35249	6.94588	NA
ASIM_0001704801	Anis.16642	0.00117362	0.00670056	-1.36294	3.62486	2.09955	2.95516	1.86043	1.08449	1.39856	0	0	NA
ASIM_0001705101	Anis.16646	0.00752863	0.023368	1.37701	18.3754	7.87214	6.31009	9.19067	77.8201	80.3786	36.9759	60.4601	Basement membrane proteoglycan (inferred by orthology to a C. elegans protein)
ASIM_0001705201	Anis.16648	0.00220433	0.0101117	1.48002	1.50905	1.13842	2.48169	1.43209	19.3151	18.0753	7.70365	19.9451	NA
ASIM_0001706301	Anis.16662	1,32009602858973e-05	0.000700035	1.60474	0	0	0	0.114765	7.47086	8.24721	3.74506	5.44003	NA
ASIM_0001710001	Anis.16691	0.000193542	0.00241268	-1.16083	6.01416	6.20977	8.70981	7.73139	3.48799	3.93181	1.54293	2.016	NA
ASIM_0001711901	Anis.16714	8,2828775548438e-05	0.00156227	-1.07939	4.36633	3.40014	3.96006	3.89583	2.11934	2.04879	0.505367	1.31507	PHD domain-containing protein
ASIM_0001713601	Anis.16725	0.000132715	0.00200735	1.28993	0.411174	0	0	0.44198	6.85713	6.09284	3.6104	4.02257	Flavin-containing monooxygenase
ASIM_0001715601	Anis.16742	0.000423846	0.00364878	-1.20686	10.1227	11.1672	13.1569	15.9761	9.54063	7.75654	2.75074	4.83243	Calnexin (inferred by orthology to a C. elegans protein)
ASIM_0001717001	Anis.16760	0.000331004	0.003183	-1.49955	3.64673	4.92658	5.20823	4.54683	0.293353	0.605329	0.40217	0	NA
ASIM_0001717801	Anis.16765	0.00193742	0.00919496	1.00706	1.34797	1.00323	1.9699	0.915967	6.93071	8.41292	4.70252	6.78483	NA
ASIM_0001720601	Anis.16786	0.00630606	0.0205722	1.46972	0.649464	1.63683	1.80273	3.17639	8.55411	14.8158	9.81744	11.6455	NA
ASIM_0001721501	Anis.16795	0.00127357	0.0070536	1.75471	14.4395	8.868	10.415	9.45119	145.858	82.958	89.3397	55.3998	Elongation of very long chain fatty acids protein
ASIM_0001723901	Anis.16814	0.00014418	0.00210087	5.11119	8.42539	3.68707	1.64256	2.17164	1589.08	902.619	559.454	1207.66	Col_cuticle_N domain-containing protein
ASIM_0001725801	Anis.16834	0.00764433	0.0236888	-1.41895	2.69852	3.21625	5.31592	7.40933	0	0.27999	0.657554	0	NA
ASIM_0001728001	Anis.16858	5,76991032902319e-05	0.0013891	1.86756	17.3432	12.511	15.7959	14.5683	188.596	239.075	91.4039	147.676	Properdin (inferred by orthology to a human protein)
ASIM_0001728701	Anis.16866	0.00120511	0.00681419	-1.08303	22.0327	17.3366	24.2369	19.6917	12.4241	14.8087	5.25957	10.3121	NA
ASIM_0001729101	Anis.16871	0.000620213	0.00452976	1.31137	1.35396	1.27399	1.63289	0.644604	10.0358	8.30236	7.57545	6.75661	NA
ASIM_0001729801	Anis.16883	6,89069197834513e-06	0.000529136	-1.58436	4.26178	3.48642	4.29023	3.26576	0.0433245	0.0954458	0	0	CHK domain-containing protein
ASIM_0001730201	Anis.16887	0.00377823	0.0143914	1.59488	1.06095	0.715155	1.24804	0.313689	7.81387	12.9732	10.2894	5.123	MFS domain-containing protein
ASIM_0001731901	Anis.16905	0.000974892	0.00595872	-1.26084	2.50265	2.61505	4.8906	3.85797	1.47947	0.730823	0.304684	0.480007	NA
ASIM_0001734001	Anis.16923	0.00137392	0.00739961	1.14673	2.46996	2.97564	4.26375	3.61488	37.4503	26.8423	14.1537	13.8382	Spermidine synthase (inferred by orthology to a human protein)
ASIM_0001734701	Anis.16926	0.000442468	0.0037461	1.55995	6.14975	4.92954	5.9447	6.3449	51.5944	47.9722	41.7707	25.0113	40S ribosomal protein S3 (inferred by orthology to a C. elegans protein)
ASIM_0001735301	Anis.16931	0.00128287	0.00708205	1.18608	0	0	0.419988	0	5.34814	5.50197	2.03261	4.29632	Splicing factor U2af 38 kDa subunit (inferred by orthology to a D. melanogaster protein)
ASIM_0001735801	Anis.16938	0.000948919	0.00586695	-1.19832	7.88102	7.43468	6.89856	6.62766	3.04196	1.83044	1.92885	1.12206	PH domain-containing protein
ASIM_0001736901	Anis.16949	0.000476798	0.00389503	-1.15448	29.9598	16.441	28.8454	28.9305	14.7143	15.9404	7.33722	10.7656	Another B-box affiliate (inferred by orthology to a D. melanogaster protein)
ASIM_0001737801	Anis.16959	0.00724105	0.0227141	-1.07584	3.78078	1.03395	2.22196	1.63265	1.69262	0.805442	0	0.60714	Ion_trans domain-containing protein
ASIM_0001738301	Anis.16971	0.000111073	0.00181023	1.98737	0	0.321766	0	0	7.55329	11.0065	6.46044	6.53767	NA
ASIM_0001739201	Anis.16979	0.000848137	0.00545008	1.17997	0.098661	0.201799	0.248099	0.041248	4.44618	6.3759	2.43596	3.33872	ABC transporter domain-containing protein
ASIM_0001739501	Anis.16984	0.00135397	0.00732192	1.57552	2.27553	1.33652	1.86808	3.9481	17.7897	21.7976	13.4935	20.9447	Carboxypeptidase
ASIM_0001743301	Anis.17021	0.00428071	0.0157003	1.95609	25.1651	17.3681	9.48457	18.1658	100.72	201.983	147.607	88.7381	NA
ASIM_0001745501	Anis.17043	3,90355619261928e-05	0.00121331	3.47664	4.88226	2.72294	3.02275	3.08515	301.121	164.384	120.821	223.818	Col_cuticle_N domain-containing protein
ASIM_0001745601	Anis.17044	4,12378662519863e-05	0.00124491	3.29702	0.686705	0	0	0	51.5857	29.8606	28.976	37.6972	NA
ASIM_0001746801	Anis.17060	0.000508483	0.00401299	3.19495	2.67017	0.988643	4.58817	2.18409	124.82	67.5936	121.095	66.5982	NA
ASIM_0001749001	Anis.17082	0.00229754	0.0103781	1.13531	0.995049	1.11951	1.23919	2.75395	15.7327	12.2149	6.67438	8.87771	NA
ASIM_0001749601	Anis.17093	0.000167024	0.00222284	1.28732	0	0	0	0	9.41649	6.33012	2.63029	3.54395	NA
ASIM_0001750101	Anis.17097	3,84352461024751e-05	0.00120785	1.21078	34.1156	25.0437	29.9328	29.8623	166.17	179.246	95.8722	132.9	Oxoglutarate dehydrogenase (succinyl-transferring)
ASIM_0001751601	Anis.17110	0.00125124	0.00697307	-3.34398	56.5102	14.7944	11.7838	33.1256	0	0	0	0	NA
ASIM_0001753101	Anis.17131	0.0103558	0.0292681	-1.22649	14.8086	4.84839	7.85727	6.04728	2.76271	3.6446	1.80636	1.91547	NA
ASIM_0001754901	Anis.17150	1,83380326954641e-05	0.000824073	1.158	2.28247	2.52609	2.5401	2.35947	16.0866	14.6209	9.99325	10.6583	Aminotran_1_2 domain-containing protein
ASIM_0001755801	Anis.17162	0.001076	0.00635587	-1.57417	5.25081	3.73617	8.91305	6.9489	1.3554	0.624791	0.511044	0.848111	NA
ASIM_0001756501	Anis.17171	0.00277735	0.0117054	1.99967	13.4304	19.3186	9.94806	12.9538	285.874	120.189	86.0023	153.466	NA
ASIM_0001758901	Anis.17189	1,17485521977656e-06	0.00028036	3.10691	3.32295	1.60511	2.25752	2.37384	138.469	133.127	79.272	85.9542	M20_dimer domain-containing protein
ASIM_0001760401	Anis.17207	0.000133873	0.00200735	-1.11915	8.16489	6.84463	10.3199	12.0147	7.32004	6.52673	2.28825	3.72738	COP9 signalosome complex subunit 1 (inferred by orthology to a C. elegans protein)
ASIM_0001760801	Anis.17210	0.00776831	0.0239063	1.22554	0.339638	0.700465	1.12213	0	9.50704	6.65464	3.81097	4.73768	Putative cytochrome b5 (inferred by orthology to a S. mansoni protein)
ASIM_0001761501	Anis.17215	0.000556591	0.0042528	1.40926	4.58771	4.28388	3.59099	4.84859	23.4588	37.5386	20.9912	20.7788	NA
ASIM_0001761701	Anis.17217	0.00171785	0.00849227	-1.24963	29.1659	42.0779	38.4346	33.2694	18.6821	18.4793	7.7734	12.9416	NA
ASIM_0001761801	Anis.17221	0.000111504	0.00181023	2.15994	0	0.487883	0.518902	0	9.31858	11.7648	8.52271	9.93735	NA
ASIM_0001762601	Anis.17227	6,63359722108403e-05	0.00141302	1.70804	19.617	12.2407	14.1	17.8071	150.065	150.526	106.307	92.0632	Nucleoside diphosphate kinase
ASIM_0001763701	Anis.17243	0.00134294	0.00729311	-1.46367	6.28042	2.55635	7.40397	6.36181	2.81709	3.37493	0.878471	0.684296	NA
ASIM_0001763801	Anis.17240	0.00464142	0.0164931	1.10216	7.79408	7.4697	4.94889	10.246	43.7292	28.2242	23.9404	29.0674	60S acidic ribosomal protein P2
ASIM_0001764201	Anis.17248	5,90515515741519e-05	0.00139203	-1.65445	6.41289	8.30006	8.38897	9.49456	1.60831	1.11688	0.841281	0.739764	CRAL-TRIO domain-containing protein
ASIM_0001767001	Anis.17277	0.00142499	0.00758315	-1.75249	10.9396	10.3241	22.6398	9.77862	2.99479	2.2586	1.26061	2.03828	NA
ASIM_0001767201	Anis.17280	6,92086084685961e-05	0.00144597	-2.24043	25.344	16.4812	27.236	37.9624	4.84198	5.06792	1.79147	3.32305	Actin-binding Rho-activating protein (inferred by orthology to a human protein)
ASIM_0001767701	Anis.17290	0.00116606	0.00668721	-1.10421	5.04117	2.31991	3.62447	4.502	1.32076	1.16993	0.827958	0.681194	NA
ASIM_0001768501	Anis.17302	2,5194341033985e-05	0.000978182	1.62494	0.233362	0	0	0.394643	9.22914	7.21819	4.78637	6.23118	Solute carrier family 35 member F6 (inferred by orthology to a human protein)
ASIM_0001770201	Anis.17316	0.00419147	0.0154668	-1.1894	2.68724	2.50632	6.13405	3.16181	4.66939	3.0306	0.49309	0.765413	PH domain-containing protein
ASIM_0001770401	Anis.17320	1,05754186070506e-05	0.000644513	4.2365	0.425933	0	0.0632003	0	79.7743	120.271	92.5369	59.2219	VWFA domain-containing protein
ASIM_0001771001	Anis.17324	0.000298085	0.00301984	2.2775	0	0	0.15266	0.742128	15.6532	27.4016	10.3042	13.3969	NA
ASIM_0001773201	Anis.17351	1,25249244142811e-05	0.000696949	4.14759	0	0.334059	0	0.315811	100.593	142.748	57.0792	99.3982	Epimerase domain-containing protein
ASIM_0001776601	Anis.17388	2,64286519602308e-05	0.000985173	-2.44393	41.9647	23.6466	36.0917	33.79	4.46181	3.11928	2.59445	2.05419	NA
ASIM_0001777201	Anis.17391	0.002309	0.0104115	1.95998	1.47778	1.14931	3.69244	3.19924	19.8984	18.2863	30.4435	16.4551	NA
ASIM_0001777301	Anis.17393	5,29753344213901e-05	0.00135375	-1.34886	50.1648	33.3591	53.4514	61.7362	26.8475	26.2247	12.8328	15.669	Carboxylic ester hydrolase
ASIM_0001777801	Anis.17397	0.00728667	0.0228119	1.14003	1.50399	1.39406	0.609757	2.05086	9.45226	10.3359	7.86894	4.93446	NA
ASIM_0001778901	Anis.17411	8,80999791754711e-05	0.00158436	1.75056	0	0	0	0	7.23278	3.9183	5.00936	4.92217	NA
ASIM_0001779001	Anis.17412	0.0025262	0.0109845	-1.16925	19.5884	14.4861	15.3712	17.5116	6.2067	6.84606	6.18127	3.18962	MEMO1 family protein tag-253 (inferred by orthology to a C. elegans protein)
ASIM_0001779501	Anis.17417	0.00013466	0.00200735	1.31538	43.861	28.4891	36.3349	47.2332	256.254	239.48	168.256	156.52	Peroxiredoxin 1 (inferred by orthology to a D. melanogaster protein)
ASIM_0001780001	Anis.17425	0.000213116	0.00252245	-1.82848	39.6185	22.2335	34.2497	38.8261	8.69245	9.8138	3.82802	7.99851	PDZ domain-containing protein
ASIM_0001780101	Anis.17424	0.000270511	0.00286123	2.55555	120.121	42.7219	60.4966	101.064	2462.32	1964.94	1004.38	1565.04	SXP/RAL-2 family protein 2 isoform 1
ASIM_0001781401	Anis.17441	0.000284368	0.0029591	1.55283	5.42453	4.86139	7.09693	6.08452	42.304	65.422	31.2636	35.4967	NA
ASIM_0001784601	Anis.17467	0.00122986	0.0069086	1.64393	1.24999	1.43298	0.566107	1.27377	15.9101	10.1834	12.172	7.53839	Protein MGR2 homolog
ASIM_0001784901	Anis.17470	0.000151998	0.00214589	-1.61444	35.4334	23.1222	38.0744	37.6016	8.33251	10.7069	5.62001	7.88821	NA
ASIM_0001785601	Anis.17480	1,85632434668292e-06	0.000331505	3.31846	0.863529	0.533688	1.05314	0.464018	71.223	78.9856	48.547	49.2271	NA
ASIM_0001787501	Anis.17497	0.0015007	0.00784986	1.57437	0.332765	0	0	0	12.5847	5.51933	3.61673	6.93581	Fer4_20 domain-containing protein
ASIM_0001787801	Anis.17499	0.000510682	0.0040262	1.42368	0	0.293148	0	0	4.67719	2.86973	2.81713	4.2726	NA
ASIM_0001788701	Anis.17504	0.00393381	0.0148004	1.95599	0	0	0	0	0.193654	0.52485	10.3552	1.43954	NA
ASIM_0001790201	Anis.17517	5,21039252675548e-05	0.00134716	1.02206	10.4928	6.60275	10.8319	11.4622	77.5946	58.003	31.1467	38.0943	60S ribosomal protein L9
ASIM_0001790601	Anis.17519	0.0108624	0.0303027	1.25052	694.704	228.951	305.188	442.755	2255.64	2086.04	1495.43	1690.82	Acetyl-CoA acetyltransferase, mitochondrial (inferred by orthology to a human protein)
ASIM_0001791001	Anis.17522	0.000902094	0.00567337	1.32794	0.888006	0.114549	0.223457	0.2449	10.7598	11.2893	3.51301	6.74675	NA
ASIM_0001791301	Anis.17525	0.000180732	0.00233643	1.00571	9.45104	7.52868	12.5871	10.2869	55.1718	48.2528	30.9416	33.3034	UDP-glucuronosyltransferase
ASIM_0001791601	Anis.17531	1,03639667314859e-05	0.000641814	2.93991	1.68038	1.95506	3.10069	3.21319	88.3299	97.429	61.7753	77.7456	NA
ASIM_0001793901	Anis.17554	8,24876105398609e-06	0.000565556	1.18877	30.8532	30.3995	36.8321	36.661	191.628	188.711	112.603	132.494	Transaldolase
ASIM_0001794301	Anis.17558	0.000131029	0.00200034	1.78933	25.8325	13.5283	25.6571	20.0983	326.045	217.613	144.732	163.191	Glycine cleavage system H protein
ASIM_0001795401	Anis.17568	0.000948016	0.00586609	1.01436	8.33458	5.47309	7.8509	5.53243	39.1193	31.427	22.6346	21.4507	NA
ASIM_0001798901	Anis.17599	0.000195453	0.00242469	-1.22331	4.97193	4.02161	4.78095	4.72415	1.41302	1.69267	0.925459	0.510945	ATP_Ca_trans_C domain-containing protein
ASIM_0001799801	Anis.17606	0.014883	0.0380195	1.22295	0.13571	1.021	0.197808	0	8.58866	4.10956	2.9553	3.71588	NA
ASIM_0001805001	Anis.17667	0.00200761	0.00944058	-1.35879	16.9451	6.36091	12.941	14.0659	11.3829	5.53699	2.57335	4.40629	Splicing factor 3B subunit 6-like protein (inferred by orthology to a C. elegans protein)
ASIM_0001808201	Anis.17701	0.00246117	0.0108468	-1.63894	37.3304	16.4745	21.7785	34.1956	7.43494	11.2961	5.68777	4.18311	Transmembrane protein 144 (inferred by orthology to a human protein)
ASIM_0001809301	Anis.17711	0.00233056	0.0104841	2.52935	46.8676	16.31	16.5447	44.5487	498.168	617.898	510.254	305.372	Galectin
ASIM_0001809501	Anis.17713	0.000172917	0.00226979	2.16129	0.436121	0.785137	1.13573	0.800899	27.0247	18.9793	11.6424	22.3048	Putative serine protease (inferred by orthology to a C. elegans protein)
ASIM_0001809601	Anis.17714	0.00207353	0.00967784	1.48553	12.5844	9.38233	23.6961	17.1431	112.239	122.213	83.3974	72.7334	Cathepsin F (inferred by orthology to a S. mansoni protein)
ASIM_0001810401	Anis.17721	0.000852924	0.00546711	1.27238	31.6488	15.8268	22.6494	32.0212	174.939	153.576	104.601	107.044	40S ribosomal protein S20
ASIM_0001810601	Anis.17720	0.00010835	0.00178928	2.78	14.2321	8.72492	14.1069	23.5111	640.894	403.482	240.966	410.618	Col_cuticle_N domain-containing protein
ASIM_0001811301	Anis.17731	0.000579217	0.00431407	2.01321	2.60566	3.37724	6.88371	3.74145	82.8356	74.5527	40.0974	38.5659	NA
ASIM_0001811601	Anis.17735	0.000102992	0.00173818	1.1191	1.88101	1.97674	2.12857	2.76231	12.4543	9.80296	8.61025	10.1007	NA
ASIM_0001811801	Anis.17736	0.000843376	0.00543757	1.20999	1.234	1.00929	2.06527	2.19599	13.7295	17.6925	7.23932	10.8256	UTP--glucose-1-phosphate uridylyltransferase
ASIM_0001812501	Anis.17743	4,00407832119587e-05	0.00122989	-1.04011	6.62178	3.84183	5.90164	5.54823	4.54648	3.72408	1.24585	2.18971	Serine/threonine-protein kinase Doa (inferred by orthology to a D. melanogaster protein)
ASIM_0001813401	Anis.17749	0.000830855	0.00539775	2.2845	2.04155	2.02254	0.721027	2.91338	62.1895	60.1626	20.9826	44.0363	Phosphoglycerate mutase (2,3-diphosphoglycerate-independent)
ASIM_0001825201	Anis.17848	0.00082812	0.00538454	1.14565	4.23957	5.65091	4.37579	4.98509	34.8317	31.2227	17.634	17.9211	Malate dehydrogenase
ASIM_0001826101	Anis.17857	2,50851615319903e-05	0.000978182	1.54529	0	0	0	0	5.528	4.37708	4.29288	3.23652	Inosine triphosphate pyrophosphatase
ASIM_0001826201	Anis.17859	0.00481333	0.0168851	1.97504	2.08774	4.74961	2.98142	6.17746	34.1398	59.367	42.1858	21.4803	Gelsolin-like protein 1 (inferred by orthology to a C. elegans protein)
ASIM_0001826701	Anis.17864	0.000294569	0.00300797	1.16624	15.1179	12.2833	17.4291	19.9254	68.3829	68.7421	60.5058	54.1618	Protein slowmo (inferred by orthology to a D. melanogaster protein)
ASIM_0001827801	Anis.17880	0.000986968	0.00600073	1.62998	7.81791	4.53152	3.89705	8.41041	59.9019	47.6567	40.0253	35.4702	40S ribosomal protein S5 (inferred by orthology to a C. elegans protein)
ASIM_0001828801	Anis.17887	0.00062444	0.00454941	1.1818	0	0	0	0	1.54739	3.23874	2.14142	2.21729	NA
ASIM_0001830401	Anis.17903	0.00271287	0.0115095	1.33493	72.4992	32.3358	36.8213	38.1002	297.175	296.803	163.856	214.974	NA
ASIM_0001831901	Anis.17914	6,58139944296199e-05	0.00141302	1.57277	0.420111	0.170541	0.723148	0.446273	8.2342	10.8041	5.75645	7.24119	NA
ASIM_0001832301	Anis.17917	0.00392518	0.0147752	1.40036	0.987073	0.998099	0.976107	1.43179	7.58623	17.86	7.847	7.07009	AB hydrolase-1 domain-containing protein
ASIM_0001833301	Anis.17930	0.000133466	0.00200735	1.1846	0.178919	0.153772	0	0.216308	4.93166	4.8633	2.34395	3.73836	Peroxidasin (inferred by orthology to a D. melanogaster protein)
ASIM_0001834101	Anis.17940	0.00037392	0.00342489	2.10423	7.23671	3.58857	6.17356	10.7924	107.268	104.979	59.7631	93.8194	Pepsin-I3 domain-containing protein
ASIM_0001836401	Anis.17968	0.000184435	0.00235654	-1.12553	3.7502	4.82733	3.60896	4.13526	0.939795	0.48133	0.619394	0.626958	Pepsin-I3 domain-containing protein
ASIM_0001838501	Anis.17986	2,69848611541557e-05	0.00100105	1.09881	0	0	0.183461	0	3.40632	3.22933	2.28296	2.19258	Solute carrier family 35 member F6 (inferred by orthology to a human protein)
ASIM_0001838901	Anis.17988	0.0187384	0.0454063	1.04715	1.39171	0.850565	0	0.471447	6.35904	7.05686	3.46276	3.77584	NA
ASIM_0001839701	Anis.17998	0.000162858	0.00220174	-1.06445	20.5525	14.3606	18.2805	15.8554	7.88965	7.17333	5.90599	5.31042	Receptor expression-enhancing protein
ASIM_0001840001	Anis.18001	0.0029905	0.0122841	1.28515	29.5725	20.0413	19.7581	31.6538	102.02	164.579	104.296	87.2503	Estradiol 17-beta-dehydrogenase 8 (inferred by orthology to a human protein)
ASIM_0001840501	Anis.18011	0.00630191	0.0205722	-1.01209	6.10855	4.84395	4.61553	6.28853	6.36193	2.35303	1.32208	2.24636	NA
ASIM_0001842401	Anis.18029	0.000502092	0.00397481	1.00664	0.714962	0.400729	1.19596	1.2972	7.43575	7.76455	4.27333	5.3532	NA
ASIM_0001843601	Anis.18044	1,09517837599826e-05	0.000657021	1.01475	0.312706	0.538017	0.470232	0.401235	2.862	2.70867	3.04773	2.62658	NA
ASIM_0001844301	Anis.18051	0.00500855	0.0173637	1.0288	2.14443	1.44686	3.60994	2.30656	7.45214	10.1466	7.95594	9.86058	NA
ASIM_0001844501	Anis.18052	0.000524733	0.00410554	-1.22135	33.7349	41.0246	36.5392	41.7713	26.2173	20.7346	9.41724	14.6072	NA
ASIM_0001845001	Anis.18059	0.000542287	0.00418757	1.79748	0	0	0	0	11.5808	6.19105	3.91304	8.64195	NA
ASIM_0001846101	Anis.18073	0.00250537	0.0109435	-1.69783	7.85379	3.93948	2.98113	7.25481	0.145774	0	0.308661	0.053885	C-type lectin domain-containing protein
ASIM_0001847401	Anis.18089	0.00046242	0.0038182	1.64015	2.10784	1.00945	1.78274	2.87525	25.0148	26.9787	17.9596	13.1823	NA
ASIM_0001849201	Anis.18112	0.000752352	0.00508685	4.05338	3.09313	1.20575	0.642318	6.62596	173.42	110.607	196.759	227.985	NA
ASIM_0001849801	Anis.18116	0.000558769	0.00426096	1.43225	1.23767	1.451	1.4064	2.8833	20.7317	18.4598	11.2967	11.1293	Putative dystrobrevin (inferred by orthology to a S. mansoni protein)
ASIM_0001849901	Anis.18117	0.000129131	0.00198319	-1.02531	4.19382	2.97267	3.2889	3.64553	1.05522	1.41868	0.558277	0.905221	Pecanex-like protein
ASIM_0001850401	Anis.18121	0.000190477	0.00238609	1.73308	1.37822	1.64507	3.19467	2.15063	34.8726	30.2342	16.9149	18.9901	NA
ASIM_0001852401	Anis.18143	0.0203347	0.0481944	-1.17174	11.0656	3.40888	6.46299	4.37747	1.32666	1.62735	1.74607	0.794409	Transmembrane protein 144 (inferred by orthology to a human protein)
ASIM_0001852701	Anis.18146	0.000101839	0.00172632	1.82201	0	0.280913	0	0	7.95407	6.59769	4.50571	7.255	Putative serine protease (inferred by orthology to a C. elegans protein)
ASIM_0001853201	Anis.18150	1,37674898148532e-08	0.000105721	4.32679	0	0	0	0	100.094	100.317	79.1897	72.8977	VWFA domain-containing protein
ASIM_0001854101	Anis.18161	0.000415335	0.0036058	1.58335	8.53904	3.96589	5.04058	5.52853	57.0588	41.894	35.1787	34.4968	60S ribosomal protein L28
ASIM_0001855701	Anis.18175	5,00867009367578e-06	0.000457876	3.30505	0	0	0	0.430737	38.6362	49.6125	30.9401	29.333	Apolipoprotein lipid transfer particle (inferred by orthology to a D. melanogaster protein)
ASIM_0001856001	Anis.18177	2,57491224697759e-05	0.000978182	4.15397	1.40791	0	0	0.416788	214.07	163.876	85.5378	123.617	Alpha-amylase
ASIM_0001858101	Anis.18199	0.00102355	0.00618397	1.58701	0	0	0	0.05856	3.80871	8.46346	3.38386	4.83136	Probable cytochrome P450 310a1 (inferred by orthology to a D. melanogaster protein)
ASIM_0001860901	Anis.18230	0.000424884	0.00365362	1.96988	0	0	0	0	14.282	5.6781	6.58254	6.93492	GTP cyclohydrolase 1
ASIM_0001861101	Anis.18235	2,59678208862635e-05	0.000978182	1.83958	1.39566	1.14958	1.86708	2.39127	28.2171	28.5492	14.9976	21.8041	NA
ASIM_0001861901	Anis.18241	0.00180601	0.00880197	-1.03264	3.00447	1.76093	1.57304	2.92325	0.37746	0.201118	0.173895	0.306996	PEPCK_GTP domain-containing protein
ASIM_0001863101	Anis.18250	0.00357699	0.0138029	1.24953	0.718352	0.252196	1.08612	0.827017	5.66887	7.15692	6.95054	3.58252	Uridine diphosphate glucose pyrophosphatase (inferred by orthology to a human protein)
ASIM_0001864101	Anis.18262	3,75434973887145e-06	0.000430293	1.99608	0	0	0	0	12.5421	12.2786	5.81733	8.33774	NA
ASIM_0001864201	Anis.18264	0.0209109	0.0490905	1.79178	1.17679	0.716966	0	1.27972	4.97353	18.0924	13.3079	4.57613	MFS domain-containing protein
ASIM_0001865501	Anis.18280	1,53832146837507e-05	0.000742942	1.68076	3.0602	2.25805	3.48115	2.9456	47.7816	50.739	18.5726	29.3767	GrpE protein homolog, mitochondrial (inferred by orthology to a C. elegans protein)
ASIM_0001865701	Anis.18282	5,10752389579761e-05	0.00133134	-1.54299	14.4111	8.52585	10.8472	10.5728	3.58803	2.72346	1.60398	2.14302	CHK domain-containing protein
ASIM_0001867301	Anis.18297	0.00102869	0.00619318	1.02055	2.68828	1.7313	1.81495	2.09157	20.6391	14.5085	6.59197	12.025	Apoptosis-inducing factor 1, mitochondrial (inferred by orthology to a human protein)
ASIM_0001871001	Anis.18331	0.00969576	0.0279271	1.7539	1.45382	0	2.45128	4.14364	32.8397	34.5151	15.5042	24.8556	NA
ASIM_0001871301	Anis.18335	0.00716042	0.0225533	1.14994	0	0.486116	0	1.02807	3.05076	2.32672	3.12889	3.09162	GB1/RHD3-type G domain-containing protein
ASIM_0001871501	Anis.18343	0.00252605	0.0109845	1.17187	4.29809	3.33265	2.72677	2.78767	25.2144	27.2371	10.2138	19.5337	NA
ASIM_0001873101	Anis.18351	4,3732277729136e-05	0.00125293	-2.1328	16.5246	15.0938	23.8447	19.3849	1.71515	2.50237	1.19146	1.80805	Early embryogenesis protein zyg-11 (inferred by orthology to a C. elegans protein)
ASIM_0001873901	Anis.18358	0.000379946	0.00343652	1.8674	0	0	0	0	6.67638	4.62067	4.04059	8.73815	NA
ASIM_0001876001	Anis.18381	0.00022244	0.00257449	-1.91735	9.7132	13.5592	16.204	11.6962	3.78358	2.61814	0.976828	1.34381	NA
ASIM_0001877501	Anis.18395	4,08625853398625e-06	0.00043319	2.82925	0.197054	0.0518001	0	0	30.8297	33.9639	15.1538	22.4503	MFS domain-containing protein
ASIM_0001877701	Anis.18398	3,60395021368198e-05	0.00118268	2.32405	0	0	0	0	14.5155	19.8551	7.68862	12.9646	Putative l-asparaginase I (inferred by orthology to a S. mansoni protein)
ASIM_0001880401	Anis.18427	0.000149925	0.00213134	1.03991	0	0.105666	0	0	2.78642	2.95443	2.06426	1.71285	NA
ASIM_0001881201	Anis.18431	9,50445841059189e-05	0.00167568	2.03326	11.2909	10.2922	7.56617	10.5212	101.344	86.0505	96.5809	66.1618	40S ribosomal protein S27 (inferred by orthology to a C. elegans protein)
ASIM_0001881301	Anis.18433	0.00282501	0.0118155	-1.473	20.8906	7.43485	21.8346	23.7896	11.5373	9.79752	3.15491	6.81587	NA
ASIM_0001882901	Anis.18447	0.0168254	0.0417816	-1.26174	28.9457	10.4444	14.503	18.0989	14.81	6.31079	6.20884	3.97065	NA
ASIM_0001884701	Anis.18464	0.00181194	0.00881594	-1.57391	30.4423	10.692	15.7741	16.439	6.47229	5.25685	3.0953	3.81194	NA
ASIM_0001887501	Anis.18488	0.00111705	0.00650943	1.2439	0.165289	0	0	0	2.22853	4.37287	2.19176	3.21104	NA
ASIM_0001889101	Anis.18502	0.00217183	0.0100045	2.7304	2.75966	0	0	1.22409	46.4716	31.6237	26.0736	37.3647	NA
ASIM_0001890701	Anis.18515	0.00516798	0.017763	1.53607	1.3933	0.984837	0	1.50399	13.7027	12.4408	7.83796	8.27589	NA
ASIM_0001891301	Anis.18519	0.00852632	0.0254464	1.7526	2.02441	1.63504	0	2.3654	14.6834	13.5744	12.3908	11.7648	Protein kinase domain-containing protein
ASIM_0001891701	Anis.18527	0.0207249	0.048788	1.32475	7.9658	1.31476	3.3847	7.24414	38.2704	39.7382	21.3246	28.9893	NA
ASIM_0001891901	Anis.18525	0.00453526	0.0162209	1.01389	64.448	30.9265	42.307	66.7781	346.099	301.907	129.928	229.824	NA
ASIM_0001892501	Anis.18532	7,36051237226754e-06	0.000543475	-1.29659	9.0284	8.02491	9.09134	10.8703	6.24194	5.33915	1.8714	2.52961	ATP-binding cassette sub-family C member 11 (inferred by orthology to a human protein)
ASIM_0001894201	Anis.18550	8,47362083096215e-05	0.00156866	1.94071	0	0	0.561968	0	11.2384	9.18029	6.60892	8.31028	Reelin domain-containing protein
ASIM_0001897001	Anis.18578	0.000386313	0.00345746	1.94959	0	0.570265	0.324769	0.478193	19.323	11.9121	7.32713	11.014	Globin-like protein (inferred by orthology to a C. elegans protein)
ASIM_0001897701	Anis.18584	0.00146629	0.00771209	-1.1843	11.9124	12.1019	8.56794	9.50069	3.47182	4.02526	1.87173	3.5144	NA
ASIM_0001898001	Anis.18587	0.00300474	0.0123	1.11163	5.91191	4.7114	7.04583	4.51495	41.3931	22.1358	18.3271	24.356	60S ribosomal protein L29
ASIM_0001900301	Anis.18608	3,80899642979937e-05	0.00120522	2.93649	35.9771	29.9104	21.7239	23.7265	738.631	751.898	441.794	708.67	2-amino-3-ketobutyrate coenzyme A ligase, mitochondrial (inferred by orthology to a human protein)
ASIM_0001900401	Anis.18609	3,57492356961586e-06	0.000423622	1.13079	0	0	0	0	2.92946	3.13022	1.95759	2.47573	NA
ASIM_0001901801	Anis.18619	0.000304239	0.00306002	1.97478	1.35468	2.13654	1.09695	2.21746	9.50028	13.7371	21.5568	11.2801	Col_cuticle_N domain-containing protein
ASIM_0001904801	Anis.18643	0.00028004	0.00293374	4.17093	4.54949	0.217551	2.62191	1.76311	360.964	212.216	208.746	282.201	Col_cuticle_N domain-containing protein
ASIM_0001905201	Anis.18650	0.0145913	0.0374238	1.13474	0	0	0	0	0.607065	0.798524	3.7083	0.47963	NA
ASIM_0001905701	Anis.18655	0.00033265	0.00318904	1.71857	3.70362	5.38243	3.15285	3.23844	39.4963	37.5169	23.2728	27.7011	NA
ASIM_0001905801	Anis.18656	0.0194793	0.0465769	1.20549	9.44115	2.7351	3.24044	7.62624	31.9249	28.397	24.5689	21.0317	NA
ASIM_0001905901	Anis.18657	0.0143255	0.0370014	1.25309	0.524921	0.522799	0.353016	0.213099	20.6292	6.16531	3.7622	5.78173	Putative aminopeptidase (inferred by orthology to a C. elegans protein)
ASIM_0001906401	Anis.18661	0.00327012	0.012964	1.97454	4.96765	1.45374	1.43442	4.57703	65.879	52.9736	37.7647	24.1514	NA
ASIM_0001908201	Anis.18679	0.0208134	0.0489363	1.11057	2.07973	1.48327	1.77614	0.28487	5.75486	3.02562	6.11964	5.19339	NA
ASIM_0001908801	Anis.18686	0.00614372	0.0202219	-1.011	2.19952	1.08485	2.97642	2.18603	0.589643	0.866492	0.418017	0	NA
ASIM_0001909301	Anis.18693	0.00670324	0.0215825	-1.24013	2.18577	1.11197	2.20953	2.89332	0.722469	2.35841	0	0	NA
ASIM_0001911101	Anis.18707	0.000791366	0.00526138	-1.38963	3.00305	1.62397	4.56229	4.0403	1.51717	1.00262	0	0.680393	Probable prefoldin subunit 3 (inferred by orthology to a C. elegans protein)
ASIM_0001911201	Anis.18715	0.00039919	0.00351781	3.71695	1.17338	0.74463	4.65995	0.492715	311.865	270.651	86.7559	163.907	NA
ASIM_0001912001	Anis.18714	0.00376545	0.014357	-1.25181	15.4486	8.4737	14.2961	10.7365	3.75466	4.62171	3.87439	2.02597	NA
ASIM_0001912701	Anis.18726	0.0134759	0.0352217	1.21515	4.26105	4.42492	1.53922	3.67	19.2229	21.4023	10.1837	19.0886	Carbonic anhydrase
ASIM_0001913501	Anis.18734	0.00185738	0.0089254	1.18366	0.441656	1.22972	1.17509	0.74348	8.5636	5.79955	4.92289	5.40181	Serine/threonine-protein phosphatase
ASIM_0001913601	Anis.18732	6,70063489971451e-06	0.000525043	3.51348	0.165587	0.398366	0.551849	1.13875	76.827	69.467	52.8405	54.7717	NA
ASIM_0001913901	Anis.18735	6,50838462949999e-05	0.00140783	1.51253	9.80681	7.52883	9.32093	13.2688	113.379	80.9259	52.9014	58.2795	40S ribosomal protein S25
ASIM_0001914501	Anis.18738	0.0065561	0.0211798	1.31558	2.49157	0.435744	1.04995	2.28118	11.9831	9.21875	9.49347	9.4666	Rhomboid-like protein
ASIM_0001915701	Anis.18748	5,57560232166132e-05	0.00138514	2.16842	5.50178	2.58722	3.23716	4.17573	84.7	77.9053	48.7643	42.5539	Annexin
ASIM_0001916101	Anis.18752	0.000428705	0.00366483	-1.69784	2.5949	3.34462	4.66746	5.85935	0.754775	0.38961	0	0	Acyl-coenzyme A thioesterase 9, mitochondrial (inferred by orthology to a human protein)
ASIM_0001917701	Anis.18763	0.000108139	0.00178928	1.83884	0	0	0	0.11231	3.61778	6.49599	4.75456	6.16027	Carboxypeptidase
ASIM_0001917901	Anis.18765	0.00334989	0.0131782	1.01613	0.258866	0.637609	0.562391	0.979153	4.32585	6.515	3.4387	3.44609	Mitochondrial import inner membrane translocase subunit
ASIM_0001918801	Anis.18772	0.0109759	0.0304824	1.03237	1.13414	0.466773	0	0.193975	4.21135	5.0173	2.93513	2.93784	NA
ASIM_0001921101	Anis.18796	0.000157186	0.00217484	1.48439	3.88183	2.96198	4.81049	3.27324	31.9042	39.1201	18.3258	25.9186	Papilin (inferred by orthology to a C. elegans protein)
ASIM_0001924101	Anis.18825	0.000355115	0.00332552	1.29178	0.247496	0.570445	0.499151	0.609154	8.53681	6.89011	3.70277	6.16859	NA
ASIM_0001924401	Anis.18826	0.000165003	0.00221127	1.9515	5.4841	8.32974	5.37908	6.28267	82.4945	71.0862	51.9144	46.8226	60S ribosomal protein L18a
ASIM_0001924601	Anis.18828	0.0077813	0.0239202	-1.1585	1.99723	2.62552	3.81027	2.64364	1.7242	1.86802	0.469023	0	RNA polymerase-associated protein CTR9 homolog (inferred by orthology to a human protein)
ASIM_0001926401	Anis.18849	0.00821681	0.0248218	1.36911	0	1.57886	0.088775	0.403709	4.63922	4.71555	3.91126	3.83717	NA
ASIM_0001926601	Anis.18852	0.000315105	0.00313365	1.14852	7.02952	6.96636	9.88828	10.7013	48.993	43.5006	32.0476	31.2178	40S ribosomal protein S18
ASIM_0001927801	Anis.18862	0.00247046	0.0108652	1.77344	15.8386	12.9178	10.0199	8.09543	157.432	88.5947	87.2895	59.8293	Elongation of very long chain fatty acids protein
ASIM_0001929401	Anis.18879	0.000752528	0.00508685	-1.58477	23.925	11.1476	23.0793	23.8936	6.0456	7.86062	3.33792	5.01183	NA
ASIM_0001930001	Anis.18884	0.000384295	0.00344968	-2.38099	24.3056	9.23383	21.5901	14.3918	1.3522	1.98755	0.616405	1.21154	NA
ASIM_0001932201	Anis.18909	0.000364672	0.00338923	1.63565	5.75505	3.60506	3.71262	6.61387	45.1976	52.5304	33.7083	28.6684	NA
ASIM_0001932801	Anis.18911	7,13317297490468e-05	0.00144597	1.81542	1.68603	2.40314	1.34206	2.40054	21.2	20.7275	16.0183	17.9663	Putative dystrobrevin (inferred by orthology to a S. mansoni protein)
ASIM_0001936401	Anis.18947	0.00262823	0.0112561	2.03514	1.26583	1.15025	0.545055	1.45229	29.1494	37.0896	9.21555	32.979	NA
ASIM_0001936701	Anis.18948	0.00012197	0.00191928	1.86223	6.6112	8.27384	9.6094	11.9899	102.802	109.328	67.2775	66.683	PGM_PMM_I domain-containing protein
ASIM_0001937401	Anis.18954	0.000669205	0.004767	-1.5633	10.501	7.74617	16.2336	9.25691	6.60635	4.69207	1.20215	3.04576	Protein TIS11 (inferred by orthology to a D. melanogaster protein)
ASIM_0001939201	Anis.18970	0.00598482	0.0198205	-1.57858	8.4266	2.58884	7.47388	4.75671	5.00267	3.67369	0	2.60948	NA
ASIM_0001941401	Anis.18992	0.00642797	0.0208712	1.37564	0	0.915087	0	0	6.59577	5.54873	3.57591	3.07096	FBA domain-containing protein
ASIM_0001941701	Anis.18991	0.0100159	0.0285754	-1.45373	7.7788	4.06546	4.75706	2.63389	1.07966	0	0.536617	0.148319	NA
ASIM_0001942101	Anis.18994	0.00163468	0.00824022	1.09733	35.7292	22.9856	28.7672	40.6993	220.792	148.783	118.643	101.136	Glycerate kinase (inferred by orthology to a human protein)
ASIM_0001942301	Anis.18996	0.00454471	0.0162471	1.5546	0	1.12321	0	0.918045	7.52659	6.7189	5.26631	5.52393	V-type proton ATPase 21 kDa proteolipid subunit (inferred by orthology to a human protein)
ASIM_0001942801	Anis.18999	0.00737025	0.0230066	1.45321	1.37797	0.880942	0.498014	0	8.91072	7.53742	7.13115	4.21225	DUF1907 domain-containing protein
ASIM_0001944701	Anis.19017	4,29764393499177e-05	0.00125064	1.21995	8.7117	7.9638	10.0008	11.5465	66.9197	55.1744	38.157	37.7963	Ammonium_transp domain-containing protein
ASIM_0001949401	Anis.19054	0.000263042	0.00282378	1.0497	2.78332	2.52805	2.83299	2.14244	12.3299	9.61845	10.1697	8.41035	Dolichyl-diphosphooligosaccharide--protein glycotransferase
ASIM_0001949801	Anis.19059	0.0167621	0.0416691	-1.19716	7.71981	3.65987	13.1266	17.2623	14.4673	10.0243	1.87209	6.37511	NA
ASIM_0001950701	Anis.19068	0.00137354	0.00739961	1.00199	9.56643	5.98048	9.02574	14.2844	70.3798	57.3124	30.0656	36.3624	Esterase D
ASIM_0001951201	Anis.19075	0.00106267	0.00631002	1.64177	3.10803	1.84145	2.17614	5.36792	44.6164	36.9674	17.7491	32.0852	Peptidase_M1 domain-containing protein
ASIM_0001952301	Anis.19081	0.000327443	0.00317335	1.74269	5.89911	6.60981	4.17578	3.59617	37.0604	37.9918	33.4843	28.3575	40S ribosomal protein SA (inferred by orthology to a C. elegans protein)
ASIM_0001952801	Anis.19089	0.00585462	0.0195129	-1.12541	2.20086	2.31433	3.49313	1.61534	0.478446	1.11355	0.174911	0	39S ribosomal protein L4, mitochondrial (inferred by orthology to a human protein)
ASIM_0001952901	Anis.19090	0.00575115	0.0192516	1.76213	5.53657	4.72836	1.97914	5.27604	25.9312	43.4296	36.7391	18.9035	Innexin
ASIM_0001953801	Anis.19098	0.000149423	0.00212879	2.18367	0.106653	0	0	0.052062	13.0002	21.2186	9.14044	7.81559	3Beta_HSD domain-containing protein
ASIM_0001955101	Anis.19110	0.00207445	0.00967784	1.05321	0	0	0	0	5.42218	2.41064	2.02461	2.19675	NA
ASIM_0001955901	Anis.19121	5,85800421023519e-05	0.00139203	2.4541	2.99923	0.975216	1.29619	1.69872	50.2974	51.6209	32.4297	34.4337	Procollagen-lysine,2-oxoglutarate 5-dioxygenase (inferred by orthology to a C. elegans protein)
ASIM_0001956301	Anis.19124	0.00440794	0.0159293	1.26898	1.41322	3.0237	1.54521	3.14837	13.1372	16.6467	10.417	9.50124	NA
ASIM_0001958501	Anis.19143	0.0160325	0.0402594	-1.09281	2.99393	0.823402	2.09185	1.26988	0.453229	1.60882	0	0	Gelsolin-like protein 1 (inferred by orthology to a C. elegans protein)
ASIM_0001958601	Anis.19146	0.0183212	0.0445451	1.60199	0.37997	0	3.4079	1.66889	15.5072	21.9316	11.0904	11.0243	NA
ASIM_0001960301	Anis.19160	0.0132585	0.0348553	-1.01218	24.7573	11.0822	12.2828	10.6096	10.852	8.34972	4.73773	5.35867	Cysteine-rich hydrophobic protein (inferred by orthology to a C. elegans protein)
ASIM_0001961201	Anis.19173	0.0143657	0.037035	1.11691	37.2992	14.2754	16.9447	35.6673	204.984	234.582	71.3235	132.732	NA
ASIM_0001961601	Anis.19177	6,41715483451488e-06	0.000513306	2.67119	0	0	0	0	30.1008	28.5198	15.0948	13.5127	Metalloendopeptidase
ASIM_0001962801	Anis.19187	0.000359237	0.00335186	1.6341	8.77238	8.36973	7.44828	4.84833	44.4235	50.4811	40.3301	38.6641	HATPase_c domain-containing protein
ASIM_0001963901	Anis.19195	0.00557918	0.0188236	-1.34441	12.6062	17.5053	24.2572	12.5499	6.40004	3.12349	3.14521	4.29164	NA
ASIM_0001965101	Anis.19198	0.00618753	0.0203051	-1.14544	3.15439	0.833887	2.36691	1.80884	0	0	0	0.069635	C-type lectin domain-containing protein
ASIM_0001966001	Anis.19209	0.00925795	0.0270414	1.38728	0	0.286333	0	0	13.7775	9.73935	1.90618	7.77562	Solute carrier family 7 member 13 (inferred by orthology to a human protein)
ASIM_0001967301	Anis.19221	9,86221001952892e-06	0.000620753	2.50982	0.362955	0.606452	0.347247	0.794002	27.8179	20.8111	18.693	17.7279	Probable glutathione S-transferase gst-36 (inferred by orthology to a C. elegans protein)
ASIM_0001967801	Anis.19227	0.00245739	0.010845	1.31522	8.66809	10.3753	16.8123	17.6608	76.2613	74.2799	57.143	52.0395	NA
ASIM_0001968001	Anis.19228	0.00161024	0.00817273	-1.40299	4.60926	2.29539	5.24931	6.85405	1.73758	1.2139	0.718663	0.480277	IRS-type PTB domain-containing protein
ASIM_0001972001	Anis.19267	0.0030523	0.0124145	1.39957	7.70309	4.25282	3.46266	8.30573	42.1423	38.1594	30.3446	26.3204	60S ribosomal protein L7a
ASIM_0001974201	Anis.19292	0.000137008	0.00202324	-1.47406	57.1722	41.0518	59.9343	69.4356	28.2998	20.213	14.7697	13.0338	GTP-binding nuclear protein
ASIM_0001974601	Anis.19296	0.00153589	0.00792612	-1.13734	1.4084	1.43508	2.74858	2.08944	0.506799	0	0	0	NA
ASIM_0001979901	Anis.19343	0.0150684	0.0383712	1.63226	1.64056	0.455933	0	2.49468	32.6547	15.5687	7.81577	17.304	NA
ASIM_0001981201	Anis.19358	0.00923816	0.0270041	-1.33846	5.45386	13.8009	10.3476	7.62386	3.88554	3.15336	1.3563	1.69104	NA
ASIM_0001987001	Anis.19423	0.000348222	0.00327591	1.54244	5.57642	4.16345	6.04682	9.10278	58.5748	49.9709	38.2134	33.6285	60S ribosomal protein L14
ASIM_0001988701	Anis.19438	0.000922112	0.00577091	1.4335	0	0	0	0.79062	7.74975	7.71705	3.60964	5.58447	NA
ASIM_0001989701	Anis.19446	1,69677488615072e-07	0.000186136	4.38078	0	0	0	0	128.812	149.837	80.0472	85.0979	NA
ASIM_0001990501	Anis.19451	0.00263863	0.011288	-1.01614	3.06736	3.15722	2.6965	2.44499	1.14187	0.253391	0.28894	0.632416	NA
ASIM_0001990601	Anis.19455	5,67720061050991e-06	0.0004954	3.89212	0.745302	0	0	0.113456	102.796	113.3	55.4066	72.5585	Peptide transporter family 2 (inferred by orthology to a C. elegans protein)
ASIM_0001992901	Anis.19476	0.000131933	0.00200735	1.39707	0	0	0	0.209379	8.22548	7.64251	3.79815	3.31964	Glucose transporter type 1 (inferred by orthology to a D. melanogaster protein)
ASIM_0001994001	Anis.19486	0.00648438	0.02101	-1.18414	4.0711	4.76874	4.48687	7.99439	6.28425	2.49312	1.06797	1.37903	NA
ASIM_0001994301	Anis.19488	0.00133114	0.00725982	-1.38562	4.00265	2.2427	4.18269	5.89672	3.3884	1.16894	0.437517	0.652206	AMP-binding domain-containing protein
ASIM_0001996601	Anis.19504	0.00033453	0.0031951	1.26955	0.918315	1.51734	1.55008	1.38194	7.5746	8.88771	8.07761	5.97924	Uncharacterized serine carboxypeptidase (inferred by orthology to a C. elegans protein)
ASIM_0001997001	Anis.19509	0.000257799	0.0027843	-1.42639	3.42023	3.44977	2.61972	4.10755	0.556603	0.07656	0	0.238611	NA
ASIM_0001999101	Anis.19528	0.0105606	0.0296616	1.03913	1.63319	1.4658	0.600464	0.864345	13.3165	11.0435	5.45781	4.77774	NA
ASIM_0002000501	Anis.19549	0.000445779	0.00376582	1.30543	38.0703	22.0096	23.1911	32.9277	190.626	177.382	107.121	139.281	Dihydrolipoyl dehydrogenase, mitochondrial (inferred by orthology to a C. elegans protein)
ASIM_0002001101	Anis.19553	5,01496862417294e-05	0.0013255	1.5195	0	0	0	0	8.13344	5.32026	3.30115	4.82678	Dihydrothymine dehydrogenase
ASIM_0002001901	Anis.19561	0.0129078	0.0342144	-1.40506	2.76161	7.29173	4.00925	5.54732	1.07097	0	0.641996	0	Arginine kinase
ASIM_0002002701	Anis.19569	0.0100332	0.0285987	1.11538	67.4673	36.154	62.2025	70.109	363.931	309.231	265.331	145.912	Methylmalonyl-CoA epimerase, mitochondrial (inferred by orthology to a human protein)
ASIM_0002003001	Anis.19571	1,36412234716943e-05	0.000700035	4.20723	1.42495	0.561894	2.28607	3.2084	412.839	309.77	206.913	240.736	Col_cuticle_N domain-containing protein
ASIM_0002004001	Anis.19578	0.0111203	0.030739	1.22364	53.7493	18.9188	20.0037	30.4196	220.958	221.309	111.591	118.569	NA
ASIM_0002004501	Anis.19585	0.00211806	0.00981566	2.18173	7.37483	2.004	1.86494	3.50782	91.3239	59.9259	33.1011	63.0657	NA
ASIM_0002004801	Anis.19587	1,50518374126829e-05	0.000738608	3.25521	0.527604	0	0.323794	0	61.5464	39.4502	27.695	42.7107	Col_cuticle_N domain-containing protein
ASIM_0002008401	Anis.19615	0.00063425	0.00459642	-2.15194	12.3778	4.0906	7.72767	6.48484	0.358968	0.096031	0	0.214752	Myosin motor domain-containing protein
ASIM_0002009401	Anis.19627	0.0176527	0.0433291	-1.54621	2.7851	0	5.08223	3.28267	2.61018	1.27439	0	0	ATP-dependent helicase brm (inferred by orthology to a D. melanogaster protein)
ASIM_0002012601	Anis.19658	0.000479412	0.00390393	1.234	247.486	152.871	154.613	213.852	980.054	970.212	677.25	747.738	Propionyl-CoA carboxylase beta chain, mitochondrial (inferred by orthology to a human protein)
ASIM_0002012701	Anis.19659	1,28080828833976e-05	0.000700035	3.8138	0	0	0	0	46.088	58.5177	57.8104	30.0414	Mitochondrial pyruvate carrier
ASIM_0002013301	Anis.19664	0.0032464	0.0129033	1.4659	0	0.845062	0.93583	0.791506	10.3976	11.7559	6.17036	5.68768	NA
ASIM_0002014201	Anis.19677	5,92234609018139e-05	0.00139203	1.15982	0	0.178721	0	0.035957	3.06461	2.25532	2.27621	2.42028	E3 UFM1-protein ligase 1 homolog
ASIM_0002016001	Anis.19686	0.00159174	0.00810003	1.86894	0.779562	0	0	0	6.02979	10.1999	5.05124	9.60847	NA
ASIM_0002017701	Anis.19701	0.0018863	0.009016	2.23975	1.55502	3.56307	1.59557	5.23474	52.4618	33.5752	28.2357	45.4555	NA
ASIM_0002018501	Anis.19712	1,24133836232332e-06	0.00028036	1.94963	0	0	0	0	6.48119	8.05394	6.08268	5.99235	ABC transporter domain-containing protein
ASIM_0002018801	Anis.19715	0.0177356	0.0434423	1.19936	0.571687	0	0	0.292696	2.01839	6.50931	2.32856	4.18223	NA
ASIM_0002019101	Anis.19718	0.000172761	0.00226979	2.08747	0.0625163	0.244388	0	0	12.9561	16.5497	6.04921	10.7503	PID domain-containing protein
ASIM_0002020201	Anis.19731	0.00308726	0.0125103	-1.13761	2.84133	3.06272	2.9652	3.5681	0	0.939587	0.231486	0.354823	NA
ASIM_0002021201	Anis.19740	0.00690725	0.0219358	1.04171	0.926208	0.782895	0.65177	2.03212	5.69102	5.47397	6.15361	3.82173	RING-type domain-containing protein
ASIM_0002024701	Anis.19778	0.0193836	0.046413	1.10144	3.28306	2.56615	1.45457	3.47266	19.2443	14.0275	14.146	6.82654	UPF0483 protein (inferred by orthology to a C. elegans protein)
ASIM_0002025701	Anis.19787	0.0032456	0.0129033	-1.04541	4.69664	1.92435	2.94737	2.73423	1.37204	2.00773	0.344353	0.892633	NA
ASIM_0002025801	Anis.19789	0.00628562	0.0205568	1.07575	2.97926	1.85187	3.38319	3.03634	19.9194	16.3999	14.7073	7.80027	NAD-dependent protein deacetylase sirtuin-4 (inferred by orthology to a human protein)
ASIM_0002028001	Anis.19814	3,65130568694694e-05	0.00118834	-3.05548	58.5628	51.5878	58.9144	45.2127	6.14734	5.38097	1.01011	3.51609	Early embryogenesis protein zyg-11 (inferred by orthology to a C. elegans protein)
ASIM_0002029101	Anis.19825	8,34133477646271e-05	0.00156227	3.06642	6.32695	3.40955	2.69212	2.73559	180.602	121.267	103.052	104.8	Glyoxylate reductase/hydroxypyruvate reductase (inferred by orthology to a human protein)
ASIM_0002029201	Anis.19824	7,34808081537253e-05	0.00147712	2.07229	0	0	0.352926	0.227159	16.6121	14.2198	10.1532	7.1868	Peptidase A1 domain-containing protein
ASIM_0002030901	Anis.19844	0.000667132	0.00476549	1.05696	2.40784	3.07409	3.49756	2.71448	21.5112	16.9882	9.52539	12.9539	Oxoglutarate dehydrogenase (succinyl-transferring)
ASIM_0002031601	Anis.19849	0.000960496	0.00590052	1.24666	0.228576	0.567866	0	0	3.41648	3.57607	2.5486	3.36979	Nicotinate phosphoribosyltransferase
ASIM_0002033501	Anis.19869	3,23056519164755e-05	0.00110919	1.13472	3.58838	3.59323	4.29193	3.42415	13.4332	14.3423	14.6922	12.3086	Protein slowmo (inferred by orthology to a D. melanogaster protein)
ASIM_0002034501	Anis.19882	0.000712597	0.00493421	-1.85617	4.69477	6.49983	6.86653	9.72124	1.50785	2.02849	0.37751	0.206588	NA
ASIM_0002036801	Anis.19901	0.00913685	0.0267553	1.50572	1.57325	1.81678	0	1.11979	6.77921	4.49764	6.67641	8.1981	KOW domain-containing protein
ASIM_0002038101	Anis.19911	0.0118236	0.0321963	1.11407	0	0.673309	0.667463	0.597327	7.01312	10.1929	3.60014	3.3697	NA
ASIM_0002039301	Anis.19921	0.00357103	0.0137984	1.70096	0	0.110698	0.406754	0	6.47797	6.23303	3.04374	10.6052	NA
ASIM_0002040001	Anis.19930	0.00169826	0.00845183	1.81474	0.332419	0.831959	0	1.31685	8.64048	7.46705	9.82298	6.42905	NA
ASIM_0002040201	Anis.19933	0.000658829	0.00472374	-1.73578	30.3061	14.1657	37.6395	34.537	15.1315	13.9481	5.70941	4.87932	NA
ASIM_0002041801	Anis.19942	0.00248527	0.0108819	1.20179	2.95938	2.12641	5.19872	2.66131	14.9298	17.7339	12.7455	14.6916	Uncharacterized serine carboxypeptidase (inferred by orthology to a C. elegans protein)
ASIM_0002043901	Anis.19964	0.000303953	0.00306002	1.19878	0	0	0	0	3.85849	5.52058	2.16425	2.80535	NA
ASIM_0002045401	Anis.19978	0.00204751	0.00958125	1.54309	3.8472	0.838551	2.20033	3.45277	31.7325	39.495	17.8813	18.4509	BPTI/Kunitz inhibitor domain-containing protein
ASIM_0002049301	Anis.20011	0.00386703	0.014628	-1.15436	4.53836	2.12537	5.39469	3.34895	2.39171	1.36182	0.890771	0.516873	NA
ASIM_0002050601	Anis.20022	0.00148512	0.00780576	1.10701	1.48777	1.92271	1.78613	2.39335	9.02199	13.2635	8.31678	7.0756	Oxoglutarate dehydrogenase (succinyl-transferring)
ASIM_0002052701	Anis.20054	0.0039408	0.0148195	-1.06337	2.76989	5.27197	3.15369	3.18089	1.30525	0.85208	0.449127	0.573235	SAICAR synthetase
ASIM_0002053101	Anis.20062	0.00091779	0.00575323	-2.44078	14.261	3.90728	11.4601	9.73215	0.178695	0	0	0.110981	NA
ASIM_0002053301	Anis.20067	0.00212773	0.00983475	-2.48126	17.5259	13.7359	18.0372	18.2534	0.561071	3.16128	0	1.87701	NA
ASIM_0002054501	Anis.20080	0.000691626	0.00485022	1.7085	0	0	0.568445	0	13.9315	7.83553	4.61137	8.08629	Phospholipase B-like
ASIM_0002062301	Anis.20147	0.000100544	0.00171073	2.9374	0	0	0	0.199592	15.5366	31.2195	14.8063	25.6473	VWFA domain-containing protein
ASIM_0002062801	Anis.20152	0.0001781	0.00231334	2.90129	0.663782	0	0	0	63.9806	28.4544	17.9238	31.3924	CN hydrolase domain-containing protein
ASIM_0002064801	Anis.20180	0.00450909	0.0161649	-1.10576	1.79386	1.00607	1.32258	3.64101	1.46479	1.84773	0	0.236401	Molybdenum cofactor biosynthesis protein 1 (inferred by orthology to a D. melanogaster protein)
ASIM_0002065901	Anis.20187	0.00129972	0.00712897	1.86521	0	0	0	0.385786	14.2393	10.023	4.09098	13.0599	NA
ASIM_0002067801	Anis.20201	0.000190315	0.00238609	1.50921	0	0	0	0	4.39448	5.02547	4.4114	2.60132	NA
ASIM_0002068501	Anis.20210	9,17545429557354e-06	0.000592087	1.56277	0.197972	0	0	0	7.29456	5.92685	3.81892	4.99557	NA
ASIM_0002071201	Anis.20232	0.0123986	0.0332086	-1.1676	3.78587	3.10608	2.2269	5.98014	0	0.77742	0.312777	0.612157	NA
ASIM_0002074301	Anis.20264	4,37909850211637e-05	0.00125293	-1.78861	71.0404	43.5931	72.2188	70.5367	18.5521	22.7806	10.5334	12.1608	Protein kinase domain-containing protein
ASIM_0002080501	Anis.20323	0.00950099	0.0275483	-1.40224	5.95015	2.66532	5.16571	5.24636	1.94909	0.954526	1.25767	0	Chromosome transmission fidelity protein 18 homolog (inferred by orthology to a human protein)
ASIM_0002080901	Anis.20328	0.00161649	0.00818799	1.16806	12.148	11.6183	12.6522	13.7333	104.6	56.8409	50.3462	42.5633	60S ribosomal protein L21
ASIM_0002081101	Anis.20329	0.000162188	0.00220043	-1.40771	7.95039	6.87076	6.28477	10.5743	3.20885	3.00299	1.28913	1.44038	ADH_zinc_N domain-containing protein
ASIM_0002081701	Anis.20335	0.00289615	0.0120214	1.28066	0.81916	1.35864	0.982553	1.0855	9.00557	5.74888	8.35805	4.2562	FSH1 domain-containing protein
ASIM_0002082501	Anis.20342	0.00777179	0.0239063	1.18362	1.19357	0.423286	0.889963	0.628991	33.8871	11.4608	5.09666	7.80167	Putative aminopeptidase (inferred by orthology to a C. elegans protein)
ASIM_0002083701	Anis.20354	8,89365625089678e-06	0.000578766	1.0568	0	0	0	0	2.34863	2.80301	1.80115	2.07407	NA
ASIM_0002086501	Anis.20385	0.000145879	0.00210893	-1.73792	4.32959	3.19401	7.07668	4.47864	0.728803	0.709768	0	0.256991	CBS domain-containing protein
ASIM_0002087401	Anis.20398	0.000289904	0.00298015	-1.68712	4.69847	2.64526	5.19116	3.38506	0.46243	0	0	0	Myosin N-terminal SH3-like domain-containing protein
ASIM_0002088601	Anis.20413	0.0030094	0.0123052	-1.05345	29.0937	19.1258	26.3462	18.432	15.7935	12.7779	6.19988	11.7903	NA
ASIM_0002089501	Anis.20423	6,01841654636059e-05	0.00139203	1.82798	0	0	0.19854	0	12.0349	10.7707	4.54186	8.7065	SEA domain-containing protein
ASIM_0002089701	Anis.20422	0.00235913	0.0105631	2.10641	12.0063	3.03825	8.40982	6.40448	88.4664	140.907	59.8427	100.703	NA
ASIM_0002090301	Anis.20429	0.001615	0.00818584	-1.09538	4.4685	8.30088	6.42412	7.32159	0.909043	1.09762	1.15105	1.64711	NA
ASIM_0002091901	Anis.20446	0.0211301	0.049499	1.03586	6.95582	2.16134	2.07567	3.63766	16.4286	17.5474	12.2009	13.1033	Ribosomal_L18_c domain-containing protein
ASIM_0002092201	Anis.20448	0.00286453	0.0119475	1.20551	2.7101	1.11847	1.75509	2.80064	12.7948	20.5776	9.79742	10.6797	PIPK domain-containing protein
ASIM_0002093901	Anis.20466	0.00270585	0.011486	3.07656	78.7555	10.7802	20.9021	35.5707	1312.22	1826.52	887.288	747.195	Globin-like protein (inferred by orthology to a C. elegans protein)
ASIM_0002095401	Anis.20486	0.00113928	0.00659273	-1.01484	5.86529	6.09111	6.81534	6.68851	6.18903	7.02896	1.49551	2.66664	Myosin_tail_1 domain-containing protein
ASIM_0002098001	Anis.20508	0.00262698	0.0112561	-1.18029	8.54161	8.88279	10.7932	18.4991	9.37038	8.46434	2.67926	4.42506	NA
ASIM_0002099401	Anis.20526	0.00171435	0.00848776	-1.39255	2.5614	1.09746	4.05147	2.44605	0.938534	0.339691	0	0	Nipped-B-like protein pqn-85 (inferred by orthology to a C. elegans protein)
ASIM_0002100101	Anis.20536	6,38415975989792e-05	0.00139525	2.11067	0	0	0	0	8.13322	13.7882	6.65742	8.25562	Peptidase_M1 domain-containing protein
ASIM_0002101501	Anis.20556	0.000320722	0.00314843	1.75822	0	0.080711	0.289344	0.210019	3.75128	6.65243	6.59999	4.12033	NA
ASIM_0002109701	Anis.20654	0.016694	0.0415382	1.21539	0.253519	0.0646	0.585573	0.313391	28.0209	7.02508	3.77152	5.49019	NA
ASIM_0002110201	Anis.20658	0.0015076	0.00786902	-1.05251	13.4034	9.28643	8.93422	11.6106	5.93013	7.54721	2.66469	4.67245	RanBD1 domain-containing protein
ASIM_0002113901	Anis.20694	0.00115091	0.006635	-1.10283	3.65118	4.37878	3.06118	2.75608	0.725269	0.41226	0.248267	0.723772	F-box domain-containing protein
ASIM_0002114401	Anis.20696	0.000124892	0.00193746	1.31479	0	0	0	0	6.16028	3.66877	2.87667	3.07573	Peptidase A1 domain-containing protein
ASIM_0002114501	Anis.20698	0.0121697	0.0328474	1.27521	1.51783	0	0	0	9.58272	8.27466	3.3712	5.29076	NA
ASIM_0002116501	Anis.20717	0.000277083	0.00291069	-1.39822	5.51986	5.80917	8.88997	7.22507	4.38117	4.37872	0.932749	1.50672	Arp2/3 complex 34 kDa subunit
ASIM_0002117401	Anis.20726	0.00829945	0.0249967	1.81814	0	0	0.584806	0	13.1121	18.0101	3.12449	16.6349	NA
ASIM_0002120301	Anis.20763	0.00440372	0.0159285	-1.02409	2.00387	1.72114	3.47249	3.14536	2.83425	3.0368	0.565582	0.330767	NA
ASIM_0002122201	Anis.20782	0.0031916	0.012778	-1.47859	6.54035	3.32871	3.59476	4.11429	1.41787	2.83543	0	0.971663	NA
ASIM_0002123401	Anis.20794	0.00280339	0.01177	1.25883	0	0	0	0	2.61219	6.12829	2.38725	2.66486	Kinesin light chain 3 (inferred by orthology to a human protein)
ASIM_0002123701	Anis.20797	0.00743441	0.0231692	1.3446	3.5507	4.20557	6.96656	2.38364	21.464	22.9387	14.3093	25.3732	V-type proton ATPase subunit a
ASIM_0002125101	Anis.20811	0.000301371	0.00304905	1.55038	10.5673	9.44232	12.0275	14.8443	101.875	90.0888	73.8474	52.0944	60S ribosomal protein L32
ASIM_0002125301	Anis.20815	0.00491489	0.0171522	1.20868	4.18203	1.50581	5.34904	2.93509	26.473	24.1119	13.2637	20.1992	NA
ASIM_0002126801	Anis.20831	0.00172962	0.00852553	-1.29858	3.97674	2.42269	6.20033	4.63337	2.27361	1.08958	0.697232	0.583267	NA
ASIM_0002128401	Anis.20846	0.00349391	0.0135641	-1.02956	4.30461	4.27094	4.46401	4.7538	4.89759	2.20588	1.27849	1.02266	Rab_bind domain-containing protein
ASIM_0002130801	Anis.20874	0.00103114	0.00619318	1.64853	0	0	0	0	4.6981	10.1238	4.40428	3.90293	C-type lectin domain-containing protein
ASIM_0002132001	Anis.20887	0.000641744	0.00462284	1.50896	0	0	0	0.590137	3.3107	2.88852	4.74122	3.49513	UDP-xylose and UDP-N-acetylglucosamine transporter (inferred by orthology to a human protein)
ASIM_0002134001	Anis.20908	0.00753722	0.0233852	-1.50213	4.14238	1.12248	2.15793	3.67157	1.60576	0	0	0	Protein pecanex (inferred by orthology to a D. melanogaster protein)
ASIM_0002134701	Anis.20915	0.0180981	0.0440771	1.67651	2.80005	2.52019	0.291039	4.90054	18.8566	15.162	17.5437	14.5752	NA
ASIM_0002139701	Anis.20961	3,51743163662377e-05	0.00116424	3.28296	4.55103	4.97858	6.79345	2.94927	234.58	208.661	132.335	185.819	Glyoxylate reductase/hydroxypyruvate reductase (inferred by orthology to a human protein)
ASIM_0002143301	Anis.21005	0.00898944	0.026428	1.67783	1.4147	0	0.998442	0	11.1437	23.9694	7.32427	8.4031	NA
ASIM_0002143901	Anis.21011	0.000226929	0.00258705	2.62495	3.29211	2.1774	3.9092	1.32913	68.3873	48.4356	43.2438	61.4712	Putative serine protease (inferred by orthology to a C. elegans protein)
ASIM_0002147301	Anis.21049	0.00367386	0.0140917	1.76842	0	0	0	0	7.93939	12.9202	2.80117	10.8379	NA
ASIM_0002148301	Anis.21064	0.000369047	0.00340614	-1.72592	5.08553	3.63853	6.61715	3.1474	0	0	0	0	NA
ASIM_0002150501	Anis.21082	0.0164179	0.041048	-1.32761	2.69043	2.46528	3.13423	7.24129	2.44191	1.13641	0.843729	0	NA
ASIM_0002154501	Anis.21121	0.00306834	0.0124545	1.02042	0	0	0	0	2.95338	1.12163	1.73141	2.11485	Dihydropyrimidine dehydrogenase [NADP( )] (inferred by orthology to a human protein)
ASIM_0002155601	Anis.21126	0.000423415	0.00364878	2.91176	0	0.256969	1.3493	0	42.1554	28.5796	18.8944	35.2155	NA
ASIM_0002157501	Anis.21151	0.00306861	0.0124545	1.45167	3.17274	3.53273	6.03286	3.97729	22.4774	34.1503	25.8235	15.8091	Gelsolin-like protein 1 (inferred by orthology to a C. elegans protein)
ASIM_0002157801	Anis.21156	0.00971905	0.0279448	1.11838	5.44623	6.73451	8.24314	4.71516	52.9649	50.0499	15.806	35.6775	Papilin (inferred by orthology to a C. elegans protein)
ASIM_0002157901	Anis.21155	5,46282919473562e-05	0.00138446	-1.72673	4.08036	1.74366	3.97208	4.60957	2.45954	1.84456	0	0	MFAP1 domain-containing protein
ASIM_0002160301	Anis.21190	0.000894603	0.00564475	1.24466	0	0	0	0	2.0442	2.00055	1.7601	3.71894	NA
NA	Anis.1000	0.00254632	0.011047	1.48422	10.6988	17.3778	17.8858	11.8965	95.1789	72.5775	78.3623	49.2232	NA
NA	Anis.1426	0.000519425	0.00407743	-1.05788	3.01562	2.02769	3.97092	2.69623	1.12328	0.844725	0.50035	0.424016	NA
NA	Anis.10091	0.0178947	0.0437623	-1.1009	3.16769	0.667484	2.63488	0.884174	0.530126	0.284565	0	0	NA
NA	Anis.21037	0.004718	0.0166572	-1.03397	11.6868	5.36812	6.27775	5.94604	5.61937	4.57404	1.80008	2.88521	NA
NA	Anis.21090	0.00063628	0.00459642	1.65167	0.688634	0.234031	0.892845	0.794511	5.94367	5.41235	9.86995	5.66178	NA
NA	Anis.10238	0.00743984	0.0231741	-1.05499	1.65282	2.71163	4.37632	2.11943	0.504717	0.784167	0.249083	0.246782	NA
NA	Anis.5213	0.00176619	0.00866621	1.1296	0	0	0	0	1.84357	3.67698	1.64022	2.77001	NA
NA	Anis.21175	0.0179022	0.0437666	1.75829	3.08873	0	0	1.31674	23.3832	11.8882	10.2948	13.7574	NA
NA	Anis.14538	6,1840684550063e-05	0.00139525	-2.05089	8.89754	4.7384	8.61984	6.82857	0.372927	0.26371	0.076803	0.251646	NA
NA	Anis.14541	0.00687523	0.0218857	-1.85244	6.40937	2.03821	5.09697	8.58306	0	1.32694	0	0.267176	NA
NA	Anis.1043	0.000134802	0.00200735	-4.78139	141.59	61.3615	73.0765	235.444	0	0	0.16123	0	NA
NA	Anis.1046	0.000614062	0.00449512	1.43328	11.2108	8.78321	11.1234	16.0651	93.2741	91.7935	65.561	48.0345	NA
NA	Anis.1055	0.000992855	0.00603175	1.21084	0.232234	0.275062	0	0.649705	5.40143	6.28609	2.95002	4.24652	NA
NA	Anis.14649	0.0123432	0.0331411	1.20975	2.69143	5.20324	4.56937	6.92871	43.567	55.3291	19.1347	18.926	NA
NA	Anis.14686	0.00576145	0.0192692	-1.03255	2.28737	1.49626	3.41133	4.55723	1.12748	0.80414	0.493473	0.61462	NA
NA	Anis.5412	0.0018158	0.008825	1.01922	0	0	0.474256	0	5.59196	5.66251	2.27221	2.36876	NA
NA	Anis.18133	0.00426387	0.015679	1.52067	1.09788	0.723094	1.10357	0.591186	18.1772	14.9507	4.854	17.0623	NA
NA	Anis.14831	0.000885246	0.00561802	-1.1303	10.6941	8.03921	13.0995	9.27277	7.61257	5.24475	3.26551	2.74341	NA
NA	Anis.2389	0.00241459	0.0107301	1.46688	0	0	0	0	1.6543	4.71682	2.52947	4.15615	NA
NA	Anis.14833	0.000147865	0.00212235	-1.39747	18.1111	14.2729	15.6685	16.1993	9.50609	6.00841	2.84034	5.21919	NA
NA	Anis.1072	0.0143	0.036973	-1.46138	19.1975	10.4985	17.9194	16.7116	4.95179	6.75585	5.59785	1.35914	NA
NA	Anis.10778	0.00016687	0.00222284	-1.46686	10.9072	9.08679	17.6112	13.9618	7.80785	6.06225	2.40304	3.01214	NA
NA	Anis.14921	0.00234221	0.0105304	-1.12184	4.25927	1.92665	2.69295	2.01666	0.439923	0.266783	0.256892	0.238823	NA
NA	Anis.18201	0.0186608	0.0452468	1.25834	1.37213	1.34013	0	1.06724	9.71563	6.67489	4.08145	8.26371	NA
NA	Anis.18210	0.000944037	0.0058509	-1.46594	3.29196	1.64634	3.80448	5.11687	0.623681	0.483396	0.068091	0.287779	NA
NA	Anis.18222	0.000742743	0.00505632	-1.13847	2.27529	1.09324	1.78708	2.53665	0.067422	0.152184	0	0	NA
NA	Anis.10812	0.00279884	0.0117679	-1.2479	2.55373	2.05205	3.18575	1.99782	1.75253	0.43088	0.173968	0	NA
NA	Anis.18291	0.00943947	0.0274028	-1.00379	3.51525	4.86629	4.5818	2.3844	1.82118	1.49412	0.436681	1.20039	NA
NA	Anis.15062	0.00655172	0.0211745	1.37177	0	0	0	0	9.37072	3.91527	1.995	6.35316	NA
NA	Anis.10956	0.00185031	0.00891043	-1.58404	7.62228	3.72295	4.41151	6.82248	2.12529	0.540254	0.339461	0.894884	NA
NA	Anis.15104	0.0012224	0.00687176	2.31469	0	0.682461	0	0	18.6863	22.8398	6.82282	17.1869	NA
NA	Anis.18366	0.00830333	0.0249967	-1.05493	2.2616	0.868924	0.99315	2.76035	0.090942	0	0	0	NA
NA	Anis.11069	0.00451563	0.0161808	1.03305	0	0	0.669549	0	5.03701	3.45648	1.95301	3.34752	NA
NA	Anis.18399	0.00156394	0.00801706	1.8094	0.370362	0.635685	2.05318	1.89626	18.8394	17.9183	11.2807	16.6056	NA
NA	Anis.15224	0.000123855	0.00192745	2.7762	2.76259	6.2965	3.51587	3.64819	114.721	117.293	68.8979	80.8399	NA
NA	Anis.11168	0.000174053	0.00227305	-1.9196	12.2091	5.24818	7.74067	10.3149	1.8384	2.37087	0.410635	0.993624	NA
NA	Anis.11192	0.00439495	0.0159043	-1.00671	3.2364	3.02445	3.29995	3.34341	4.50925	1.69579	0.444396	1.32473	NA
NA	Anis.15338	0.0070675	0.0223155	1.25311	1.18425	0.833261	0.868737	1.75224	4.43136	10.7351	7.29498	5.44542	NA
NA	Anis.15343	0.0146858	0.0376034	1.353	3.43896	2.56013	0.857312	4.65206	19.2132	22.9009	14.3659	12.4722	NA
NA	Anis.9521	0.00262458	0.0112561	1.53925	0	1.02998	0.58374	0.487909	8.50595	10.1477	5.98032	5.09241	NA
NA	Anis.11251	0.000890696	0.00562935	1.16241	0.805841	0.587392	0.754158	1.91177	12.1038	10.1101	5.4022	7.14122	NA
NA	Anis.11328	0.00189983	0.00906702	1.12287	0.602634	0.394735	0.331732	1.03567	7.37092	5.202	4.91356	3.40422	NA
NA	Anis.11337	0.00938078	0.027286	-1.3987	1.94359	0.998519	3.12274	5.17909	0	0.117657	0	0	NA
NA	Anis.15427	1.30123e-06	0.00028549	2.85317	0	0	0	0	22.0733	20.4431	18.7538	14.259	NA
NA	Anis.15475	0.00341437	0.0133634	1.64136	1.34706	0.419093	0	1.02062	14.9462	16.4073	9.18349	6.71693	NA
NA	Anis.11502	9,37805147500637e-05	0.00165931	1.54122	0	0	0	0	11.1217	11.3323	3.39584	5.20738	NA
NA	Anis.3098	0.00672357	0.0216117	1.64111	1.61921	0	0	1.39813	12.9217	12.8098	9.1368	7.78949	NA
NA	Anis.15611	0.00300653	0.0123	1.54076	2.00318	4.72152	4.0348	5.13881	28.5649	38.0976	18.6548	25.4029	NA
NA	Anis.15612	0.00856068	0.025539	-1.48052	78.5797	152.278	150.229	164.7	99.9749	91.9999	22.4813	51.145	NA
NA	Anis.997	0.000199449	0.0024466	1.13977	0	0	0	0	1.85059	1.38586	1.7925	2.63464	NA
NA	Anis.1157	6,26718552014793e-05	0.00139525	1.5016	0	0	0	0	8.07092	6.8993	2.92497	5.33801	NA
NA	Anis.3186	0.000810236	0.00532338	-1.08705	2.63315	2.42793	4.08228	3.68405	0.504591	0.773292	0.543197	0.362877	NA
NA	Anis.1566	0.000196995	0.00243203	2.0538	0	0	0	0	36.0957	18.2839	6.34749	10.9812	NA
NA	Anis.1567	0.00466956	0.0165441	1.55909	2.58006	1.31931	2.01009	3.63871	10.9809	13.4146	21.4763	9.63051	NA
NA	Anis.15684	0.00384261	0.0145644	1.46219	1.25085	1.21845	1.83526	0.602514	16.8791	21.5153	10.057	7.16957	NA
NA	Anis.15717	0.000713673	0.0049372	1.7933	3.80532	3.05165	2.78504	6.0475	38.919	52.9325	32.6915	26.058	NA
NA	Anis.15718	0.00038358	0.00344968	1.83469	2.07188	1.68271	1.1167	2.341	23.974	36.4051	16.6114	17.5545	NA
NA	Anis.15770	2,86698783835693e-05	0.00102398	2.62088	0	0	0	0	21.119	12.9305	10.8517	18.1008	NA
NA	Anis.11821	0.000304448	0.00306002	1.81312	0	0.67676	0	0	5.8259	6.01612	5.98355	4.60849	NA
NA	Anis.15824	3,2355523315486e-05	0.00110919	2.0672	0	0	0	0	7.34834	10.3878	7.79726	5.77088	NA
NA	Anis.15895	0.000456452	0.00379339	2.5674	0.690602	0.778552	0	0.604285	44.4876	21.9562	15.3274	26.6268	NA
NA	Anis.11940	3,91849078291706e-05	0.00121331	1.02991	0.296481	0.107013	0.196492	0.217722	2.49158	2.4566	2.72073	2.06982	NA
NA	Anis.3445	0.00747697	0.0232358	-1.00297	2.40054	0.836184	2.37052	1.73802	0	0.368431	0.166081	0	NA
NA	Anis.12124	0.000275314	0.00289608	2.87573	0	0	0	0	22.0065	19.6311	26.0433	9.17172	NA
NA	Anis.12126	7,73349601757012e-06	0.000544821	4.15762	0.322823	0	0	0	102.499	67.7665	86.5323	53.7511	NA
NA	Anis.1217	0.00277331	0.0117013	1.00192	0	0	0	0	5.7933	2.61086	1.621	2.54916	NA
NA	Anis.17161	0.000633819	0.00459642	-2.07365	5.93699	8.40239	12.1766	9.36784	3.44213	1.27347	0.29517	0.523584	NA
NA	Anis.12211	0.00294726	0.0121612	1.96395	0	0	0	0	12.0569	16.6683	3.42498	14.9997	NA
NA	Anis.12255	7,9503139269077e-05	0.00153427	2.11406	0.701099	0	0.148434	0.292058	27.964	15.734	10.0375	12.6962	NA
NA	Anis.6756	0.00357083	0.0137984	-1.21318	13.4183	8.80303	23.454	15.3326	8.10479	8.96793	3.55919	5.71274	NA
NA	Anis.19345	0.0211856	0.049599	1.07978	2.34437	1.53072	1.79414	2.46359	8.83559	4.54768	12.1476	4.74473	NA
NA	Anis.12323	0.000225073	0.00257961	2.73746	0.395351	1.14231	0	0	20.7624	19.9953	15.1374	20.9563	NA
NA	Anis.19416	0.000116623	0.00186296	1.3887	0.785924	0.558183	0.674978	0.559039	3.83905	6.01327	5.92062	4.81184	NA
NA	Anis.19439	0.00163439	0.00824022	1.14586	0.806813	0.509417	0.358377	0.375971	7.50403	9.33131	3.06813	5.54504	NA
NA	Anis.3713	0.00297914	0.0122598	-1.08967	3.07433	2.60389	3.61759	6.52606	1.87481	1.8163	0.760201	0.876077	NA
NA	Anis.6941	0.0027987	0.0117679	-1.35953	8.70192	3.78731	6.8667	6.92491	0.550572	0.646504	0.95594	1.14855	NA
NA	Anis.12470	0.00747269	0.0232358	-1.14025	5.41831	1.64671	2.41247	4.12017	1.04023	1.07025	0.355931	0.810511	NA
NA	Anis.12477	0.00548711	0.0185947	-1.86191	11.827	3.23516	6.66339	10.5782	0.69019	0.778918	0.963209	0.089415	NA
NA	Anis.12509	0.00106331	0.00631002	1.44406	0	0	0	0	16.3118	7.99753	2.8308	5.70295	NA
NA	Anis.19574	0.0130188	0.0344016	-1.01409	2.25455	2.02439	0.690357	2.61507	0.605011	0.460045	0.07496	0	NA
NA	Anis.19607	0.000540891	0.004187	-1.24678	2.2633	2.71951	3.4761	4.22006	1.00614	0.842418	0.087398	0.589616	NA
NA	Anis.12561	1,26803880866611e-05	0.000700035	2.76571	0	0	0	0	18.5396	15.3226	12.0182	21.2894	NA
NA	Anis.20895	8,33803974402691e-05	0.00156227	-2.61543	33.625	17.9314	29.0668	31.444	2.78692	1.62077	0.900663	2.33914	NA
NA	Anis.16484	0.00109841	0.00643681	-1.60896	13.6981	10.8645	13.673	17.8183	5.98246	7.00151	2.99858	1.60508	NA
NA	Anis.16504	0.000327474	0.00317335	2.29972	0.330641	0.599425	0	0.947276	20.1021	23.5456	14.9381	11.596	NA
NA	Anis.12805	0.00480438	0.0168614	1.19947	16.1345	18.6237	9.82341	16.5852	109.542	91.7676	46.6677	63.999	NA
NA	Anis.4055	0.00044919	0.00376984	1.23038	0	0	0.366339	0.227841	2.5998	3.38625	3.39447	2.43044	NA
NA	Anis.19763	0.00148826	0.00781156	-1.15955	1.79045	2.41935	2.49822	1.77967	0.659795	0	0	0	NA
NA	Anis.12909	0.00239618	0.0106606	-1.00406	4.26173	3.76116	4.49311	4.29767	6.277	2.69487	0.951176	1.59434	NA
NA	Anis.7259	0.00010452	0.00175242	-1.84477	15.1374	8.9614	11.2475	16.3883	3.87026	2.15839	1.30471	1.79949	NA
NA	Anis.1302	7,93960834402085e-05	0.00153427	-2.09562	31.9744	29.3941	34.7809	25.659	6.16601	6.1385	2.18118	4.77452	NA
NA	Anis.16650	0.0070797	0.0223449	-1.22498	2.2065	1.97526	4.25261	5.31185	1.28802	2.19809	0.480022	0.32388	NA
NA	Anis.13115	0.000639122	0.00461261	-2.16492	9.75982	6.64386	14.0567	16.1081	1.09563	0.305202	0.613337	0.592402	NA
NA	Anis.13157	3,77689038366658e-05	0.00120522	-2.64343	16.0094	24.2835	18.5385	14.0982	0.56345	0.328143	0.144807	0.48081	NA
NA	Anis.13197	1,69462718302427e-07	0.000186136	-1.4172	6.20701	5.21919	5.82746	6.51077	1.2871	1.16151	0.676391	0.910776	NA
NA	Anis.16813	0.00969937	0.0279271	1.47121	11.5926	5.47492	4.31279	12.2019	53.6613	67.9892	47.36	33.3796	NA
NA	Anis.13288	0.000765551	0.00513421	1.01595	0.335866	0	0	0.143097	3.03762	1.85464	2.17946	2.31173	NA
NA	Anis.13290	0.000227543	0.00258705	-4.12385	72.1999	41.2299	29.0952	75.162	2.05003	0	0	0	NA
NA	Anis.18016	0.000151338	0.00214414	-1.05046	2.241	2.26919	2.91274	2.44239	1.13904	0.790369	0.333248	0.219347	NA
NA	Anis.16952	0.0014661	0.00771209	-1.10586	10.1596	7.13776	6.63299	6.01863	2.86449	2.28054	1.5036	2.44591	NA
NA	Anis.13456	0.00335948	0.0131956	1.80638	24.2559	6.81898	10.7463	8.91822	149.633	126.995	76.5479	102.652	NA
NA	Anis.17048	0.0213626	0.0499067	-1.04657	2.73285	2.19614	2.89146	0.702443	0.517013	0	0.088108	0	NA
NA	Anis.13531	0.000172545	0.00226979	-1.17668	4.8849	3.05589	5.7463	4.26362	2.84002	1.86406	0.709518	1.21779	NA
NA	Anis.1354	0.00504269	0.0174427	-1.13185	3.90362	1.75789	1.28905	2.2717	0.395264	0.233681	0.099652	0.067316	NA
NA	Anis.20336	0.000673679	0.00478257	2.22595	0	0.389511	0	0	25.2806	14.1718	6.69381	15.1086	NA
NA	Anis.13601	5,20132238271964e-05	0.00134716	-2.6204	16.0549	9.30119	9.00928	14.8863	0	0	0	0	NA
NA	Anis.17128	0.000454798	0.00379339	1.95292	0.881775	1.58333	2.07372	0.688313	17.447	12.0418	15.8461	12.6108	NA
NA	Anis.17129	0.0059513	0.0197665	1.45903	0	0.204675	1.56628	0.71734	15.8123	8.79029	5.71424	7.77613	NA
NA	Anis.4621	0.00417718	0.0154437	-1.30886	4.13724	1.05837	2.63558	2.03984	0.139848	0.111172	0	0	NA
NA	Anis.8914	0.000678093	0.00479915	-1.68241	3.57188	2.87404	7.10403	5.69685	2.46085	1.02205	0.194212	0.339305	NA
NA	Anis.13669	0.000196885	0.00243203	1.31265	0	0	0	0	5.108	2.79852	2.7694	3.09491	NA
NA	Anis.1382	0.00138118	0.00742201	2.02218	12.2737	3.63297	5.16197	6.69454	116.708	80.4454	53.2193	85.9591	NA
NA	Anis.13864	0.000200187	0.00245174	1.40401	10.8476	7.25475	7.83566	9.03476	67.4104	53.4739	45.6116	36.7145	NA
NA	Anis.13961	0.0041559	0.0153724	-1.00178	9.76047	6.94777	5.90255	10.014	2.65132	1.97401	2.86361	1.92211	NA
NA	Anis.13967	0.00375855	0.0143449	1.18571	14.482	10.844	8.14674	8.29693	32.5608	26.551	42.4146	26.0425	NA
NA	Anis.13983	0.000327707	0.00317335	1.12007	0	0.228589	0	0.289957	3.03936	2.107	2.38784	2.53407	NA
NA	Anis.13986	0.00383205	0.0145315	-1.31429	8.65432	6.20031	15.3537	9.12721	2.64257	3.86572	1.63811	2.7848	NA
NA	Anis.20715	0.000691358	0.00485022	2.57952	1.38815	0	0	0	20.6335	26.058	13.2277	22.4527	NA
NA	Anis.17498	0.00104882	0.00625159	2.21564	1.17281	2.65829	0.914577	2.54004	31.1521	18.4162	18.8523	31.2483	NA
NA	Anis.20835	0.00297186	0.012243	1.0732	0	0	0.267736	0	5.20252	3.36502	2.87036	1.6919	NA
NA	Anis.1417	0.00950324	0.0275483	1.00103	0	0.520397	0.98997	0.683466	7.56304	7.74787	3.15651	3.63755	NA
NA	Anis.20881	0.00451836	0.0161831	1.04092	2.1715	1.75976	2.7672	2.37249	14.1966	17.0781	6.20777	14.7587	NA
NA	Anis.8197	0.000593805	0.0043929	1.48163	0.536263	1.01277	1.31126	1.1868	12.7819	15.4694	6.59035	10.7299	NA
NA	Anis.17605	0.000404618	0.0035462	1.1808	0	0	0	0	2.24044	1.22433	2.07873	2.57387	NA
NA	Anis.14242	0.00402792	0.0150513	-1.12021	4.34591	6.63303	4.07921	3.61787	1.64409	1.85838	0.70709	0.788822	NA
NA	Anis.17629	0.000882424	0.00560474	-1.43782	1.9468	2.94021	4.52712	3.28909	0.274053	0	0	0	NA
NA	Anis.17664	8,54016107043609e-05	0.00156866	-1.59943	6.79414	7.52939	6.92862	6.95432	1.77441	1.25103	0.835828	0.484119	NA
NA	Anis.20973	0.0118563	0.0322617	1.78577	0	0	0	0	10.2235	9.50471	2.19214	15.904	NA
NA	Anis.17685	0.0134392	0.0351616	-1.06513	3.40178	1.6938	1.19012	2.83227	2.03663	0.521408	0.228684	0.277453	NA
NA	Anis.20987	0.00125066	0.00697307	-1.07589	20.2129	12.5599	19.7545	23.7621	8.27221	9.88931	5.7274	7.69686	NA
NA	Anis.5058	0.00151186	0.00787634	-2.0627	8.19788	2.5036	5.54658	8.60666	0	0.325264	0	0	NA
NA	Anis.5062	0.019572	0.0467186	-1.69824	37.3093	5.15676	11.2324	26.2982	9.59082	7.35676	2.88291	3.97356	NA
NA	Anis.21052	0.0121804	0.0328532	1.16189	0	0	0	0	8.44462	4.46365	1.28041	5.64647	NA
NA	Anis.17728	0.000764926	0.00513421	2.00285	0	0.536528	0.146508	0.235806	7.34938	12.764	5.66226	10.9663	NA
NA	Anis.21067	0.00943382	0.0273988	1.12312	0	0	0	0	2.07105	2.90695	1.12746	4.2104	NA
NA	Anis.5153	0.00477386	0.0167927	-1.25073	3.10966	2.3362	5.48221	2.60349	2.22898	2.35988	0	1.17963	NA
NA	Anis.8428	0.00224356	0.0102124	1.96114	1.39548	1.53524	1.65246	3.51492	29.9678	43.5558	14.12	38.295	NA
NA	Anis.17801	0.000203749	0.00248983	4.68827	5.87999	1.83733	0.823164	1.33243	783.875	438.913	268.036	543.727	NA
NA	Anis.17855	0.00026378	0.00282506	2.32106	3.82455	1.73084	2.25701	2.1759	44.9093	35.454	45.6662	26.1314	NA
NA	Anis.21133	0.000249444	0.00272472	1.3083	0	0	0	0	4.86561	4.68806	2.0746	4.33189	NA
NA	Anis.14420	0.000215883	0.0025396	1.55693	0	0	0	0	8.1772	9.42659	4.3393	3.55982	NA
NA	Anis.17861	0.000573649	0.00430601	1.89475	10.4395	4.56584	4.68432	5.45834	68.4814	80.4723	46.4089	53.096	NA
NA	Anis.5258	0.0188048	0.045524	-1.04844	6.26746	2.42563	5.98927	4.5262	1.78872	3.04777	1.67157	0.690989	NA
NA	Anis.17918	0.000730468	0.00500633	-1.03431	2.13203	2.22853	1.77625	3.18803	1.08221	1.08231	0.2107	0.293072	NA
NA	Anis.17919	0.00893984	0.0263528	-1.21568	4.54691	1.55228	1.48301	2.25103	0	0.423307	0.036355	0	NA
NA	Anis.8553	0.00792056	0.0242152	-1.00605	2.65894	0.772662	2.09967	2.32716	0.36038	0.092666	0.125954	0.295949	NA
NA	Anis.14583	0.0153652	0.0389661	-1.04492	12.3363	4.36921	7.9029	11.3697	6.12951	5.82303	3.71039	2.19602	NA
NA	Anis.14671	0.0053046	0.0180968	-1.1368	6.20522	4.82926	5.89087	7.02613	1.38551	3.79247	1.10926	1.64879	NA
NA	Anis.18057	0.0147666	0.0377725	2.4102	0	0.560962	0	0	7.13961	16.3908	23.6033	2.44476	NA
NA	Anis.8717	0.00281846	0.011801	1.2766	0.719999	0.951784	0.876756	1.69959	14.3817	18.6989	7.36763	6.17887	NA
NA	Anis.2328	0.00211001	0.00980162	1.60949	0	0	0	0	3.65802	3.57112	6.25813	1.86773	NA
NA	Anis.5448	0.00485368	0.0169956	1.01988	0	0	0	0	1.42792	2.83891	1.18916	2.74921	NA
NA	Anis.2394	0.00108712	0.00640675	-1.54075	2.40374	3.78682	3.20368	5.86564	0.520734	0.436604	0.069343	0	NA
NA	Anis.2396	0.00431625	0.0157681	1.69687	0.587873	2.84524	2.75729	2.81129	18.6318	22.5259	14.7069	15.8334	NA
NA	Anis.18168	2.91878e-06	0.000392737	1.39543	0	0	0	0	5.34271	4.24087	3.07708	3.39471	NA
NA	Anis.5538	0.000532328	0.0041374	-1.89222	15.4424	5.87204	14.7531	13.3693	5.66066	5.24291	0.675849	3.13402	NA
NA	Anis.2451	0.000479082	0.00390393	2.42572	0.984862	0	0	0	11.5792	14.7174	15.663	9.40275	NA
NA	Anis.5556	0.000578691	0.00431407	2.43938	0	0	1.08637	0	15.1733	24.923	13.5952	12.9298	NA
NA	Anis.5562	0.0162083	0.0405948	-1.14961	5.24531	4.01369	4.22586	4.00428	1.09241	1.38213	1.55331	0	NA
NA	Anis.18232	0.000896359	0.00565118	-1.20224	3.01152	1.5454	1.557	2.65889	0.081208	0	0	0	NA
NA	Anis.16025	0.00324225	0.0129033	2.12425	2.23145	0	0	0.758601	16.5668	17.9596	12.0035	16.3329	NA
NA	Anis.2533	0.000452817	0.00378778	1.2392	0	0	0	0.38498	2.38878	1.96948	3.19865	2.31793	NA
NA	Anis.8956	0.000541487	0.00418739	-2.00745	11.1136	8.28908	7.76471	5.11931	0.470632	0	0.33304	0	NA
NA	Anis.5644	0.000244151	0.00268986	-1.5252	5.42777	3.08866	3.85383	4.40371	0.189597	0.317317	0.316442	0	NA
NA	Anis.18317	0.000384942	0.00344968	2.42622	0.180433	0.981999	0	0	16.4162	19.2783	10.8927	13.2377	NA
NA	Anis.2649	0.0150276	0.0383193	-1.44252	5.8232	2.56745	3.8269	7.34202	0.820228	0	1.0407	0	NA
NA	Anis.5715	0.00236839	0.0105799	-1.16925	1.73622	3.23959	3.05657	2.31018	0	0.489981	0.066699	0	NA
NA	Anis.5756	0.000781565	0.00520976	2.3537	0	0	0	0	2.32599	6.48958	13.0094	4.33245	NA
NA	Anis.5758	0.0136814	0.0356374	1.44702	10.8071	5.92234	6.22575	5.00643	17.056	31.6396	45.6117	16.7642	NA
NA	Anis.5768	0.000159123	0.00218419	1.46393	0	0	0	0	3.56102	2.446	2.79041	4.33959	NA
NA	Anis.5797	0.00119002	0.00675398	-1.15584	5.28052	3.11874	5.98245	4.79591	1.82373	1.56469	1.23895	0.686802	NA
NA	Anis.9274	0.00190848	0.00908571	-1.00409	7.76914	7.24108	7.76711	9.31933	10.1323	8.69145	2.88736	2.53755	NA
NA	Anis.5846	0.00065713	0.00472039	1.75583	0.134801	0.15365	0	0.295282	5.9281	12.1455	5.07393	6.41995	NA
NA	Anis.15294	0.000984214	0.00598873	1.72396	0.347607	0	0.376068	0.872935	9.11111	14.4305	5.5946	10.961	NA
NA	Anis.2821	0.000160929	0.00219405	-1.03888	6.01973	4.88955	7.2994	5.24115	3.32896	2.53503	1.50389	1.76148	NA
NA	Anis.18576	0.000400629	0.00352398	1.28179	0	0	0	0	5.69517	2.90126	2.61396	3.14814	NA
NA	Anis.2844	0.00584564	0.0194914	1.60857	1.05759	0	0.546267	0.83399	6.04335	16.257	6.9326	8.14062	NA
NA	Anis.15336	0.000155892	0.00216082	2.83344	0	0	0	0	17.038	18.4455	23.4179	9.14462	NA
NA	Anis.18595	0.000107385	0.00178486	1.52473	11.537	14.1782	13.6256	10.2781	85.2928	69.1545	56.5549	65.4993	NA
NA	Anis.2890	7,65396462314438e-05	0.00150705	-1.12194	3.17162	2.02165	2.77886	3.36093	0.818302	0.695444	0.386269	0.293308	NA
NA	Anis.2894	0.000205914	0.00249403	-2.09507	52.0903	24.9632	47.0855	50.9563	9.43989	14.1445	4.38695	6.77019	NA
NA	Anis.707	0.012449	0.0333203	1.94617	3.00397	2.73959	3.621	7.19365	74.825	39.3218	64.9423	17.861	NA
NA	Anis.19672	3,01397132330683e-05	0.00105682	2.92741	0	0	0.689035	0	26.8748	28.2916	18.5325	25.9113	NA
NA	Anis.18681	0.00181901	0.00883501	-2.49501	21.9439	11.9079	5.13069	14.6663	0	0	0.132454	0	NA
NA	Anis.18694	0.00152585	0.00790087	1.38279	0	0.173405	0	0	6.81759	4.84975	2.20402	5.51039	NA
NA	Anis.3044	0.00552036	0.0186619	-1.53706	6.56961	9.14842	4.11188	12.401	1.50127	0.830512	0.656733	1.16409	NA
NA	Anis.15551	0.00494702	0.0172126	-1.81076	18.3091	11.4596	20.6481	19.1104	17.6334	27.4442	1.00333	8.06029	NA
NA	Anis.9868	0.0063267	0.0206209	-1.64425	5.43568	1.14479	3.13886	5.33781	0	0.0373	0.009345	0	NA
NA	Anis.15596	5,82737862471205e-05	0.0013897	-1.64362	8.53229	6.51026	9.24814	11.2995	2.31893	2.63039	0.764128	1.70619	NA
NA	Anis.16609	0.00772473	0.0238705	-1.30381	4.36253	0.786507	2.35752	3.28627	0.544241	0.401776	0.098144	0.164391	NA
NA	Anis.15634	0.000972843	0.00595256	2.56749	4.04122	1.52651	0.748522	0.886267	46.3475	33.1028	32.6411	33.9207	NA
NA	Anis.6218	0.000725062	0.0049801	1.24903	11.1703	12.1959	17.3894	12.4665	48.5402	49.9389	56.0604	39.9216	NA
NA	Anis.6228	0.00335678	0.0131918	-1.42561	5.72196	1.67667	4.2953	2.66863	1.05443	1.49461	0	0.59419	NA
NA	Anis.15680	2,41524413069349e-06	0.000351414	1.18466	0	0	0	0	1.45032	1.91611	2.25359	2.08525	NA
NA	Anis.3238	6,2659131716547e-06	0.000513306	-2.78093	37.7208	23.1793	49.5423	45.4804	11.1443	6.98093	1.90119	2.28655	NA
NA	Anis.3241	0.000604586	0.00445122	1.03402	0	0.354124	0.219722	0	2.76356	2.85319	2.11645	2.07406	NA
NA	Anis.6394	0.0044081	0.0159293	-1.54176	5.27571	2.04797	6.56104	6.87644	1.92805	1.04487	0.829501	0.222815	NA
NA	Anis.7458	0.0112658	0.0310517	-1.1858	10.9995	14.5032	5.56794	9.16196	3.90276	2.77241	1.88755	2.41475	NA
NA	Anis.16892	0.000426886	0.00366264	-1.16093	27.8189	18.0291	31.715	21.8345	14.0005	13.1191	6.96476	9.32862	NA
NA	Anis.19085	0.00133625	0.00726401	1.69686	1.05523	1.99338	0.456086	0.783649	13.1335	13.6974	8.3398	10.6113	NA
NA	Anis.19094	0.0149381	0.0381348	-1.2472	3.54538	0.890014	5.36019	2.96214	1.55583	1.02817	0.556706	0.154001	NA
NA	Anis.19111	0.00491627	0.0171522	1.07865	0.589351	0.134913	0	0	2.74778	3.62051	1.79763	3.6105	NA
NA	Anis.3376	0.000205247	0.00249382	2.05078	35.3673	30.786	25.7474	39.8395	343.564	228.995	315.608	219.364	NA
NA	Anis.15915	6,39975535343673e-06	0.000513306	2.43377	0.287647	0	0	0	25.6198	18.2247	11.3961	13.4285	NA
NA	Anis.6599	0.00437222	0.0158819	1.62962	2.87886	1.90714	0.78633	3.17701	18.4034	30.1243	13.4471	17.5138	NA
NA	Anis.3419	0.000435338	0.00370206	-1.30652	2.36481	2.83605	2.73807	4.15247	0.945989	0.563127	0.201635	0.080822	NA
NA	Anis.4550	0.00517904	0.0177782	1.72958	1.48383	4.46031	2.7902	1.1543	19.9933	20.2707	12.0683	21.6248	NA
NA	Anis.15960	6,0410617829243e-06	0.000509773	-2.19912	76.5142	55.5015	55.9952	71.2226	11.0984	11.9871	6.63494	7.05077	NA
NA	Anis.19202	0.00369388	0.0141332	-1.179	1.79851	2.29104	3.51581	1.86153	0.906618	0.151201	0.126078	0	NA
NA	Anis.16012	0.0012554	0.00698071	-1.82096	4.19608	6.08761	10.2285	8.49043	1.05036	0.612313	0.125174	0.836669	NA
NA	Anis.6714	0.0016522	0.00829438	1.46991	2.20105	1.79564	1.28242	2.91387	46.4809	31.7099	9.851	22.7068	NA
NA	Anis.19249	0.000287746	0.0029699	-1.7628	8.57064	9.47987	13.3598	12.294	4.23706	1.93533	1.00757	1.69699	NA
NA	Anis.6784	0.0158515	0.0398962	-1.10521	5.15691	3.32783	10.6242	4.5338	3.83685	2.65361	1.72217	1.15605	NA
NA	Anis.1935	3,38396764166804e-05	0.00114694	-1.26964	3.8442	3.72583	4.42173	3.46008	0.700289	0.884844	0.422094	0.344612	NA
NA	Anis.16140	0.00769289	0.0238008	-1.12703	2.70409	2.9006	2.83874	1.19484	0.948443	0.66102	0.141301	0	NA
NA	Anis.2049	0.00103757	0.00621007	1.20995	0	0.349639	0.254645	0.124305	2.76453	2.54349	2.13619	4.04371	NA
[truncated: 225 more rows]

## Sheet: Table 5
Supplementary Table 5. Differentially expressed genes exhibiting altered patterns in comparisons between two larval stages
[truncated: 260 more rows]

[truncated: 8 more sheets: Table 6, Table 7, Table 8, Table 9, Table 10, Table 11, Table 12, Table 13]
