# Supplementary material for: Coupled transcriptome and proteome analysis of L3 and L4 developmental stages of Anisakis simplex s. s.: insights into target genes under glucose influence
Source: BMC Genomics. 2025 Sep 29;26:866. doi: 10.1186/s12864-025-12068-w (PMC12482602; doi:10.1186/s12864-025-12068-w)
Supplement: Supplementary file 8 — Supplementary Material 8. Supplementary File 2 - results of LC-MS/MS analysis [file 12864_2025_12068_MOESM8_ESM.xlsx]

## Sheet: Table 1
Supplementary Table 1. All identified proteins in A. simplex larvae after treatment with glucose
Protein FDR Confidence: Combined	Master	Accession	Description	Exp. q-value: Combined	Sum PEP Score	Coverage [%]	# Peptides	# PSMs	# Unique Peptides	# AAs	MW [kDa]	calc. pI	Score Sequest HT: Sequest HT	# Peptides (by Search Engine): Sequest HT	# Razor Peptides	Abundance Ratio: (L3, GLU) / (L3, CTR)	Abundance Ratio: (L4, CTR) / (L3, CTR)	Abundance Ratio: (L4, GLU) / (L3, GLU)	Abundance Ratio: (L4, GLU) / (L4, CTR)	Abundance Ratio Adj. P-Value: (L3, GLU) / (L3, CTR)	Abundance Ratio Adj. P-Value: (L4, CTR) / (L3, CTR)	Abundance Ratio Adj. P-Value: (L4, GLU) / (L3, GLU)	Abundance Ratio Adj. P-Value: (L4, GLU) / (L4, CTR)	Abundances (Grouped): L3, CTR	Abundances (Grouped): L3, GLU	Abundances (Grouped): L4, CTR	Abundances (Grouped): L4, GLU	Abundances (Grouped) CV [%]: L3, CTR	Abundances (Grouped) CV [%]: L3, GLU	Abundances (Grouped) CV [%]: L4, CTR	Abundances (Grouped) CV [%]: L4, GLU	Found in Sample: [S10] F2: 126, Sample, L3, CTR	Found in Sample: [S11] F2: 127N, Sample, L3, CTR	Found in Sample: [S14] F2: 128C, Sample, L3, GLU	Found in Sample: [S15] F2: 129N, Sample, L3, GLU	Found in Sample: [S16] F2: 129C, Sample, L3, GLU	Found in Sample: [S12] F2: 127C, Sample, L4, CTR	Found in Sample: [S13] F2: 128N, Sample, L4, CTR	Found in Sample: [S17] F2: 130N, Sample, L4, GLU	Found in Sample: [S18] F2: 130C, Sample, L4, GLU	Found in Sample: [S19] F2: 131, Sample, L4, GLU	# Protein Groups	Modifications
High	Master Protein	A0A158PP77	phosphopyruvate hydratase OS=Anisakis simplex OX=6269 GN=ASIM_LOCUS13276 PE=3 SV=1	0	375.529	59	41	288	41	653	70.9	7.36	372.25	41	0	0.508	0.944	0.177	0.095	0.999999	1	0.654231	0.198482	6730.7	3421.9	6350.8	605.3	10.81	59.16	14.2	66.65	High	High	High	High	High	High	High	High	Not Found	High	1
High	Master Protein	A0A3P6RE65	Myosin motor domain-containing protein OS=Anisakis simplex OX=6269 GN=ASIM_LOCUS14319 PE=3 SV=1	0	368.835	46	72	148	69	1839	211.2	5.8	175.6	72	3	2.092	2.307	0.319	0.289	0.999999	1	0.923358	0.734586	1907.8	3990.9	4402.1	1274.3	19.2	38.77	18.4	112.61	High	High	High	High	High	High	High	High	High	High	1
High	Master Protein	A0A0M3K4H2	glutamate dehydrogenase [NAD(P)(+)] OS=Anisakis simplex OX=6269 GN=ASIM_LOCUS15270 PE=3 SV=1	0	331.248	65	38	239	35	551	60.9	8.18	255.57	38	6	0.276	0.428	1.759	1.134	0.411999	1	0.845813	1	11427.4	3151.3	4885.7	5542.2	20.77	28.74	20.82	39.7	High	High	High	High	High	High	High	High	High	High	1
High	Master Protein	A0A158PP35	Paramyosin (inferred by orthology to a C. elegans protein) OS=Anisakis simplex OX=6269 GN=ASIM_LOCUS12986 PE=4 SV=1	0	273.2	55	50	139	34	880	101.6	5.45	182.89	50	18	4.02	2.129	1.84	3.474	0.411999	1	1	0.211469	1732.9	6965.5	3690	12817.6	33.96	65.93	0.01	43.65	High	High	High	High	High	High	High	High	High	High	1
High	Master Protein	A0A0M3KAB0	Acetyl-CoA acetyltransferase, mitochondrial (inferred by orthology to a human protein) OS=Anisakis simplex OX=6269 GN=ASIM_LOCUS17308 PE=3 SV=1	0	269.903	80	24	151	24	411	43.2	8.13	180.82	24	0	0.611	0.676	1.173	1.06	0.999999	1	1	1	2368.6	1447.2	1600.5	1697.4	43.68	35.39	0.06	46.39	High	High	High	High	High	High	High	High	High	High	1
High	Master Protein	A0A3P6RI98	Calponin-homology (CH) domain-containing protein (Fragment) OS=Anisakis simplex OX=6269 GN=ASIM_LOCUS11089 PE=4 SV=1	0	261.881	21	52	97	52	3519	402.3	5.14	144.46	52	0	2.781	2.867	1.18	1.145	0.639181	1	1	1	1277.4	3553	3662.5	4193.6	7.9	20.96	3.53	53.09	High	High	High	High	High	High	High	High	High	High	1
High	Master Protein	A0A3P6S783	Myosin_tail_1 domain-containing protein OS=Anisakis simplex OX=6269 GN=ASIM_LOCUS13751 PE=4 SV=1	0	227.153	57	46	114	30	868	100.5	5.36	123.66	46	0	4.842	2.561	2.216	4.189	0.388392	1	1	0.250336	340.7	1649.5	872.5	3654.6	32.59	83.3	3.8	29.93	High	High	High	High	High	High	High	High	High	High	1
High	Master Protein	A0A0M3K659	Myosin head OS=Anisakis simplex OX=6269 GN=ASIM_LOCUS15857 PE=3 SV=1	0	224.325	35	51	95	45	1557	178.9	6.06	105.61	51	5	2.224	2.028	0.271	0.297	0.850289	1	0.217539	0.198482	956.8	2127.7	1940.1	576.6	17.86	36.92	15.65	46.89	High	High	High	High	High	High	High	High	High	Not Found	1
High	Master Protein	A0A3P6R753	Acetyl-CoA hydrolase OS=Anisakis simplex OX=6269 GN=ASIM_LOCUS16833 PE=3 SV=1	0	198.364	66	25	119	22	482	52.4	7.5	146.48	25	3	0.752	0.64	1.658	1.947	0.999999	1	1	1	4139.4	3113	2650.8	5160.2	58.28	39.55	8.12	71.42	High	High	High	High	High	High	High	High	High	High	1
High	Master Protein	A0A3P6RUB2	ANIS5_cation-bd domain-containing protein OS=Anisakis simplex OX=6269 GN=ASIM_LOCUS17203 PE=4 SV=1	0	167.614	78	20	126	20	159	17.1	4.83	153.32	20	0	0.491	0.689	0.104	0.074	0.999999	1	0.559801	0.198482	4681.5	2300.7	3224	239.1	17.18	46.2	6.09	83.92	High	High	High	High	High	High	High	High	High	High	1
High	Master Protein	A0A3P6RND9	Myosin_tail_1 domain-containing protein OS=Anisakis simplex OX=6269 GN=ASIM_LOCUS15573 PE=4 SV=1	0	163.189	42	38	78	38	1074	125.5	5.22	64.91	38	0	4.582	4.228	0.054	0.058	0.957195	1	0.40473	0.198482	655.9	3005.2	2773.4	161.9	10.31	13.65	8.45	117.4	High	High	High	High	High	High	High	High	High	Not Found	1
High	Master Protein	A0A0M3K0Q9	Chaperonin homolog Hsp-60, mitochondrial (inferred by orthology to a C. elegans protein) OS=Anisakis simplex OX=6269 GN=ASIM_LOCUS13834 PE=3 SV=1	0	161.065	72	33	66	29	479	50.6	5.07	96.6	33	4	0.972	0.803	1.072	1.297	0.999999	1	1	0.35798	3436.5	3338.8	2759	3579.6	20.75	12.85	3.21	22.16	High	High	High	High	High	High	High	High	High	High	1
High	Master Protein	A0A0M3IY31	phosphoglucomutase (alpha-D-glucose-1,6-bisphosphate-dependent) OS=Anisakis simplex OX=6269 GN=PGM1 PE=3 SV=1	0	159.489	77	32	67	32	572	62.1	7.31	81.35	32	0	0.41	0.462	1.673	1.484	0.999999	1	1	1	1274	521.9	588.3	873.3	24.73	56.9	11.73	63.17	High	High	High	High	Not Found	High	High	High	Not Found	High	1
High	Master Protein	A0A158PPI4	Col_cuticle_N domain-containing protein OS=Anisakis simplex OX=6269 GN=ASIM_LOCUS14168 PE=3 SV=1	0	141.714	20	18	97	18	956	95.8	8.56	111.75	18	0	0.586	0.313	0.094	0.175	0.674699	0.45636	0.00576297	0.0300927	3923.3	2297.9	1229.7	215	44.93	8.15	16.43	6.46	High	High	High	High	High	High	High	Not Found	Not Found	Not Found	1
High	Master Protein	A0A0M3JYW9	Fructose-bisphosphate aldolase OS=Anisakis simplex OX=6269 GN=ASIM_LOCUS13091 PE=3 SV=1	0	140.629	71	19	63	19	403	43.9	8.27	82.6	19	0	0.814	0.633	1.239	1.595	0.999999	1	0.845813	0.231322	2116	1722.8	1338.9	2135	15.03	10.24	0.25	22.96	High	High	High	High	High	High	High	High	High	High	1
High	Master Protein	A0A0M3IXZ4	Apolipophorins (inferred by orthology to a D. melanogaster protein) OS=Anisakis simplex OX=6269 GN=ASIM_LOCUS19 PE=4 SV=2	0	138.717	17	41	57	14	3289	371.1	7.9	48.15	41	28	0.364	0.355	0.425	0.436	0.999999	1	1	1	1144	416.8	406.1	177.1	7.24	84.43	16.14	86.92	High	High	High	High	Not Found	High	High	Not Found	Not Found	Not Found	1
High	Master Protein	A0A0M3IZV9	Col_cuticle_N domain-containing protein OS=Anisakis simplex OX=6269 GN=ASIM_LOCUS692 PE=3 SV=1	0	134.709	45	9	66	8	301	30.4	5.08	88.94	9	1	0.432	0.079	0.121	0.662	0.999999	1	0.856268	1	1874.7	808.9	147.3	97.5	57.32	66.4	45.64	107.46	High	High	High	High	High	High	High	High	Not Found	Not Found	1
High	Master Protein	A0A0M3JVM9	Disorganized muscle protein 1 (inferred by orthology to a C. elegans protein) OS=Anisakis simplex OX=6269 GN=ASIM_LOCUS11752 PE=4 SV=1	0	132.916	73	25	63	25	325	36.3	5.5	82.87	25	0	3.017	2.885	0.914	0.956	0.22167	0.45636	1	1	1756.3	5298.3	5066.8	4842.6	24.83	21.56	13.09	11.86	High	High	High	High	High	High	High	High	High	High	1
High	Master Protein	A0A0M3JV41	M20_dimer domain-containing protein OS=Anisakis simplex OX=6269 GN=ASIM_LOCUS11546 PE=3 SV=2	0	132.398	70	29	72	29	474	53.4	6.65	61.45	29	0	0.27	0.408	0.39	0.258	0.411999	1	0.654231	0.198482	1739.5	469.1	709.9	183.1	2.67	53.74	2.17	23.81	High	High	High	High	High	High	High	Not Found	Not Found	Not Found	1
High	Master Protein	A0A0M3JU20	Calponin-like protein OV9M OS=Anisakis simplex OX=6269 GN=ASIM_LOCUS11121 PE=3 SV=1	0	121.209	69	21	62	5	375	41.7	7.62	68.98	21	18	1.303	0.629	3.846	7.971	0.999999	1	0.923358	0.198482	2486	3239.1	1562.9	12458.7	24.56	107.18	2.43	18.42	High	High	High	High	Not Found	High	High	Not Found	Not Found	Not Found	1
High	Master Protein	A0A0M3J0T6	14-3-3-like protein 2 (inferred by orthology to a C. elegans protein) OS=Anisakis simplex OX=6269 GN=ASIM_LOCUS1019 PE=3 SV=1	0	119.749	59	19	74	19	308	34.9	4.98	100.34	19	0	1.036	1.56	0.072	0.048	0.999999	1	0.908872	0.272453	2587.1	2680.1	4034.9	194.3	11.22	78.1	2.19	95.1	High	High	High	High	Not Found	High	High	High	Not Found	Not Found	1
High	Master Protein	A0A0M3K219	ATP synthase subunit beta OS=Anisakis simplex OX=6269 GN=ASIM_LOCUS14347 PE=3 SV=1	0	119.196	60	21	49	21	514	55	5.76	71.58	21	0	1.255	1.582	0.173	0.137	0.999999	1	0.975749	0.40549	814.7	1022.9	1289.1	177.1	62.44	79.25	20.24	68.02	High	High	High	High	High	High	High	High	Not Found	Not Found	1
High	Master Protein	A0A0M3J0M4	Putative actin (inferred by orthology to a S. mansoni protein) OS=Anisakis simplex OX=6269 GN=ASIM_LOCUS957 PE=3 SV=1	0	118.259	68	16	75	8	332	37.3	5.55	91.93	16	9	2.034	2.772	0.448	0.329	0.999999	1	1	0.673146	641.8	1305.3	1779.1	585	45.03	67.61	9.03	98.76	High	High	High	High	High	High	High	High	Not Found	Not Found	1
High	Master Protein	A0A0M3JUY0	Calponin-like protein OV9M OS=Anisakis simplex OX=6269 GN=ASIM_LOCUS11476 PE=3 SV=1	0	117.063	66	20	66	4	357	39.8	8.85	68.37	20	0	0.889	0.977	0.186	0.17	0.999999	1	1	0.778388	171.5	152.4	167.6	28.4	14.08	75.85	11.11	135.51	High	High	High	High	Not Found	High	High	High	Not Found	Not Found	1
High	Master Protein	A0A0M3K2Y3	Glyceraldehyde-3-phosphate dehydrogenase OS=Anisakis simplex OX=6269 GN=ASIM_LOCUS14719 PE=3 SV=1	0	112.933	69	20	93	20	360	38.5	8.28	124.6	20	0	0.318	0.369	2.51	2.167	0.999999	1	1	1	3031.7	965	1118	2422.7	12.76	51.28	3.75	80.06	High	High	High	High	High	High	High	High	Not Found	High	1
High	Master Protein	A0A0M3K9E5	M20_dimer domain-containing protein OS=Anisakis simplex OX=6269 GN=ASIM_LOCUS16994 PE=3 SV=1	0	110.728	52	22	52	22	476	53.5	6.38	58.27	22	0	0.423	0.671	0.229	0.144	0.999999	1	0.959568	0.273377	1851.4	783	1241.7	179.2	1.12	71.7	19.06	49.11	High	High	High	High	Not Found	High	High	High	Not Found	Not Found	1
High	Master Protein	A0A0M3IZF7	phosphoenolpyruvate carboxykinase (GTP) OS=Anisakis simplex OX=6269 GN=ASIM_LOCUS540 PE=3 SV=1	0	108.673	53	22	48	20	621	69.8	6.73	51.19	22	2	0.5	0.761	0.262	0.172	0.999999	1	0.654231	0.198482	794.9	397.2	604.9	104.2	8.75	64.95	7.6	19.33	High	High	High	High	Not Found	High	High	Not Found	Not Found	Not Found	1
High	Master Protein	A0A0M3K444	Fructose-bisphosphate aldolase OS=Anisakis simplex OX=6269 GN=ASIM_LOCUS15142 PE=3 SV=1	0	108.486	73	16	51	16	364	39.5	7.99	54.22	16	0	1.362	0.908	1.544	2.317	0.999999	1	1	1	860.3	1172	780.8	1809.3	37.05	27.03	1.79	82.67	High	High	High	High	High	High	High	High	Not Found	High	1
High	Master Protein	A0A097IYF9	Protein disulfide-isomerase OS=Anisakis simplex OX=6269 GN=PDI PE=3 SV=1	0	102.806	59	26	47	26	497	55.8	5	51.46	26	0	2.466	3.169	0.353	0.274	0.999999	1	1	0.472591	1114.8	2748.8	3532.6	969.3	54.16	64.41	7.75	86.43	High	High	High	High	High	High	High	High	Not Found	High	1
High	Master Protein	A0A0M3K4G1	Heat shock protein 60 OS=Anisakis simplex OX=6269 GN=ASIM_LOCUS15259 PE=3 SV=1	0	101.873	47	19	51	17	405	43.6	7.24	52.99	19	0	0.675	0.655	1.337	1.378	0.738317	1	0.654231	0.312375	1545.9	1043.9	1012.9	1395.6	19.47	10.13	5.46	16.76	High	High	High	High	High	High	High	High	High	High	1
High	Master Protein	A0A3P6RAH4	Immunoglobulin domain protein OS=Anisakis simplex OX=6269 GN=ASIM_LOCUS15747 PE=4 SV=1	0	101.437	43	18	39	16	899	97.5	5.33	40.79	18	2	1.567	1.64	0.249	0.238	0.999999	1	1	1	62.2	97.4	102	24.3	16.97	80.66	10.1	137.89	High	High	High	High	High	High	High	High	High	High	1
High	Master Protein	A0A0M3JXH5	Microtubule-associated protein futsch OS=Anisakis simplex OX=6269 GN=ASIM_LOCUS12518 PE=4 SV=1	0	99.724	43	21	44	21	824	91.2	6.73	38.63	21	0	1.42	0.502	1.429	4.043	0.999999	1	1	0.362831	392.9	557.9	197.2	797.3	3.37	87.16	4.06	28.72	High	High	High	High	High	High	High	High	High	High	1
High	Master Protein	A0A0M3JTQ4	Myosin regulatory light chain 2 (inferred by orthology to a D. melanogaster protein) OS=Anisakis simplex OX=6269 GN=ASIM_LOCUS10989 PE=4 SV=1	0	96.046	78	14	46	2	170	18.7	5.2	65.45	14	15	1.47	1.749	1.064	0.894	0.388392	0.530874	1	1	1987	2921.7	3476.2	3109	0.98	12.75	1.07	14.72	High	High	High	High	Not Found	High	High	Not Found	Not Found	Not Found	1
High	Master Protein	A0A3P6PHV8	Uncharacterized protein OS=Anisakis simplex OX=6269 GN=ASIM_LOCUS1709 PE=4 SV=1	0	94.223	51	25	50	22	465	54.6	4.87	66.34	25	4	0.633	0.529	0.259	0.31	0.999999	1	0.217539	0.198482	3471.2	2197.2	1837.2	568.7	13.59	25.84	11.58	50.76	High	High	High	High	High	High	High	Not Found	High	High	1
High	Master Protein	A0A0M3J3L5	Chromosome partition protein Smc OS=Anisakis simplex OX=6269 GN=ASIM_LOCUS1998 PE=4 SV=1	0	92.404	53	19	50	16	329	38	4.96	58.59	19	1	0.669	0.551	0.322	0.391	0.999999	1	0.559801	0.357196	1593.9	1065.6	878.4	343.3	13.5	51.37	5.3	57.7	High	High	High	High	High	High	High	High	High	Not Found	1
High	Master Protein	A0A0M3JXS3	Transketolase OS=Anisakis simplex OX=6269 GN=ASIM_LOCUS12630 PE=4 SV=1	0	90.708	53	22	50	22	618	66.5	6.71	46.21	22	0	0.724	0.888	0.194	0.158	0.999999	1	0.696143	0.267531	797.1	576.8	707.8	111.7	68.45	73.92	22.34	24.48	High	High	High	High	High	High	High	Not Found	Not Found	Not Found	1
High	Master Protein	A0A0M3K613	Elongation factor 2 (inferred by orthology to a C. elegans protein) OS=Anisakis simplex OX=6269 GN=ASIM_LOCUS15811 PE=3 SV=1	0	90.636	43	23	37	23	840	93.5	6.64	27.44	23	0	2.386	1.715	2.316	3.222	0.999999	1	1	0.85305	488	1164.7	837.2	2697.6	62.25	25.66	13.22	62.75	High	High	High	High	High	High	High	High	High	High	1
High	Master Protein	A0A0M3J1J1	Phosphatidylethanolamine-binding protein homolog (inferred by orthology to a C. elegans protein) OS=Anisakis simplex OX=6269 GN=ASIM_LOCUS1274 PE=3 SV=1	0	86.28	69	13	52	13	182	20.1	8.59	46.06	13	0	0.19	0.6	0.713	0.225	0.388392	1	1	0.198482	420.3	79.7	252.3	56.9	12.44	64.9	13.64	10.56	High	High	High	High	Not Found	High	High	Not Found	High	Not Found	1
High	Master Protein	A0A3P6PIN2	Alpha-1,4 glucan phosphorylase (Fragment) OS=Anisakis simplex OX=6269 GN=ASIM_LOCUS2009 PE=3 SV=1	0	86.073	48	17	38	17	402	46.7	7.02	35.8	17	0	0.291	0.503	0.331	0.192	0.62141	1	0.654231	0.198482	642.8	187.1	323.2	62	38.6	57.48	11.09	32.82	High	High	High	High	Not Found	High	High	Not Found	Not Found	Not Found	1
High	Master Protein	A0A3P6RPM0	EF-hand domain-containing protein OS=Anisakis simplex OX=6269 GN=ASIM_LOCUS16031 PE=4 SV=1	0	84.292	79	13	56	13	144	16.4	4.93	69.72	13	0	0.999	0.982	2.021	2.057	0.999999	1	0.228042	0.172582	2009.2	2007.4	1972.7	4057.9	1.44	15.71	6.39	22.07	High	High	High	High	High	High	High	High	High	High	1
High	Master Protein	A0A0M3KGB4	Methylmalonyl-CoA epimerase, mitochondrial (inferred by orthology to a human protein) OS=Anisakis simplex OX=6269 GN=ASIM_LOCUS19412 PE=3 SV=1	0	83.674	54	8	88	8	183	20.3	6.95	83.3	8	0	0.338	0.435	0.443	0.344	0.999999	1	1	0.706279	2375.7	802.2	1033.8	355.2	14.21	88.7	14.81	69.37	High	High	High	High	Not Found	High	High	High	High	Not Found	1
High	Master Protein	A0A0M3JZM9	Col_cuticle_N domain-containing protein OS=Anisakis simplex OX=6269 GN=ASIM_LOCUS13402 PE=3 SV=1	0	83.565	38	8	42	8	300	29.4	4.94	51.88	8	0	0.779	0.302	2.476	6.386	0.999999	1	1	0.34857	638.8	497.6	192.9	1231.9	41.57	102.93	3.13	52.42	High	High	High	High	High	High	High	High	High	High	1
High	Master Protein	A0A0M3KBA5	Malate dehydrogenase OS=Anisakis simplex OX=6269 GN=ASIM_LOCUS17653 PE=3 SV=1	0	82.937	60	14	38	14	325	34.2	8.68	42.2	14	0	0.724	0.79	1.88	1.723	0.999999	1	1	1	554.5	401.7	438.1	755	11.94	70.7	4.04	78.69	High	High	High	High	Not Found	High	High	High	Not Found	High	1
High	Master Protein	A0A158PPN0	Filamin-B (inferred by orthology to a human protein) OS=Anisakis simplex OX=6269 GN=ASIM_LOCUS14513 PE=3 SV=1	0	79.334	37	23	35	23	844	90.4	6.54	28.24	23	0	1.322	1.758	0.25	0.188	0.999999	1	1	0.904111	393.9	520.6	692.4	130.3	6.75	77.49	12.56	129.4	High	High	High	High	Not Found	High	High	High	Not Found	Not Found	1
High	Master Protein	A0A3P6MZQ7	ELFV_dehydrog_N domain-containing protein (Fragment) OS=Anisakis simplex OX=6269 GN=ASIM_LOCUS509 PE=3 SV=1	0	78.914	53	13	48	10	293	32.4	8.1	52.12	13	1	0.692	1.081	0.101	0.065	0.999999	1	1	0.447289	1605	1110.4	1734.9	112	67.95	73.55	24.38	132.75	High	High	High	High	High	High	High	High	Not Found	High	1
High	Master Protein	A0A0M3K251	Myosin regulatory light chain 2 (inferred by orthology to a D. melanogaster protein) OS=Anisakis simplex OX=6269 GN=ASIM_LOCUS14387 PE=4 SV=2	0	78.447	76	13	40	1	174	19.2	4.96	49.9	13	0	0.173	0.665	0.406	0.106	0.639181	1	0.963051	0.198482	91.3	15.8	60.7	6.4	2.46	21.09	8.77	101.37	High	High	Not Found	Not Found	Not Found	High	High	Not Found	Not Found	Not Found	1
High	Master Protein	A0A0M3KAL6	Glutathione S-transferase OS=Anisakis simplex OX=6269 GN=ASIM_LOCUS17414 PE=3 SV=1	0	77.043	71	12	47	12	209	24.4	7.18	52.04	12	0	0.278	0.516	0.213	0.115	0.639181	1	0.654231	0.198482	1442.2	400.9	743.7	85.4	19.79	70.15	11.95	5.34	High	High	High	High	Not Found	High	High	Not Found	Not Found	Not Found	1
High	Master Protein	A0A0M3K7G7	PCCA OS=Anisakis simplex OX=6269 GN=ASIM_LOCUS16315 PE=4 SV=1	0	77.008	53	15	37	9	373	41.3	6.61	35.22	15	8	3.74	3.284	0.102	0.116	0.999999	1	0.654231	0.409076	230	860.2	755.3	88	42.97	9.3	13.06	123.5	High	High	High	High	High	High	High	High	Not Found	Not Found	1
High	Master Protein	A0A0M3K208	Uncharacterized protein OS=Anisakis simplex OX=6269 GN=ASIM_LOCUS14333 PE=4 SV=1	0	75.945	78	11	40	11	212	23.5	5.39	42.62	11	0	0.844	0.868	0.215	0.209	0.999999	1	0.654231	0.198482	283	238.7	245.5	51.2	7.11	58.24	9.13	3.78	High	High	High	High	High	High	High	High	High	Not Found	1
High	Master Protein	A0A0M3KB40	Actin 3 OS=Anisakis simplex OX=6269 GN=ASIM_LOCUS17588 PE=3 SV=1	0	75.746	47	14	46	3	395	44.2	5.39	58.07	14	4	3.372	1.617	0.906	1.89	0.999999	1	1	1	207.5	699.6	335.4	634.1	15.14	49.17	6.36	93.5	High	High	Not Found	High	Not Found	High	High	Not Found	Not Found	Not Found	1
High	Master Protein	A0A158PNR4	Lea domain-containing protein OS=Anisakis simplex OX=6269 GN=ASIM_LOCUS12165 PE=4 SV=1	0	75.263	22	24	35	24	1775	192.8	4.84	22.13	24	0	0.923	1.067	0.197	0.17	0.999999	1	0.959568	0.383708	470.2	434	501.9	85.5	19.14	61.24	3.58	81.51	High	High	High	High	Not Found	High	High	High	Not Found	Not Found	1
High	Master Protein	A0A0M3JSS4	Troponin I (inferred by orthology to a D. melanogaster protein) OS=Anisakis simplex OX=6269 GN=ASIM_LOCUS10605 PE=4 SV=1	0	73.389	31	9	36	9	277	31.9	5.1	48.33	9	0	0.545	0.598	1.188	1.082	0.999999	1	1	1	1557.8	849.1	932.1	1008.9	11.83	79.14	5.06	78.34	High	High	High	High	Not Found	High	High	High	High	Not Found	1
High	Master Protein	A0A0M3J050	Aspartate aminotransferase (inferred by orthology to a S. mansoni protein) OS=Anisakis simplex OX=6269 GN=ASIM_LOCUS783 PE=3 SV=1	0	73.058	73	14	33	1	213	23.7	6.52	38.33	14	15	0.595	0.528	1.232	1.389	0.674699	1	1	0.945145	1983.9	1181.1	1047.3	1454.7	9.29	8.47	0.48	30.87	High	High	Not Found	High	Not Found	High	High	Not Found	Not Found	Not Found	1
High	Master Protein	A0A0M3J8X8	Pyr_redox_2 domain-containing protein OS=Anisakis simplex OX=6269 GN=ASIM_LOCUS3861 PE=4 SV=1	0	72.059	51	7	25	7	176	18.6	8.35	36.77	7	0	0.387	0.764	2.256	1.142	0.999999	1	0.712866	1	494.1	191.3	377.7	431.5	23.94	83.03	16.05	28.44	High	High	High	High	Not Found	High	High	High	High	High	1
High	Master Protein	A0A0M3JWG7	deoxyribose-phosphate aldolase OS=Anisakis simplex OX=6269 GN=ASIM_LOCUS12088 PE=4 SV=1	0	71.753	64	18	36	18	291	32.3	7.74	28.11	18	0	0.805	0.859	0.21	0.197	0.999999	1	1	0.564299	655.8	528.2	563.3	111	6.1	64.37	9.16	97.38	High	High	High	High	Not Found	High	High	Not Found	Not Found	High	1
High	Master Protein	A0A0M3JB20	Dihydrolipoyl dehydrogenase, mitochondrial (inferred by orthology to a C. elegans protein) OS=Anisakis simplex OX=6269 GN=ASIM_LOCUS4602 PE=4 SV=1	0	70.222	73	9	31	9	180	19.3	5.25	60.19	9	0	0.527	0.777	1.579	1.071	0.999999	1	1	1	1462.3	770.4	1136.2	1216.4	19.17	21.13	14.68	30.94	High	High	High	High	High	High	High	High	High	High	1
High	Master Protein	A0A158PN23	Twitchin (inferred by orthology to a C. elegans protein) OS=Anisakis simplex OX=6269 GN=ASIM_LOCUS10411 PE=3 SV=1	0	70.065	5	22	31	22	7291	806.9	6.06	14.83	22	0	2.017	0.947	3.303	7.032	0.639181	1	0.58392	0.118467	212.6	429	201.5	1416.6	35.6	57.62	13.58	11.63	High	High	High	High	High	High	High	High	High	High	1
High	Master Protein	A0A3P6RU49	PPIase cyclophilin-type domain-containing protein OS=Anisakis simplex OX=6269 GN=ASIM_LOCUS11619 PE=3 SV=1	0	69.682	22	16	39	16	791	89.4	6.57	46.22	16	0	0.906	1.224	0.106	0.079	0.999999	1	0.913084	0.303941	1165.5	1055.5	1426.4	112.3	20.26	75.63	13.46	82.26	High	High	High	High	High	High	High	High	Not Found	High	1
High	Master Protein	A0A3P6R332	Calponin-like protein OV9M OS=Anisakis simplex OX=6269 GN=ASIM_LOCUS16180 PE=3 SV=1	0	69.403	52	14	36	14	366	40.4	9.63	34.7	14	0	1.565	1.143	2.146	2.938	0.999999	1	0.654231	0.211469	651.5	1019.8	744.9	2188.3	3.37	57.26	0.6	50.78	High	High	High	High	High	High	High	High	High	High	1
High	Master Protein	A0A0M3IYH2	Apolipophorins (inferred by orthology to a D. melanogaster protein) OS=Anisakis simplex OX=6269 GN=ASIM_LOCUS205 PE=4 SV=1	0	68.926	22	18	27	5	1250	140.7	8.87	16.93	18	0	0.195	0.446	1.082	0.473	0.420512	1	1	0.784298	54.2	10.6	24.2	11.4	22.72	60.48	20.89	41.56	High	High	Not Found	High	Not Found	High	High	Not Found	Not Found	Not Found	1
High	Master Protein	A0A3P6QHQ7	ATP synthase subunit alpha OS=Anisakis simplex OX=6269 GN=ASIM_LOCUS12821 PE=3 SV=1	0	68.502	33	16	35	16	547	59.5	7.97	26.62	16	0	1	1.22	1.166	0.956	0.999999	1	1	1	480	480.1	585.7	560	53.76	76.84	11.63	71.31	High	High	High	High	Not Found	High	High	High	High	Not Found	1
High	Master Protein	A0A0M3JWX2	fructose-bisphosphatase OS=Anisakis simplex OX=6269 GN=ASIM_LOCUS12282 PE=3 SV=1	0	67.769	54	14	35	14	302	32.8	6.93	39.55	14	0	0.437	0.674	1.503	0.973	0.999999	1	1	1	1321.4	577	891.1	867.2	11.34	50.03	14.54	50.78	High	High	High	High	High	High	High	High	High	High	1
High	Master Protein	A0A3P6QT08	Phosphoglycerate kinase OS=Anisakis simplex OX=6269 GN=ASIM_LOCUS15013 PE=3 SV=1	0	67.095	57	20	40	20	464	51.6	8.37	36.67	20	0	1.19	1.512	0.71	0.559	0.999999	1	1	0.975911	997	1186.9	1507.6	842.4	6.32	78.42	11.56	19.2	High	High	High	High	Not Found	High	High	High	High	High	1
High	Master Protein	A0A0M3JUZ4	Hemicentin-1 (inferred by orthology to a human protein) OS=Anisakis simplex OX=6269 GN=ASIM_LOCUS11491 PE=4 SV=2	0	65.677	9	21	25	21	4610	517.3	5.54	17.22	21	0	0.72	1.015	0.279	0.198	0.999999	1	0.654231	0.198482	259.7	187.1	263.5	52.1	57.62	50.91	23.84	45.29	High	High	High	High	Not Found	High	High	Not Found	Not Found	Not Found	1
High	Master Protein	A0A0M3KCE6	Tropomyosin (inferred by orthology to a C. elegans protein) OS=Anisakis simplex OX=6269 GN=ASIM_LOCUS18044 PE=3 SV=1	0	65.568	73	15	43	15	118	13.7	4.55	79.05	15	0	0.762	0.574	2.358	3.129	0.999999	1	0.818985	0.250336	3081	2348	1769.9	5537.4	7.32	64.72	12.51	33.48	High	High	High	High	High	High	High	High	High	High	1
High	Master Protein	A0A0M3K9Z9	Peroxiredoxin 1 (inferred by orthology to a D. melanogaster protein) OS=Anisakis simplex OX=6269 GN=ASIM_LOCUS17197 PE=3 SV=1	0	65.218	71	13	30	12	195	21.7	7.02	49.23	13	1	2.285	1.47	1.149	1.786	0.999999	1	0.963051	0.473317	1308.6	2990.6	1923.4	3435	2.89	31.65	40.5	52.91	High	High	High	High	High	High	High	High	High	High	1
High	Master Protein	A0A0M3J6W1	Fatty acid-binding protein homolog 9 (inferred by orthology to a C. elegans protein) OS=Anisakis simplex OX=6269 GN=ASIM_LOCUS3144 PE=3 SV=1	0	63.195	70	10	28	10	128	14.6	5.6	35.62	10	0	0.58	0.814	0.147	0.105	0.674699	1	0.011237	0.0171348	1512.5	877.9	1231.1	129.2	2.18	34.04	6.77	6.62	High	High	High	High	High	High	High	High	Not Found	Not Found	1
High	Master Protein	A0A0M3K9V2	Heat shock 70 kDa protein cognate 1 (inferred by orthology to a D. melanogaster protein) OS=Anisakis simplex OX=6269 GN=ASIM_LOCUS17150 PE=3 SV=1	0	62.241	35	15	29	14	619	67.5	5.64	25.63	15	1	3.713	3.649	1.195	1.216	0.999999	1	1	1	276.7	1027.5	1009.7	1227.7	25.03	75.02	7.64	84.38	High	High	High	High	Not Found	High	High	High	Not Found	High	1
High	Master Protein	A0A0M3JSE0	M20_dimer domain-containing protein OS=Anisakis simplex OX=6269 GN=ASIM_LOCUS10444 PE=3 SV=1	0	61.63	36	14	28	14	481	54.1	6.61	33.59	14	0	0.454	0.731	0.239	0.148	0.639181	1	0.559801	0.164716	603.4	273.9	440.8	65.4	6.1	50.09	27.81	14.84	High	High	High	High	Not Found	High	High	Not Found	Not Found	Not Found	1
High	Master Protein	A0A0M3K5Y3	Dihydrolipoamide acetyltransferase component of pyruvate dehydrogenase complex OS=Anisakis simplex OX=6269 GN=ASIM_LOCUS15781 PE=3 SV=1	0	59.861	29	10	27	10	550	57.4	7.14	26.88	10	0	2.696	3.462	0.134	0.104	0.999999	1	0.654231	0.227494	160.2	431.7	554.5	57.6	16.67	77.07	8.04	33.72	High	High	High	High	High	High	High	High	Not Found	High	1
High	Master Protein	A0A3P6T8Y5	Dihydrolipoyllysine-residue succinyltransferase component of 2-oxoglutarate dehydrogenase complex, mitochondrial OS=Anisakis simplex OX=6269 GN=ASIM_LOCUS18096 PE=3 SV=1	0	59.216	36	9	28	9	363	38.4	6.73	25.7	9	0	2.469	2.308	6.235	6.672	0.999999	1	0.610578	0.418043	204.4	504.8	471.8	3147.6	20.41	73.54	9.72	61.94	High	High	High	High	Not Found	High	High	High	High	High	1
High	Master Protein	A0A158PPJ9	Actin-interacting protein 1 (inferred by orthology to a D. melanogaster protein) OS=Anisakis simplex OX=6269 GN=ASIM_LOCUS14303 PE=4 SV=1	0	57.148	28	11	22	11	668	73.6	6.95	19.9	11	0	0.816	0.851	0.248	0.238	0.999999	1	0.959568	0.407332	335.2	273.5	285.1	67.8	5.17	76.32	2.23	5.12	High	High	High	High	Not Found	High	High	Not Found	Not Found	High	1
High	Master Protein	A0A0M3K8S1	methylmalonyl-CoA mutase OS=Anisakis simplex OX=6269 GN=ASIM_LOCUS16769 PE=3 SV=1	0	56.032	26	13	25	13	612	67.9	8.69	53.97	13	0	0.584	0.77	0.386	0.293	0.999999	1	0.881976	0.415591	1598.6	933.6	1231.1	360.7	7.15	33.12	5.32	91.02	High	High	High	High	High	High	High	High	High	High	1
High	Master Protein	A0A0M3IZU8	phosphoenolpyruvate carboxykinase (GTP) OS=Anisakis simplex OX=6269 GN=ASIM_LOCUS681 PE=3 SV=1	0	55.634	23	10	25	6	678	75.8	8.24	27.6	10	2	0.889	0.815	0.386	0.42	0.999999	1	1	0.933681	79	70.2	64.4	27.1	27.98	84.63	11.86	24.16	High	High	High	High	Not Found	High	High	Not Found	Not Found	Not Found	1
High	Master Protein	A0A158PPF5	TDP43_N domain-containing protein OS=Anisakis simplex OX=6269 GN=ASIM_LOCUS13880 PE=4 SV=1	0	55.142	30	16	30	14	639	73.6	5.05	36.17	16	0	0.622	0.63	0.176	0.174	0.999999	1	1	0.788199	592.9	368.6	373.7	65	5.93	71.7	2.08	119.46	High	High	High	High	Not Found	High	High	Not Found	Not Found	High	1
High	Master Protein	A0A0M3JYB5	AO66 ankyrin (inferred by orthology to a C. elegans protein) OS=Anisakis simplex OX=6269 GN=ASIM_LOCUS12855 PE=4 SV=2	0	55.064	8	13	22	13	2387	261.4	6.44	22.46	13	0	1.402	1.118	2.373	2.976	0.999999	1	0.559801	0.195589	331.4	464.7	370.6	1102.8	12.63	43.09	8.13	15.78	High	High	High	High	High	High	High	High	High	High	1
High	Master Protein	A0A0M3KIW7	Globin-like protein (inferred by orthology to a C. elegans protein) OS=Anisakis simplex OX=6269 GN=ASIM_LOCUS20315 PE=3 SV=1	0	54.873	79	8	64	7	132	15.8	5.99	55.81	8	1	0.835	1.26	0.048	0.032	0.999999	1	0.923358	0.319938	1994.6	1666.1	2513	80.1	30.48	95.93	18.93	18.03	High	High	High	High	Not Found	High	High	Not Found	Not Found	Not Found	1
High	Master Protein	A0A0M3K3M2	ZP domain-containing protein OS=Anisakis simplex OX=6269 GN=ASIM_LOCUS14970 PE=4 SV=1	0	53.703	23	6	25	3	432	48.3	6.99	37.96	6	4	4.65	9.024	0.264	0.136	0.999999	1	1	0.649954	38.6	179.3	348	47.3	5.11	98.49	7.24	117.89	High	High	High	High	Not Found	High	High	High	High	Not Found	1
High	Master Protein	A0A0M3K1G1	PB1 domain-containing protein OS=Anisakis simplex OX=6269 GN=ASIM_LOCUS14113 PE=4 SV=1	0	52.34	36	13	33	13	354	39.9	8.32	34.64	13	0	1.703	2.298	0.098	0.072	0.999999	1	1	0.426007	377.8	643.2	868.3	62.8	46.16	79.86	6.76	100.8	High	High	High	High	High	High	High	High	Not Found	High	1
High	Master Protein	A0A0M3JR55	Col_cuticle_N domain-containing protein OS=Anisakis simplex OX=6269 GN=ASIM_LOCUS9922 PE=3 SV=1	0	52.081	35	6	26	6	313	32.2	9.06	29.74	6	0	0.902	0.166	2.068	11.205	0.999999	1	1	0.213427	692.6	624.4	115.2	1291.3	52.57	113.13	27.81	33.67	High	High	High	High	High	High	High	High	High	High	1
High	Master Protein	A0A0M3JZS7	Col_cuticle_N domain-containing protein OS=Anisakis simplex OX=6269 GN=ASIM_LOCUS13458 PE=3 SV=1	0	51.792	40	7	21	7	323	33	8.06	18.82	7	0	0.146	0.206	0.604	0.429	0.283295	1	0.923358	0.383708	303.6	44.4	62.5	26.8	29.37	52.46	18.67	38.9	High	High	Not Found	High	Not Found	High	High	Not Found	Not Found	Not Found	1
High	Master Protein	A0A0M3IZ89	Basement membrane proteoglycan (inferred by orthology to a C. elegans protein) OS=Anisakis simplex OX=6269 GN=ASIM_LOCUS472 PE=4 SV=1	0	51.74	52	13	23	13	417	45.3	5.96	23.4	13	0	2.806	2.711	1.076	1.113	0.999999	1	1	1	151.3	424.6	410.2	456.8	23.8	25.42	2.42	92.36	High	High	High	High	High	High	High	High	High	Not Found	1
High	Master Protein	A0A3P6NUD5	Thioredoxin domain-containing protein OS=Anisakis simplex OX=6269 GN=ASIM_LOCUS1746 PE=3 SV=1	0	51.639	53	9	28	8	221	24.5	7.39	25.32	9	0	0.449	0.43	0.23	0.241	0.999999	1	1	0.885715	532.1	239.1	228.7	55.1	0.78	58.99	11.66	116.64	High	High	High	High	Not Found	High	High	Not Found	Not Found	High	1
High	Master Protein	A0A0M3JZV3	Vacuolar proton pump subunit B OS=Anisakis simplex OX=6269 GN=ASIM_LOCUS13491 PE=3 SV=1	0	51.331	12	10	22	10	1284	144.6	6.11	18.94	10	0	1.498	2.138	0.304	0.213	0.999999	1	0.559801	0.197127	56.9	85.2	121.6	25.9	20.63	49.25	1.14	33.21	High	High	High	High	Not Found	High	High	Not Found	Not Found	Not Found	1
High	Master Protein	A0A3P6PX58	Chaperonin Cpn60/TCP-1 OS=Anisakis simplex OX=6269 GN=ASIM_LOCUS4789 PE=4 SV=1	0	51.043	65	8	18	6	141	14.9	5.34	22.23	8	0	0.208	0.776	0.698	0.187	0.339428	1	0.734261	0.152342	162.4	33.8	125.9	23.6	14.52	47.43	5.47	31.23	High	High	Not Found	High	Not Found	High	High	Not Found	Not Found	Not Found	1
High	Master Protein	A0A158PNY8	Phosphotransferase OS=Anisakis simplex OX=6269 GN=ASIM_LOCUS12672 PE=3 SV=1	0	50.057	31	11	18	11	510	57.3	6.44	17.92	11	0	0.416	0.549	0.378	0.286	0.639181	1	1	0.28116	198.2	82.5	108.8	31.1	6.25	48.75	23.21	43.93	High	High	High	High	Not Found	High	High	High	Not Found	Not Found	1
High	Master Protein	A0A0M3K8L6	SAP domain-containing protein OS=Anisakis simplex OX=6269 GN=ASIM_LOCUS16714 PE=4 SV=1	0	49.724	40	13	29	13	364	42.3	7.5	22.34	13	0	1.485	1.078	1.448	1.995	0.967516	1	0.854451	0.198482	689	1023.5	742.5	1481.6	20.83	34.89	3.66	17.95	High	High	High	High	High	High	High	High	High	High	1
High	Master Protein	A0A0M3K6G9	Carboxypeptidase Q OS=Anisakis simplex OX=6269 GN=ASIM_LOCUS15965 PE=4 SV=1	0	49.679	32	12	28	10	418	46.7	6.7	37.02	12	2	0.569	0.975	0.745	0.435	0.999999	1	1	0.885715	1203.4	685.3	1172.9	510.6	7.29	80.59	7.47	26.65	High	High	High	High	High	High	High	High	High	High	1
High	Master Protein	A0A0M3J349	DUF4440 domain-containing protein OS=Anisakis simplex OX=6269 GN=ASIM_LOCUS1832 PE=4 SV=1	0	49.478	65	12	29	12	122	13.7	6.77	36.67	12	0	0.574	0.764	0.549	0.413	0.999999	1	0.845813	0.383708	1971.6	1131.8	1505.7	621.2	5.69	34.44	0.09	69.6	High	High	High	High	High	High	High	High	High	Not Found	1
High	Master Protein	A0A0M3K1Y0	Vitellogenin domain-containing protein OS=Anisakis simplex OX=6269 GN=ASIM_LOCUS14302 PE=4 SV=1	0	49.215	14	16	22	16	1681	194.9	6.54	9.62	16	0	0.16	0.941	0.557	0.095	0.751186	1	0.691868	0.192764	114.7	18.4	107.9	10.3	1.36	85.76	15.4	53.56	High	High	Not Found	High	Not Found	High	High	High	Not Found	Not Found	1
High	Master Protein	A0A0M3K064	Secreted protein OS=Anisakis simplex OX=6269 GN=ASIM_LOCUS13618 PE=4 SV=1	0	47.898	57	9	22	9	164	17.7	8.38	25.06	9	0	0.312	0.463	0.184	0.124	0.850289	1	0.654231	0.198482	1453	452.9	673.4	83.4	52.05	73.28	6.07	2.5	High	High	High	High	Not Found	High	High	Not Found	Not Found	Not Found	1
High	Master Protein	A0A3P6NCX5	Pepsin-I3 domain-containing protein (Fragment) OS=Anisakis simplex OX=6269 GN=ASIM_LOCUS4402 PE=3 SV=1	0	47.746	64	6	26	6	139	15.8	5.06	41	6	0	0.348	0.51	0.173	0.118	0.999999	1	1	0.669174	687.4	239.5	350.8	41.4	38.73	73.67	8.65	131.9	High	High	High	High	Not Found	High	High	Not Found	Not Found	High	1
High	Master Protein	Q14QT4	Ani s 4 allergen OS=Anisakis simplex OX=6269 GN=anis4 PE=2 SV=1	0	47.19	48	9	36	9	115	12.7	5.86	40.53	9	0	0.244	0.41	0.158	0.094	0.283295	1	0.0278938	0.0258342	2505.5	612.3	1026.1	96.5	33.66	39.32	7.49	12.86	High	High	High	High	High	High	High	Not Found	Not Found	Not Found	1
High	Master Protein	A0A3P6SLJ0	Myosin_tail_1 domain-containing protein OS=Anisakis simplex OX=6269 GN=ASIM_LOCUS19808 PE=4 SV=1	0	46.858	48	11	17	11	273	31.7	5.31	10.71	11	0	1.539	2.263	0.156	0.106	0.999999	1	0.654231	0.198482	157.3	242.1	356	37.7	7.17	66.24	20.17	40.82	High	High	High	High	High	High	High	High	High	Not Found	1
High	Master Protein	A0A0M3JVS3	H(+)-transporting two-sector ATPase OS=Anisakis simplex OX=6269 GN=ASIM_LOCUS11802 PE=3 SV=1	0	46.562	39	16	20	16	628	69.6	5.45	14.03	16	0	2.693	3.448	0.191	0.15	0.999999	1	0.881976	0.524294	164.5	443	567.2	84.8	19.41	5.83	11.01	131.41	High	High	High	High	High	High	High	High	Not Found	Not Found	1
High	Master Protein	A0A0M3JX08	Protein lethal(2)essential for life (inferred by orthology to a D. melanogaster protein) OS=Anisakis simplex OX=6269 GN=ASIM_LOCUS12322 PE=3 SV=1	0	46.41	43	6	22	6	183	21	6.44	43.5	6	0	0.805	0.726	0.732	0.811	0.999999	1	1	1	434.2	349.7	315.3	255.8	18.65	81.94	9.82	86.22	High	High	High	High	Not Found	High	High	High	Not Found	High	1
High	Master Protein	A0A158PNG4	Isochorismatase domain-containing protein OS=Anisakis simplex OX=6269 GN=ASIM_LOCUS11401 PE=3 SV=1	0	45.619	49	9	23	9	200	22	8.07	27.43	9	0	0.685	0.689	0.129	0.128	0.999999	1	0.559801	0.227494	975.5	667.9	671.7	86.2	24.89	3.68	17.69	96.17	High	High	High	High	High	High	High	High	Not Found	Not Found	1
High	Master Protein	A0A0M3KAE3	Transaldolase OS=Anisakis simplex OX=6269 GN=ASIM_LOCUS17341 PE=3 SV=1	0	45.563	41	11	29	11	320	36	6.65	19.12	11	0	0.804	1.375	2.019	1.181	0.999999	1	0.696143	1	572.8	460.5	787.5	929.8	34.42	74.5	0.76	48.05	High	High	High	High	High	High	High	High	High	High	1
High	Master Protein	A0A0M3K3X7	inorganic diphosphatase OS=Anisakis simplex OX=6269 GN=ASIM_LOCUS15075 PE=3 SV=1	0	45.441	59	14	22	14	306	34.6	6.54	30.1	14	0	0.921	0.857	1.338	1.438	0.999999	1	1	1	985.9	907.9	845	1214.8	14.18	19.48	15.01	36.55	High	High	High	High	High	High	High	High	High	High	1
High	Master Protein	A0A158PMX4	Adenylate kinase isoenzyme 1 OS=Anisakis simplex OX=6269 GN=ASIM_LOCUS10106 PE=3 SV=1	0	44.503	54	10	24	10	216	24	8.88	27.93	10	0	7.85	1.473	4.643	24.74	0.432307	1	0.654231	0.169085	252.6	1982.9	372.1	9205.7	12.81	114.13	8.38	26.04	High	High	High	High	High	High	High	High	High	High	1
High	Master Protein	A0A0M3KGL2	Propionyl-CoA carboxylase beta chain, mitochondrial (inferred by orthology to a human protein) OS=Anisakis simplex OX=6269 GN=ASIM_LOCUS19510 PE=4 SV=1	0	44.45	52	10	27	10	322	34.8	5.39	17.4	10	0	1.936	2.157	0.151	0.136	0.999999	1	0.923358	0.525954	202	391.1	435.7	59.2	34.35	62.4	19.3	130.6	High	High	High	High	High	High	High	Not Found	Not Found	High	1
High	Master Protein	A0A0M3KB37	Myosin-3 (inferred by orthology to a C. elegans protein) OS=Anisakis simplex OX=6269 GN=ASIM_LOCUS17585 PE=3 SV=1	0	44.358	21	10	21	9	579	66.3	7.09	20.74	10	0	3.295	4.228	0.155	0.121	0.999999	1	0.691868	0.259863	114.6	377.5	484.4	58.6	3.94	87.64	1.33	8.86	High	High	High	High	Not Found	High	High	Not Found	Not Found	Not Found	1
High	Master Protein	A0A3P6NL11	IF rod domain-containing protein (Fragment) OS=Anisakis simplex OX=6269 GN=ASIM_LOCUS4405 PE=3 SV=1	0	43.852	50	10	25	7	210	24.3	5.44	17.26	10	4	7.505	6.064	0.06	0.074	0.999999	1	0.654231	0.572847	163	1223.1	988.3	73.4	9.72	25.34	16.22	151.31	High	High	High	High	High	High	High	High	Not Found	High	1
High	Master Protein	A0A0M3J159	SHSP domain-containing protein OS=Anisakis simplex OX=6269 GN=ASIM_LOCUS1142 PE=3 SV=1	0	43.846	70	8	47	8	116	13.2	6.79	44.27	8	0	1.077	0.885	1.351	1.646	0.999999	1	0.691868	0.21174	1384.4	1491.5	1224.8	2015.7	12.98	22.96	7.36	14.09	High	High	High	High	High	High	High	High	High	High	1
High	Master Protein	A0A0M3K5X6	purine-nucleoside phosphorylase OS=Anisakis simplex OX=6269 GN=ASIM_LOCUS15774 PE=3 SV=1	0	43.72	28	7	15	7	364	40.2	7.39	22.95	7	0	0.196	1.017	0.537	0.103	0.999999	1	0.936351	0.198482	172.3	33.7	175.2	18.1	6.57	108.45	3.06	27	High	High	Not Found	High	Not Found	High	High	Not Found	Not Found	Not Found	1
High	Master Protein	A0A158PPR3	Transthyretin-like family protein OS=Anisakis simplex OX=6269 GN=ASIM_LOCUS14720 PE=3 SV=1	0	43.447	26	11	19	11	509	57.4	6.95	9.05	11	0	0.697	0.915	0.266	0.202	0.999999	1	0.710931	0.247103	369.4	257.4	338	68.4	0.19	69.77	5.97	8.32	High	High	High	High	Not Found	High	High	Not Found	Not Found	Not Found	1
High	Master Protein	A0A0M3JD61	Methylmalonyl-CoA epimerase, mitochondrial (inferred by orthology to a human protein) OS=Anisakis simplex OX=6269 GN=ASIM_LOCUS3889 PE=4 SV=1	0	43.075	62	6	43	6	118	13.1	8.05	38.94	6	0	0.468	0.493	0.103	0.098	0.999999	1	1	0.592876	705.4	330.3	347.7	33.9	27.75	78.57	13.73	123.76	High	High	High	High	Not Found	High	High	High	Not Found	Not Found	1
High	Master Protein	A0A0M3JEL6	Globin-like protein (inferred by orthology to a C. elegans protein) OS=Anisakis simplex OX=6269 GN=ASIM_LOCUS5847 PE=3 SV=1	0	42.803	50	7	30	5	118	13.7	6.4	38.68	7	1	1.857	2.169	0.784	0.672	0.999999	1	1	0.978374	919.3	1707	1994.2	1339.1	8.03	86.04	34.32	88.52	High	High	High	High	Not Found	High	High	High	Not Found	High	1
High	Master Protein	A0A0M3J6I4	PCCA carboxylase OS=Anisakis simplex OX=6269 GN=ASIM_LOCUS3016 PE=4 SV=1	0	42.674	51	11	19	5	213	24.2	6.68	23.51	11	0	2.32	3.086	0.107	0.081	0.445386	1	0.0133833	0.0258342	164.2	381.1	506.8	40.9	47.38	28.6	22.29	9.75	High	High	High	High	High	High	High	Not Found	Not Found	Not Found	1
High	Master Protein	A0A0M3JSK9	Prohibitin OS=Anisakis simplex OX=6269 GN=ASIM_LOCUS10525 PE=3 SV=1	0	42.495	53	10	19	10	268	29.4	6.81	24.04	10	0	0.729	1.057	0.235	0.162	0.999999	1	1	0.657463	415.9	303.4	439.6	71.4	33.31	78.07	24.61	98.64	High	High	High	High	Not Found	High	High	High	Not Found	Not Found	1
High	Master Protein	A0A3P6T875	IF rod domain-containing protein (Fragment) OS=Anisakis simplex OX=6269 GN=ASIM_LOCUS20273 PE=4 SV=1	0	42.238	41	9	26	8	233	27.9	5.29	30.7	9	0	3.651	2.602	1.4	1.965	0.639181	1	1	0.49505	370.7	1353.8	964.5	1895.3	31.32	64.79	11.87	77.63	High	High	High	High	High	High	High	High	High	High	1
High	Master Protein	A0A3P6RN98	Basement membrane-specific heparan sulfate proteoglycan core protein-like (Fragment) OS=Anisakis simplex OX=6269 GN=ASIM_LOCUS18470 PE=4 SV=1	0	42.109	51	11	14	11	431	46.1	4.79	17.22	11	0	1.102	1.526	0.197	0.142	0.999999	1	0.789553	0.253381	287.4	316.6	438.7	62.4	16.47	78.15	7.31	19.19	High	High	High	High	Not Found	High	High	Not Found	Not Found	Not Found	1
High	Master Protein	A0A0M3JWQ2	Endoplasmin (inferred by orthology to a human protein); Heat shock protein 90 OS=Anisakis simplex OX=6269 GN=hsp90 PE=3 SV=1	0	42.048	21	12	19	12	718	82.9	5.03	14.85	12	0	4.755	3.146	1.575	2.381	0.999999	1	1	1	172	818.1	541.1	1288.4	8.5	20.32	11.8	82.14	High	High	High	High	High	High	High	High	Not Found	High	1
High	Master Protein	A0A0M3JW99	Ig-like domain-containing protein OS=Anisakis simplex OX=6269 GN=ASIM_LOCUS12016 PE=4 SV=1	0	41.381	60	9	28	9	199	22.3	6.57	43.91	9	0	0.611	0.847	0.074	0.053	0.999999	1	0.654231	0.227494	2400	1465.6	2031.8	107.7	14.6	89.02	2.65	18.15	High	High	High	High	Not Found	High	High	Not Found	Not Found	Not Found	1
High	Master Protein	A0A0M3J662	Putative alcohol dehydrogenase (inferred by orthology to a S. mansoni protein) OS=Anisakis simplex OX=6269 GN=ASIM_LOCUS2895 PE=4 SV=1	0	40.764	38	8	16	1	252	27	8.28	12.49	8	7	0.574	0.812	0.363	0.257	0.950482	1	0.654231	0.198482	264.9	152.2	215	55.2	17.88	47.15	7.2	20.84	High	High	Not Found	Not Found	Not Found	High	High	Not Found	Not Found	Not Found	1
High	Master Protein	A0A0M3K705	Gamma-amino-N-butyrate transaminase OS=Anisakis simplex OX=6269 GN=ASIM_LOCUS16153 PE=3 SV=1	0	40.608	28	10	16	10	523	57.9	7.91	9.89	10	0	0.7	0.895	4.174	3.265	0.999999	1	1	1	155	108.5	138.7	452.8	54.27	63.43	12.58	80.74	High	High	High	High	Not Found	High	High	High	High	Not Found	1
High	Master Protein	A0A158PN69	Glycogen debranching enzyme OS=Anisakis simplex OX=6269 GN=ASIM_LOCUS10730 PE=3 SV=1	0	40.599	12	11	17	11	1488	168.5	6.38	12.06	11	0	0.858	1.236	0.512	0.356	0.999999	1	1	0.860995	37.4	32.1	46.3	16.5	35.36	122.53	6.21	33.28	High	High	High	High	Not Found	High	High	Not Found	Not Found	Not Found	1
High	Master Protein	A0A3P6P1P0	AdoHcyase_NAD domain-containing protein OS=Anisakis simplex OX=6269 GN=ASIM_LOCUS3964 PE=3 SV=1	0	39.462	52	9	22	9	245	26.5	6.29	16.02	9	0	0.609	0.737	0.32	0.265	0.999999	1	0.654231	0.227494	221.6	134.9	163.2	43.2	20.24	58.57	2.01	16.37	High	High	High	High	High	High	High	High	Not Found	High	1
High	Master Protein	A0A0M3KJT7	Estradiol 17-beta-dehydrogenase 8 (inferred by orthology to a human protein) OS=Anisakis simplex OX=6269 GN=ASIM_LOCUS20635 PE=4 SV=1	0	39.349	53	5	18	4	156	16.7	5.53	14.57	5	3	1.244	0.966	0.209	0.269	0.999999	1	0.709493	0.362831	88.1	109.6	85.1	22.9	17.16	62.89	2.42	24.79	High	High	High	High	Not Found	High	High	Not Found	Not Found	Not Found	1
High	Master Protein	A0A3P6RSR9	Troponin T OS=Anisakis simplex OX=6269 GN=ASIM_LOCUS16465 PE=3 SV=1	0	39.01	16	9	19	9	628	73.5	5.81	16.12	9	0	0.856	0.843	0.838	0.851	0.999999	1	0.854451	0.762978	633.8	542.5	534.6	454.8	10.49	21.81	4.8	63.56	High	High	High	High	High	High	High	High	Not Found	High	1
High	Master Protein	A0A3P6QHA8	Annexin OS=Anisakis simplex OX=6269 GN=ASIM_LOCUS12750 PE=3 SV=1	0	38.697	41	12	21	12	350	39.8	6.6	30.16	12	0	1.931	1.666	0.091	0.105	0.999999	1	0.691868	0.446884	470.6	909	784.3	82.4	1.55	39.71	0.59	131.98	High	High	High	High	High	High	High	High	High	High	1
High	Master Protein	A0A0M3JUR6	Kunitz/Bovine pancreatic trypsin inhibitor domain protein OS=Anisakis simplex OX=6269 GN=ASIM_LOCUS11404 PE=4 SV=1	0	38.69	16	7	17	7	451	50.4	7.56	27.96	7	0	0.18	0.223	0.154	0.124	0.639181	1	0.654231	0.238267	1550.5	278.7	345.1	42.9	44.61	74.18	8.21	53.72	High	High	High	High	Not Found	High	High	Not Found	Not Found	Not Found	1
High	Master Protein	A0A0M3K6Q9	ADP/ATP translocase OS=Anisakis simplex OX=6269 GN=ASIM_LOCUS16057 PE=3 SV=1	0	38.299	31	10	19	10	305	33.8	9.52	18.98	10	0	3.83	3.203	1.001	1.196	0.639181	1	1	1	267.4	1024	856.5	1024.7	12.33	19.05	21.08	69.85	High	High	High	High	High	High	High	High	High	High	1
High	Master Protein	A0A158PN91	Nesprin-1 OS=Anisakis simplex OX=6269 GN=ASIM_LOCUS10888 PE=4 SV=1	0	38.104	9	7	17	7	1378	155.1	6.73	21.22	7	0	3.642	3.063	0.098	0.117	0.999999	1	0.696143	0.351098	51.1	186	156.4	18.3	42.25	84.62	7.31	58.21	High	High	High	High	Not Found	High	High	High	Not Found	High	1
High	Master Protein	A0A0M3KCU8	Cystatin OS=Anisakis simplex OX=6269 GN=ASIM_LOCUS18196 PE=4 SV=1	0	37.807	53	5	17	5	116	13	5.5	17.59	5	0	0.715	1.322	0.217	0.117	0.999999	1	0.791447	0.222488	356.3	254.6	471	55.3	3.89	79.28	5.03	11.75	High	High	High	High	Not Found	High	High	Not Found	Not Found	Not Found	1
High	Master Protein	A0A0M3JQT9	Putative malate dehydrogenase (inferred by orthology to a S. mansoni protein) OS=Anisakis simplex OX=6269 GN=ASIM_LOCUS9779 PE=4 SV=1	0	37.524	45	10	20	10	422	45.8	8.48	9.12	10	0	0.893	1.115	0.144	0.115	0.999999	1	1	0.964619	61	54.4	68	7.8	23.08	67.89	2.62	158.45	High	High	High	High	Not Found	High	High	High	Not Found	Not Found	1
High	Master Protein	A0A0M3J6F1	GRIP domain-containing protein OS=Anisakis simplex OX=6269 GN=ASIM_LOCUS2983 PE=4 SV=1	0	36.571	48	10	14	9	285	32.3	5.6	15.73	10	1	1.658	1.726	0.158	0.152	0.999999	1	0.654231	0.227494	108.8	180.4	187.9	28.5	18.07	69.59	1.61	44.01	High	High	High	High	Not Found	High	High	Not Found	Not Found	Not Found	1
High	Master Protein	A0A3P6T8G2	SH3 domain-containing protein OS=Anisakis simplex OX=6269 GN=ASIM_LOCUS17927 PE=4 SV=1	0	36.332	22	12	16	12	708	81.6	5.2	6.2	12	0	2.624	3.535	0.193	0.144	0.999999	1	0.654231	0.198482	75.1	197.1	265.5	38.1	3.38	77.2	13.73	13.68	High	High	High	High	Not Found	High	High	Not Found	Not Found	High	1
High	Master Protein	A0A158PMT2	Methylmalonyl-CoA epimerase, mitochondrial (inferred by orthology to a human protein) OS=Anisakis simplex OX=6269 GN=ASIM_LOCUS9861 PE=3 SV=1	0	36.299	52	9	27	9	201	22.3	8.9	25.06	9	0	0.736	0.531	1.61	2.231	0.999999	1	1	0.474322	1171.5	862.4	622.4	1388.5	36.89	63.92	4.84	23.95	High	High	High	High	High	High	High	High	High	High	1
High	Master Protein	A0A0M3K1N2	GLOBIN domain-containing protein OS=Anisakis simplex OX=6269 GN=ASIM_LOCUS14194 PE=3 SV=1	0	36.042	52	6	16	6	143	16.6	5.77	24.65	6	0	1.907	2.392	0.614	0.49	0.999999	1	1	0.964619	469.6	895.6	1123.5	550.3	29.64	86.94	18.49	96.98	High	High	High	High	Not Found	High	High	High	Not Found	High	1
High	Master Protein	A0A0M3K059	pyruvate carboxylase OS=Anisakis simplex OX=6269 GN=ASIM_LOCUS13613 PE=4 SV=1	0	35.797	16	12	14	12	1242	137.8	7.42	7.38	12	0	1.226	1.207	0.184	0.187	0.999999	1	0.654231	0.253924	50.3	61.7	60.7	11.3	7.62	74.6	17.53	46.71	High	High	High	High	Not Found	High	High	Not Found	Not Found	Not Found	1
High	Master Protein	A0A0M3KAH2	Tubulin alpha chain OS=Anisakis simplex OX=6269 GN=ASIM_LOCUS17370 PE=3 SV=1	0	35.599	34	9	10	5	433	48.2	5.14	10.37	9	4	3.689	3.118	0.133	0.157	0.22167	0.673247	0.0133833	0.0357096	70.8	261.3	220.8	34.6	35.59	15.77	14.31	27.11	High	High	High	Not Found	Not Found	High	High	Not Found	Not Found	High	1
High	Master Protein	A0A0M3IYX4	40S ribosomal protein S12 OS=Anisakis simplex OX=6269 GN=ASIM_LOCUS357 PE=3 SV=1	0	35.3	66	10	22	10	141	15.7	7.15	26.05	10	0	1.568	1.48	0.616	0.653	0.999999	1	1	1	798.3	1252.1	1181.3	770.9	36.66	82.2	36.94	21.23	High	High	High	High	Not Found	High	High	High	High	High	1
High	Master Protein	A0A0M3KFB2	AAA domain-containing protein OS=Anisakis simplex OX=6269 GN=ASIM_LOCUS19060 PE=3 SV=1	0	35.115	41	11	16	10	384	42.5	5.19	9.66	11	1	0.467	0.943	0.3	0.148	0.999999	1	0.654231	0.198482	189.2	88.3	178.3	26.4	51.69	78.78	4.01	10.2	High	High	High	High	Not Found	High	High	Not Found	Not Found	Not Found	1
High	Master Protein	A0A0M3IYS8	Col_cuticle_N domain-containing protein OS=Anisakis simplex OX=6269 GN=ASIM_LOCUS311 PE=3 SV=1	0	34.912	35	4	18	4	233	23	4.7	23.68	4	0	16.889	44.075	1.795	0.688	0.999999	1	1	1	26.2	441.7	1152.7	792.7	10.14	104.54	3.04	28.69	High	High	High	High	Not Found	High	High	High	High	High	1
High	Master Protein	A0A0M3K2A9	WD_REPEATS_REGION domain-containing protein OS=Anisakis simplex OX=6269 GN=ASIM_LOCUS14451 PE=3 SV=1	0	34.747	31	8	12	8	322	35.2	7.96	14.88	8	0	0.419	1.598	0.989	0.259	0.999999	1	1	0.341148	91.4	38.3	146	37.9	92.64	75.77	5.47	9.83	High	High	High	High	Not Found	High	High	Not Found	Not Found	Not Found	1
High	Master Protein	A0A0M3J595	NPA domain-containing protein OS=Anisakis simplex OX=6269 GN=ASIM_LOCUS2578 PE=4 SV=1	0	33.573	34	6	16	6	148	17.7	4.98	12.69	6	0	0.171	0.455	0.682	0.257	0.388392	1	0.798908	0.198482	379.9	65	172.8	44.3	5.04	71.06	7	2.15	High	High	High	High	Not Found	High	High	Not Found	Not Found	Not Found	1
High	Master Protein	A0A0M3JSC0	LAM_G_DOMAIN domain-containing protein OS=Anisakis simplex OX=6269 GN=ASIM_LOCUS10417 PE=4 SV=2	0	33.569	11	12	13	12	1621	180.9	5.36	6.29	12	0	1.212	2.257	0.058	0.031	0.999999	1	0.691868	0.238267	62.1	75.3	140.2	4.4	9.81	99.75	12.41	76.28	High	High	High	High	Not Found	High	High	High	Not Found	Not Found	1
High	Master Protein	A0A0M3JYV7	Prohibitin OS=Anisakis simplex OX=6269 GN=ASIM_LOCUS13078 PE=3 SV=1	0	33.315	37	7	16	7	297	32.8	9.77	9.51	7	0	0.859	1.086	0.315	0.249	0.999999	1	0.696143	0.247366	176.5	151.7	191.7	47.8	32.81	60.6	19.34	12.77	High	High	High	High	High	High	High	Not Found	Not Found	Not Found	1
High	Master Protein	A0A0M3K875	Cat eye syndrome critical region protein 5 (inferred by orthology to a human protein) OS=Anisakis simplex OX=6269 GN=ASIM_LOCUS16573 PE=4 SV=1	0	33.235	44	8	16	8	263	30.1	7.05	8.01	8	0	0.594	0.856	0.376	0.261	0.999999	1	0.937305	0.340503	76	45.1	65.1	17	57.07	65.18	2.91	27.54	High	High	High	High	Not Found	High	High	Not Found	Not Found	High	1
High	Master Protein	A0A0M3KCB9	PEPCK_GTP domain-containing protein OS=Anisakis simplex OX=6269 GN=ASIM_LOCUS18018 PE=4 SV=1	0	33.062	41	8	18	7	352	39.2	7.34	18.53	8	0	0.958	0.278	0.214	0.739	0.999999	1	0.654231	1	291.8	279.5	81.1	59.9	1.77	43.91	8.75	98.08	High	High	High	High	High	High	High	High	Not Found	Not Found	1
High	Master Protein	A0A0M3JDR4	Alpha-1,4 glucan phosphorylase OS=Anisakis simplex OX=6269 GN=ASIM_LOCUS5543 PE=3 SV=1	0	32.818	44	5	15	5	163	18.1	9.64	18.55	5	0	1.741	0.577	3.503	10.563	0.999999	1	0.654231	0.192764	709	1234	409.2	4322.2	24.39	97.71	6.1	34.35	High	High	High	High	High	High	High	High	High	High	1
High	Master Protein	A0A0M3KGS5	Myosin_tail_1 domain-containing protein OS=Anisakis simplex OX=6269 GN=ASIM_LOCUS19572 PE=4 SV=1	0	32.234	38	7	14	7	176	20.8	6.3	17.4	7	0	0.616	1.314	0.24	0.113	0.999999	1	0.654231	0.198482	106	65.3	139.4	15.7	42.27	86.37	2.86	17.23	High	High	High	High	Not Found	High	High	Not Found	Not Found	Not Found	1
High	Master Protein	A0A0M3K555	Col_cuticle_N domain-containing protein OS=Anisakis simplex OX=6269 GN=ASIM_LOCUS15503 PE=3 SV=1	0	32.136	16	6	14	5	292	29.2	6.15	35.43	6	1	0.836	0.455	3.466	6.375	0.999999	1	0.641016	0.198482	660.5	552.4	300.3	1914.5	55.31	63.1	24.83	14.84	High	High	High	High	High	High	High	High	High	High	1
High	Master Protein	A0A158PMZ9	VWFA domain-containing protein OS=Anisakis simplex OX=6269 GN=ASIM_LOCUS10261 PE=4 SV=1	0	32.128	20	10	19	10	669	72.6	5.66	16.32	10	0	3.781	8.559	0.202	0.089	0.999999	1	1	0.401749	83.5	315.7	714.7	63.7	0.33	94.14	0.43	100.59	High	High	High	High	Not Found	High	High	High	Not Found	Not Found	1
High	Master Protein	A0A0M3KBR2	ADF-H domain-containing protein OS=Anisakis simplex OX=6269 GN=ASIM_LOCUS17810 PE=3 SV=1	0	31.91	50	9	16	6	164	18.2	6.64	15.42	9	3	1.534	1.919	0.586	0.468	0.999999	1	0.953773	0.531748	526.7	808.1	1010.8	473.5	8.28	45.28	5.46	78.87	High	High	High	High	Not Found	High	High	High	Not Found	High	1
High	Master Protein	A0A0M3JXL8	Neprilysin-2 OS=Anisakis simplex OX=6269 GN=ASIM_LOCUS12568 PE=3 SV=1	0	31.62	9	10	12	9	1471	167.9	6.37	8.55	10	1	1.65	3.931	0.253	0.106	0.999999	1	0.654231	0.198482	79.2	130.6	311.3	33.1	52.78	79.64	6.36	16.99	High	High	High	High	Not Found	High	High	Not Found	Not Found	Not Found	1
High	Master Protein	A0A0M3IYQ5	Glutamate dehydrogenase, mitochondrial (inferred by orthology to a D. melanogaster protein) OS=Anisakis simplex OX=6269 GN=ASIM_LOCUS288 PE=4 SV=1	0	31.391	50	5	24	4	104	11.6	8.94	27.52	5	0	4.233	1.932	2.197	4.813	0.445386	1	0.815723	0.198482	76.3	323	147.5	709.8	26.14	62.79	2.94	32.19	High	High	High	High	High	High	High	High	High	High	1
High	Master Protein	A0A3P6RXI4	IF rod domain-containing protein OS=Anisakis simplex OX=6269 GN=ASIM_LOCUS17194 PE=3 SV=1	0	30.912	40	12	17	10	360	41.9	5.06	16.49	12	2	4.189	3.577	0.756	0.885	0.999999	1	1	1	192.5	806.2	688.4	609.2	27.03	80.89	2.24	83.02	High	High	High	High	Not Found	High	High	High	High	Not Found	1
High	Master Protein	A0A0M3K485	Actin-depolymerizing factor 1 (inferred by orthology to a C. elegans protein) OS=Anisakis simplex OX=6269 GN=ASIM_LOCUS15183 PE=3 SV=1	0	30.829	52	9	12	6	142	16	6.77	12.66	9	0	0.715	1.252	0.18	0.103	0.999999	1	1	0.592876	354.4	253.4	443.5	45.6	0.82	68.51	6.27	139.5	High	High	High	High	Not Found	High	High	Not Found	High	Not Found	1
High	Master Protein	A0A0M3J1T3	SDR family NAD(P)-dependent oxidoreductase OS=Anisakis simplex OX=6269 GN=ASIM_LOCUS1366 PE=4 SV=1	0	30.802	42	3	11	3	81	8.3	9.63	23.34	3	0	2.445	1.032	1.157	2.741	0.999999	1	1	0.343515	360.7	881.9	372.3	1020.6	9.88	46.86	2.2	59.31	High	High	High	High	High	High	High	High	High	High	1
High	Master Protein	A0A0M3KCN6	P-type domain-containing protein OS=Anisakis simplex OX=6269 GN=ASIM_LOCUS18133 PE=3 SV=1	0	30.734	21	6	12	3	493	56.4	7.97	12.83	6	3	1.191	1.907	0.247	0.154	0.999999	1	0.768022	0.229093	90.2	107.4	172	26.5	30.9	75.94	16.04	10.14	High	High	High	High	Not Found	High	High	Not Found	Not Found	Not Found	1
High	Master Protein	A0A0M3IZT4	Acetyl-CoA hydrolase OS=Anisakis simplex OX=6269 GN=ASIM_LOCUS667 PE=3 SV=1	0	30.686	28	7	17	2	440	47.6	6.67	23.74	7	5	0.774	0.737	0.118	0.124	0.999999	1	0.719481	0.55845	403.4	312.2	297.2	36.8	7.64	16.72	12.94	136.6	High	High	High	High	Not Found	High	High	Not Found	Not Found	Not Found	1
High	Master Protein	A0A3P6RQA4	Calsequestrin OS=Anisakis simplex OX=6269 GN=ASIM_LOCUS10992 PE=3 SV=1	0	30.526	26	7	12	7	495	56.6	4.39	12.31	7	0	0.476	0.841	0.446	0.252	0.999999	1	1	0.24864	288.1	137	242.4	61.1	13.88	61.76	40.76	10.44	High	High	High	High	Not Found	High	High	Not Found	Not Found	Not Found	1
High	Master Protein	A0A0M3KBE3	Intermediate filament tail domain protein OS=Anisakis simplex OX=6269 GN=ASIM_LOCUS17691 PE=4 SV=1	0	30.523	22	10	18	8	421	48.3	6.23	16.56	10	0	4.309	3.205	1.461	1.965	0.445386	1	1	0.7121	188.7	813.3	604.8	1188.5	2.8	44.61	0.95	71.11	High	High	High	High	High	High	High	High	High	High	1
High	Master Protein	A0A0M3K1U4	SCP domain-containing protein OS=Anisakis simplex OX=6269 GN=ASIM_LOCUS14262 PE=4 SV=2	0	30.471	41	8	17	8	225	24.9	7.08	20.36	8	0	0.243	0.746	0.39	0.127	0.850289	1	0.748822	0.198482	295.3	71.8	220.3	28	20.57	84.01	48.62	21.41	High	High	High	High	Not Found	High	High	Not Found	Not Found	Not Found	1
High	Master Protein	A0A0M3K9I2	Nucleoside diphosphate kinase OS=Anisakis simplex OX=6269 GN=ASIM_LOCUS17030 PE=3 SV=1	0	30.344	32	5	13	5	238	26.6	6.55	19.66	5	0	1.451	1.194	0.109	0.133	0.999999	1	0.829291	0.856097	367.7	533.5	439.1	58.3	3.26	62.62	1.79	150	High	High	High	High	High	High	High	High	Not Found	Not Found	1
High	Master Protein	A0A0M3J0Q8	Acetyl-CoA acetyltransferase, mitochondrial (inferred by orthology to a human protein) OS=Anisakis simplex OX=6269 GN=ASIM_LOCUS991 PE=3 SV=1	0	30.342	24	6	12	2	332	35.7	7.68	15.55	6	4	1.275	0.707	0.146	0.264	0.999999	1	0.654231	0.391651	79.7	101.6	56.4	14.9	12.57	66.44	23.33	29.01	High	High	High	High	Not Found	High	High	Not Found	Not Found	Not Found	1
High	Master Protein	A0A0M3KDF0	2-amino-3-ketobutyrate coenzyme A ligase, mitochondrial (inferred by orthology to a human protein) OS=Anisakis simplex OX=6269 GN=ASIM_LOCUS18398 PE=4 SV=1	0	30.117	34	7	9	7	365	39.7	7.3	15.13	7	0	0.223	5.667	1.279	0.05	0.999999	1	1	0.250336	35	7.8	198.5	10	15.86	145.39	3.65	82.01	High	High	High	High	Not Found	High	High	Not Found	Not Found	Not Found	1
High	Master Protein	A0A0M3JYS1	V-type proton ATPase subunit E (inferred by orthology to a D. melanogaster protein) OS=Anisakis simplex OX=6269 GN=ASIM_LOCUS13038 PE=3 SV=1	0	30.107	26	4	12	4	226	26	7.02	15.1	4	0	1.5	1.614	0.125	0.116	0.999999	1	0.559801	0.198482	103.3	155	166.7	19.3	13.59	67.13	6.99	34.95	High	High	High	High	Not Found	High	High	High	Not Found	Not Found	1
High	Master Protein	A0A3P6SU45	AcetylCoA_hyd_C domain-containing protein OS=Anisakis simplex OX=6269 GN=ASIM_LOCUS19999 PE=4 SV=1	0	29.955	46	5	13	5	149	16.2	8.16	10.39	5	0	0.785	0.692	3.112	3.529	0.999999	1	0.559801	0.198482	444.4	348.7	307.6	1085.4	15.05	19.6	8.71	51.69	High	High	High	High	High	High	High	High	High	High	1
High	Master Protein	A0A0M3KGX6	Late embryogenesis abundant protein 76 OS=Anisakis simplex OX=6269 GN=ASIM_LOCUS19625 PE=4 SV=1	0	29.712	24	6	11	6	397	42	4.88	13.46	6	0	0.71	1.023	0.142	0.099	0.999999	1	0.654231	0.303941	29.4	20.9	30.1	3	55.64	98.34	18.84	85	High	High	High	High	Not Found	High	High	High	Not Found	Not Found	1
High	Master Protein	A0A0M3KD65	Immunoglobulin domain protein OS=Anisakis simplex OX=6269 GN=ASIM_LOCUS18315 PE=4 SV=1	0	29.702	30	9	19	9	449	48.6	4.93	4.09	9	0	0.689	1.569	0.407	0.179	0.999999	1	1	0.417156	27.3	18.8	42.9	7.7	21.69	93.13	21.15	75.01	High	High	High	High	Not Found	High	High	Not Found	Not Found	Not Found	1
High	Master Protein	A0A0M3JZ77	Superoxide dismutase [Cu-Zn] OS=Anisakis simplex OX=6269 GN=ASIM_LOCUS13218 PE=3 SV=1	0	29.589	27	4	20	4	182	19.1	6.84	21.07	4	0	0.253	0.701	0.281	0.101	0.999999	1	1	0.320448	218.8	55.4	153.4	15.5	38.55	93.03	2.24	37.74	High	High	High	High	Not Found	High	High	Not Found	Not Found	Not Found	1
High	Master Protein	A0A0M3K232	Voltage-dependent anion-selective channel protein 3 OS=Anisakis simplex OX=6269 GN=ASIM_LOCUS14363 PE=3 SV=1	0	29.082	41	8	12	8	249	27.3	8.9	7.25	8	0	0.753	1.095	0.186	0.128	0.999999	1	0.654231	0.198482	330.9	249.1	362.3	46.3	21.16	74.61	3.83	22.71	High	High	High	High	Not Found	High	High	Not Found	Not Found	Not Found	1
High	Master Protein	A0A3P6PPE7	ATP-dependent 6-phosphofructokinase OS=Anisakis simplex OX=6269 GN=ASIM_LOCUS9807 PE=3 SV=1	0	29.043	14	8	11	8	851	93.7	7.28	9.76	8	0	2.26	1.168	5.196	10.052	0.999999	1	0.654231	0.198482	77.9	176.1	91	915.1	74.97	70.7	5.27	37.58	High	High	High	High	High	High	High	High	High	High	1
High	Master Protein	A0A0M3JV04	Transcription factor BTF3 OS=Anisakis simplex OX=6269 GN=ASIM_LOCUS11502 PE=3 SV=2	0	28.432	15	6	12	6	634	70.9	6.01	12.32	6	0	0.322	1.111	0.715	0.208	0.720782	1	1	0.198482	94.5	30.5	105	21.8	11.32	68.65	5.72	17.6	High	High	High	High	Not Found	High	High	Not Found	Not Found	Not Found	1
High	Master Protein	A0A0M3KGD5	Col_cuticle_N domain-containing protein OS=Anisakis simplex OX=6269 GN=ASIM_LOCUS19433 PE=3 SV=1	0	28.202	24	2	7	2	238	24.4	6.9	18.65	2	0	0.113	0.178	1.531	0.971	0.22167	0.45636	1	1	181.6	20.5	32.4	31.4	51.58	42.17	8.49	5.82	High	High	High	High	High	High	High	Not Found	Not Found	Not Found	1
High	Master Protein	A0A0M3JUZ9	Cystatin domain-containing protein OS=Anisakis simplex OX=6269 GN=ASIM_LOCUS11496 PE=4 SV=1	0	27.927	17	7	15	7	434	48	8.84	8.27	7	0	0.295	0.362	7.543	6.146	0.999999	1	0.559801	0.272453	372.5	109.9	134.8	828.7	48.2	54.14	21.43	74.4	High	High	High	High	Not Found	High	High	High	High	High	1
High	Master Protein	A0A0M3KAG2	propionyl-CoA carboxylase OS=Anisakis simplex OX=6269 GN=ASIM_LOCUS17359 PE=4 SV=1	0	27.753	42	6	16	6	188	20.7	9.09	8.47	6	0	2.156	2.305	0.085	0.079	0.999999	1	1	0.715779	190.2	410.1	438.3	34.8	35.45	85.53	13.19	142.59	High	High	High	High	Not Found	High	High	Not Found	Not Found	High	1
High	Master Protein	A0A0M3JYS8	Uncharacterized protein OS=Anisakis simplex OX=6269 GN=ASIM_LOCUS13045 PE=4 SV=1	0	27.581	28	6	14	6	230	25.5	6.79	17.71	6	0	1.006	1.027	0.089	0.087	0.999999	1	0.654231	0.227494	426.9	429.5	438.4	38.1	12.87	75.69	5.47	21.95	High	High	High	High	High	High	High	High	Not Found	Not Found	1
High	Master Protein	A0A0M3JRP8	Translationally-controlled tumor protein homolog OS=Anisakis simplex OX=6269 GN=ASIM_LOCUS10153 PE=3 SV=1	0	27.006	46	9	17	9	193	22.3	5.01	8.14	9	0	2.043	2.116	0.188	0.181	0.999999	1	0.654231	0.24864	121.3	248	256.8	46.5	36.73	69.91	0.21	20.39	High	High	High	High	High	High	High	Not Found	Not Found	Not Found	1
High	Master Protein	A0A0M3J250	Annexin OS=Anisakis simplex OX=6269 GN=ASIM_LOCUS1483 PE=3 SV=1	0	26.693	40	5	10	5	152	17.6	6.8	10.23	5	0	0.38	1.196	0.907	0.288	0.999999	1	1	0.669174	45.9	17.4	54.9	15.8	6.62	109.81	4.21	25.61	High	High	High	High	Not Found	High	High	High	Not Found	Not Found	1
High	Master Protein	A0A0M3KAL7	Tropomyosin OS=Anisakis simplex OX=6269 GN=ASIM_LOCUS17415 PE=3 SV=1	0	26.685	68	8	13	8	78	9.1	4.49	12.36	8	0	0.395	0.537	0.116	0.086	0.999999	1	0.654231	0.198482	1526.2	603.3	819.6	70.2	15.34	76.78	15.08	23.41	High	High	High	High	Not Found	High	High	Not Found	Not Found	Not Found	1
High	Master Protein	A0A3P6SIA8	Myosin_tail_1 domain-containing protein OS=Anisakis simplex OX=6269 GN=ASIM_LOCUS14899 PE=4 SV=1	0	26.602	19	5	11	5	279	32	4.86	8.88	5	0	0.696	0.915	0.31	0.236	0.999999	1	0.654231	0.198482	241.3	167.9	220.8	52	19.06	51.64	3.8	14.99	High	High	High	High	Not Found	High	High	Not Found	Not Found	Not Found	1
High	Master Protein	A0A0M3JS03	60S acidic ribosomal protein P2 OS=Anisakis simplex OX=6269 GN=ASIM_LOCUS10283 PE=3 SV=1	0	26.533	14	4	12	4	407	45.1	6.92	13.7	4	0	0.878	1.355	0.01	0.01	0.999999	1	0.58392	0.198482	366.7	322.1	496.8	3.2	14.78	88.79	3.12	103.95	High	High	High	High	Not Found	High	High	Not Found	Not Found	Not Found	1
High	Master Protein	A0A3P6NDQ7	Leuk-A4-hydro_C domain-containing protein OS=Anisakis simplex OX=6269 GN=ASIM_LOCUS2338 PE=3 SV=1	0	26.101	38	7	8	7	303	34.6	8.63	10.27	7	0	0.408	0.829	0.102	0.05	0.999999	1	0.854451	0.273377	165.4	67.5	137.2	6.9	12.91	102.4	24.23	59.66	High	High	High	High	Not Found	High	High	Not Found	Not Found	Not Found	1
High	Master Protein	A0A0M3K551	Elongation factor 1-alpha OS=Anisakis simplex OX=6269 GN=ASIM_LOCUS15499 PE=3 SV=1	0	25.818	23	5	10	5	465	50.8	9.04	17.69	5	0	1.66	3.049	0.132	0.072	0.999999	1	0.626068	0.198482	109.4	181.6	333.5	23.9	13.52	85.03	0.18	20.33	High	High	High	High	Not Found	High	High	Not Found	Not Found	Not Found	1
High	Master Protein	A0A0M3JX55	SHSP domain-containing protein OS=Anisakis simplex OX=6269 GN=ASIM_LOCUS12375 PE=3 SV=1	0	25.466	53	7	13	7	206	23.7	6.71	11.16	7	0	1.244	2.015	0.117	0.072	0.999999	1	0.654231	0.223733	250.9	312.2	505.6	36.5	13.71	94.74	25.84	9.67	High	High	High	High	Not Found	High	High	Not Found	High	Not Found	1
High	Master Protein	A0A0M3IZP0	Transthyretin-like family protein OS=Anisakis simplex OX=6269 GN=ASIM_LOCUS623 PE=3 SV=1	0	24.716	37	4	9	1	153	17.2	6.19	11.76	4	0	0.17	0.599	0.771	0.219	0.757637	1	0.843999	0.217981	119.2	20.3	71.4	15.6	11.52	75.18	26.93	55.05	High	High	Not Found	High	Not Found	High	High	Not Found	Not Found	Not Found	1
High	Master Protein	A0A0M3K252	Col_cuticle_N domain-containing protein OS=Anisakis simplex OX=6269 GN=ASIM_LOCUS14388 PE=3 SV=1	0	24.329	14	5	19	4	293	29.1	5.5	18.53	5	1	0.21	0.5	0.177	0.074	0.999999	1	1	0.413199	1707.3	358.5	854	63.3	56.55	81.25	2.06	120.58	High	High	High	High	Not Found	High	High	Not Found	Not Found	Not Found	1
High	Master Protein	A0A0M3J5H0	Uncharacterized protein OS=Anisakis simplex OX=6269 GN=ASIM_LOCUS2653 PE=4 SV=1	0	24.173	39	4	7	4	134	15.2	5.19	15.74	4	0	0.659	0.638	2.152	2.222	0.999999	1	1	1	530.7	349.8	338.8	752.7	0.56	51.22	0.05	91.16	High	High	High	High	High	High	High	High	Not Found	High	1
High	Master Protein	A0A3P6QT32	glutamine synthetase OS=Anisakis simplex OX=6269 GN=ASIM_LOCUS13205 PE=3 SV=1	0	24.146	45	8	18	8	272	31.3	7.72	18.02	8	0	1.163	1.382	0.133	0.112	0.999999	1	1	0.696579	427.4	497.1	590.6	66.2	26.57	85.78	31.63	126.72	High	High	High	High	Not Found	High	High	Not Found	High	Not Found	1
High	Master Protein	A0A0M3KCD2	Succinate dehydrogenase [ubiquinone] flavoprotein subunit, mitochondrial OS=Anisakis simplex OX=6269 GN=ASIM_LOCUS18030 PE=4 SV=1	0	24.049	40	7	8	7	354	38.8	8.82	7.62	7	0	0.392	1.454	1.24	0.334	0.999999	1	1	0.303941	61.6	24.1	89.5	29.9	20.59	84.12	0.78	33	High	High	High	High	Not Found	High	High	Not Found	Not Found	Not Found	1
High	Master Protein	A0A0M3KAG0	60S ribosomal protein L12 OS=Anisakis simplex OX=6269 GN=ASIM_LOCUS17360 PE=3 SV=1	0	23.94	20	4	17	4	337	37.4	7.71	24.11	4	0	0.709	0.815	0.147	0.128	0.999999	1	0.606906	0.198482	87.4	62	71.2	9.1	4.11	74.46	22.53	47.2	High	High	High	High	High	High	High	High	Not Found	Not Found	1
High	Master Protein	A0A0M3JVB9	Col_cuticle_N domain-containing protein OS=Anisakis simplex OX=6269 GN=ASIM_LOCUS11634 PE=4 SV=1	0	23.851	21	4	23	2	292	29.1	6.55	26.24	4	0	0.332	0.455	0.145	0.106	0.987154	1	0.737473	0.245129	506.6	168.3	230.5	24.4	58.44	74.79	4.79	25.86	High	High	High	High	Not Found	High	High	Not Found	Not Found	Not Found	1
High	Master Protein	A0A3P6SNI3	2-Hacid_dh_C domain-containing protein OS=Anisakis simplex OX=6269 GN=ASIM_LOCUS16004 PE=4 SV=1	0	23.786	39	6	8	6	314	32.6	5.68	7.83	6	0	1.07	0.932	0.128	0.147	0.999999	1	0.654231	0.28116	56.9	60.9	53.1	7.8	29.44	76.09	6.55	57.05	High	High	High	High	Not Found	High	High	Not Found	Not Found	Not Found	1
High	Master Protein	A0A0M3KIQ4	Transthyretin-like family protein OS=Anisakis simplex OX=6269 GN=ASIM_LOCUS20252 PE=3 SV=1	0	23.618	44	6	12	6	143	15.4	6.76	11.19	6	0	0.476	0.439	0.176	0.191	0.999999	1	0.654231	0.227494	540.1	256.8	236.8	45.3	45.56	64.38	23.38	5.33	High	High	High	High	Not Found	High	High	Not Found	Not Found	Not Found	1
High	Master Protein	A0A0M3KDZ4	Tubulin beta chain OS=Anisakis simplex OX=6269 GN=ASIM_LOCUS18592 PE=3 SV=1	0	23.467	35	7	9	4	327	36.1	5.5	5.14	7	3	3.445	3.622	0.116	0.11	0.999999	1	0.654231	0.233667	33.4	115.1	121.1	13.3	33.65	77.15	14.92	58.92	High	High	High	High	Not Found	High	High	Not Found	Not Found	Not Found	1
High	Master Protein	A0A0M3KEI5	Dehydrogenase/reductase SDR family member 4 OS=Anisakis simplex OX=6269 GN=ASIM_LOCUS18784 PE=4 SV=1	0	23.4	43	9	14	9	266	28.6	8.38	9.75	9	0	0.743	0.821	0.178	0.161	0.999999	1	0.912266	0.845833	227.6	169	186.7	30.1	5.27	64.72	10.14	141.01	High	High	High	High	High	High	High	Not Found	Not Found	High	1
High	Master Protein	A0A0M3K5H6	78 kDa glucose-regulated protein (inferred by orthology to a human protein) OS=Anisakis simplex OX=6269 GN=ASIM_LOCUS15624 PE=3 SV=1	0	23.368	13	6	9	5	679	75.4	5.21	9.71	6	0	2.516	4.065	0.417	0.258	0.999999	1	1	0.426007	17.6	44.3	71.5	18.5	39.76	83.61	18.83	65.85	High	High	High	High	High	High	High	High	High	High	1
High	Master Protein	A0A0M3J5G4	Malate dehydrogenase, cytoplasmic OS=Anisakis simplex OX=6269 GN=ASIM_LOCUS2649 PE=3 SV=1	0	23.223	53	5	14	5	179	19.7	8.79	27.77	5	0	0.366	0.625	0.034	0.02	0.999999	1	0.854451	0.455978	1926.7	705.2	1204.1	23.8	42.43	48.91	5.87	165.25	High	High	High	High	High	High	High	Not Found	High	Not Found	1
High	Master Protein	A0A3P6NYR9	Galectin OS=Anisakis simplex OX=6269 GN=ASIM_LOCUS7529 PE=4 SV=1	0	23.216	48	4	16	3	84	9.6	9.11	15.37	4	0	1.132	1.743	0.116	0.075	0.999999	1	0.654231	0.198482	53.8	60.9	93.8	7.1	56.14	76.13	19.24	41.69	High	High	High	High	Not Found	High	High	Not Found	Not Found	Not Found	1
High	Master Protein	A0A0M3J3V0	Col_cuticle_N domain-containing protein OS=Anisakis simplex OX=6269 GN=ASIM_LOCUS2083 PE=3 SV=1	0	23.214	23	3	16	3	260	26.7	5.78	13.12	3	0	36.802	92.001	2.245	0.898	0.999999	1	0.923358	1	9.6	353.1	882.8	792.7	63.05	100.67	4.11	37.6	High	High	High	High	Not Found	High	High	High	High	High	1
High	Master Protein	A0A0M3JW05	CSD_1 domain-containing protein OS=Anisakis simplex OX=6269 GN=ASIM_LOCUS11901 PE=4 SV=1	0	23.099	23	4	11	4	294	31.2	9.74	10.1	4	0	1.472	1.766	0.13	0.109	0.999999	1	1	0.883752	224.1	329.9	395.8	43	42.06	86.04	12.45	149.2	High	High	High	High	Not Found	High	High	High	High	Not Found	1
High	Master Protein	A0A158PN13	Collagen alpha-2(IV) chain (inferred by orthology to a C. elegans protein) OS=Anisakis simplex OX=6269 GN=ASIM_LOCUS10335 PE=3 SV=1	0	22.647	4	5	14	5	1739	165.9	8.51	12.07	5	0	0.542	1.548	0.802	0.281	0.999999	1	1	0.318011	32.9	17.8	50.9	14.3	5.09	81.39	7.26	42.25	High	High	Not Found	High	Not Found	High	High	Not Found	Not Found	Not Found	1
High	Master Protein	A0A3P6NDP5	Spectrin alpha chain OS=Anisakis simplex OX=6269 GN=ASIM_LOCUS2860 PE=4 SV=1	0	22.609	20	6	7	6	393	45.7	6.06	12.91	6	0	3.397	3.678	0.204	0.188	0.999999	1	1	0.778388	53.4	181.6	196.5	37	25.66	66.17	1.54	122.25	High	High	High	High	Not Found	High	High	High	High	High	1
High	Master Protein	A0A0M3JRD2	NAD(P)H-hydrate epimerase OS=Anisakis simplex OX=6269 GN=ASIM_LOCUS10011 PE=3 SV=1	0	22.571	26	4	6	4	292	31.8	8.27	9.78	4	0	0.545	0.708	0.252	0.194	0.999999	1	0.654231	0.198482	270	147.2	191.2	37.1	3.24	58.49	1	27.81	High	High	High	High	Not Found	High	High	Not Found	Not Found	Not Found	1
High	Master Protein	A0A0M3K635	Proteasome subunit alpha type OS=Anisakis simplex OX=6269 GN=ASIM_LOCUS15833 PE=3 SV=1	0	22.556	28	5	11	5	250	28.3	6.64	10.28	5	0	0.64	1.108	0.216	0.125	0.999999	1	0.654231	0.250336	50.2	32.1	55.6	6.9	18.37	63.9	4.01	97.78	High	High	High	High	Not Found	High	High	Not Found	Not Found	Not Found	1
High	Master Protein	A0A3P6QGY7	Uncharacterized protein OS=Anisakis simplex OX=6269 GN=ASIM_LOCUS11373 PE=4 SV=1	0	22.419	32	5	7	5	205	22.9	8.62	10.46	5	0	0.686	0.536	5.297	6.778	0.999999	1	0.654231	0.198482	205.1	140.7	109.9	745.1	41.93	80	9.49	24.97	High	High	High	High	High	High	High	High	High	High	1
High	Master Protein	A0A0M3KAY8	phosphoglycerate mutase (2,3-diphosphoglycerate-independent) OS=Anisakis simplex OX=6269 GN=ASIM_LOCUS17536 PE=3 SV=1	0	22.392	28	7	11	7	402	44.9	8.29	6.93	7	0	0.628	0.928	0.339	0.23	0.999999	1	0.654231	0.232729	174.5	109.6	161.9	37.2	36.48	67.51	0.39	18.67	High	High	High	High	Not Found	High	High	Not Found	Not Found	Not Found	1
High	Master Protein	A0A0M3JYK8	COesterase domain-containing protein OS=Anisakis simplex OX=6269 GN=ASIM_LOCUS12965 PE=4 SV=1	0	22.318	15	5	11	5	542	60.6	6.62	2.71	5	0	0.227	0.294	0.472	0.365	0.259486	1	0.654231	0.198482	259.6	59	76.4	27.9	20.63	37.92	1.59	25.68	High	High	High	High	Not Found	High	High	Not Found	Not Found	Not Found	1
High	Master Protein	A0A3P6RJH9	Arylesterase OS=Anisakis simplex OX=6269 GN=ASIM_LOCUS11306 PE=3 SV=1	0	22.264	19	5	9	5	338	38.2	6.8	14.04	5	0	0.712	0.659	0.321	0.347	0.999999	1	0.654231	0.39671	122.9	87.5	81	28.1	10.4	77.72	17.92	44.91	High	High	High	High	Not Found	High	High	Not Found	Not Found	Not Found	1
High	Master Protein	A0A0M3J0V8	NAC-A/B domain-containing protein OS=Anisakis simplex OX=6269 GN=ASIM_LOCUS1041 PE=4 SV=1	0	22.154	29	4	8	2	153	16.8	5.2	5.53	4	2	0.717	1.057	0.238	0.161	0.999999	1	0.654231	0.198482	160.6	115.1	169.7	27.4	10.05	67.36	17.25	7.35	High	High	Not Found	High	Not Found	High	High	Not Found	Not Found	Not Found	1
High	Master Protein	A0A3P6PG32	Myosin_tail_1 domain-containing protein OS=Anisakis simplex OX=6269 GN=ASIM_LOCUS2265 PE=4 SV=1	0	22.012	25	6	10	6	205	23.9	8.76	14.6	6	0	4.061	1.919	0.038	0.081	0.283295	1	0.00576297	0.031837	410.2	1665.9	787.1	63.5	39.08	27.39	31.1	30.87	High	High	High	High	High	High	High	Not Found	Not Found	Not Found	1
High	Master Protein	A0A0M3KJU5	DUF4280 domain-containing protein OS=Anisakis simplex OX=6269 GN=ASIM_LOCUS20643 PE=4 SV=1	0	21.966	36	4	10	4	215	23.8	7.02	14.99	4	0	0.303	1.262	0.336	0.081	0.999999	1	0.654231	0.198482	179.7	54.4	226.7	18.3	15.18	78.88	13.45	63.51	High	High	High	High	Not Found	High	High	Not Found	Not Found	Not Found	1
High	Master Protein	A0A0M3JYT8	Proteasome subunit alpha type OS=Anisakis simplex OX=6269 GN=ASIM_LOCUS13057 PE=3 SV=1	0	21.525	34	6	8	6	259	28.5	6.6	2.1	6	0	0.782	1.292	0.309	0.187	0.999999	1	0.641016	0.198482	45.3	35.4	58.5	10.9	15.56	56.38	1.58	60.5	High	High	High	High	Not Found	High	High	Not Found	Not Found	Not Found	1
High	Master Protein	A0A0M3K8N6	Nucleosome assembly protein 1-like 1 OS=Anisakis simplex OX=6269 GN=ASIM_LOCUS16734 PE=3 SV=1	0	21.517	32	6	10	6	260	30.1	4.5	11.45	6	0	2.12	2.106	1.084	1.091	0.999999	1	1	0.963488	204.7	434	431.1	470.2	19.69	29.46	1.24	71.75	High	High	High	High	High	High	High	Not Found	High	High	1
High	Master Protein	A0A0M3K3M8	Glutathione peroxidase OS=Anisakis simplex OX=6269 GN=ASIM_LOCUS14976 PE=3 SV=1	0	21.465	30	4	7	4	175	19.9	8.1	8.62	4	0	0.591	0.894	0.209	0.138	0.999999	1	0.654231	0.198482	271.4	160.5	242.7	33.5	15.35	74.9	5.03	38.4	High	High	High	High	Not Found	High	High	Not Found	Not Found	Not Found	1
High	Master Protein	A0A3P6QLX8	Proteasome subunit alpha type OS=Anisakis simplex OX=6269 GN=ASIM_LOCUS13984 PE=3 SV=1	0	21.384	40	7	9	7	253	27.8	5.19	8.86	7	0	1.318	1.524	0.179	0.154	0.999999	1	0.654231	0.250336	54.6	72	83.2	12.8	16.98	81	16.11	9.92	High	High	High	High	Not Found	High	High	Not Found	Not Found	Not Found	1
High	Master Protein	A0A0M3K9F8	serine--tRNA ligase OS=Anisakis simplex OX=6269 GN=ASIM_LOCUS17006 PE=3 SV=1	0	20.856	16	4	4	4	412	47.2	5.87	7.51	4	0	2.825	2.93	0.106	0.102	0.999999	1	0.993517	0.415591	39.2	110.7	114.8	11.7	35.66	87.43	43.58	23.82	High	High	High	High	Not Found	High	High	High	Not Found	Not Found	1
High	Master Protein	A0A3P6S0C3	Dynein light chain OS=Anisakis simplex OX=6269 GN=ASIM_LOCUS13468 PE=4 SV=1	0	20.791	21	6	11	6	624	68.8	4.68	10.18	6	0	0.6	0.682	0.242	0.213	0.999999	1	0.583232	0.383708	78.6	47.2	53.6	11.4	25.3	124.23	15	54.28	High	High	High	High	High	High	High	Not Found	Not Found	Not Found	1
High	Master Protein	A0A0M3J6C9	Myosin_tail_1 domain-containing protein OS=Anisakis simplex OX=6269 GN=ASIM_LOCUS2962 PE=4 SV=1	0	20.745	34	7	12	6	233	26.7	8.06	4.84	7	1	3.33	1.824	0.809	1.477	0.999999	1	1	1	364	1212.2	664	980.6	71.45	19.33	25.97	93.33	High	High	High	High	High	High	High	High	High	Not Found	1
High	Master Protein	A0A0M3K7H9	Stage VI sporulation protein F OS=Anisakis simplex OX=6269 GN=ASIM_LOCUS16327 PE=4 SV=1	0	20.682	39	4	15	4	103	11.3	9.89	24.36	4	0	0.37	0.407	0.211	0.192	0.639181	1	0.654231	0.198482	510.7	189.2	207.8	39.9	19.22	60.1	23.73	6.88	High	High	High	High	Not Found	High	High	Not Found	Not Found	Not Found	1
High	Master Protein	A0A0M3JTD5	Inositol-1-monophosphatase OS=Anisakis simplex OX=6269 GN=ASIM_LOCUS10843 PE=3 SV=1	0	20.68	27	7	13	7	354	38.4	6.47	4.46	7	0	1.417	2.902	0.127	0.062	0.999999	1	0.654231	0.198482	74.2	105.2	215.4	13.4	4.84	81.8	4.58	33.4	High	High	High	High	Not Found	High	High	Not Found	Not Found	Not Found	1
High	Master Protein	A0A0M3K5M3	Serine hydroxymethyltransferase OS=Anisakis simplex OX=6269 GN=ASIM_LOCUS15671 PE=3 SV=1	0	20.363	26	7	11	7	413	45.4	8.78	2.44	7	0	1.655	2.265	0.421	0.308	0.999999	1	1	1	75.6	125.1	171.2	52.7	58.84	69.43	1.7	117.79	High	High	High	High	Not Found	High	High	High	Not Found	Not Found	1
High	Master Protein	A0A0M3JRP9	60S acidic ribosomal protein P0 OS=Anisakis simplex OX=6269 GN=ASIM_LOCUS10154 PE=3 SV=1	0	20.316	23	6	8	6	326	35.7	5.86	7.34	6	0	2.555	2.229	0.264	0.302	0.999999	1	1	1	61.5	157.2	137.1	41.4	15.51	77.48	1.75	129.18	High	High	High	High	Not Found	High	High	Not Found	Not Found	High	1
High	Master Protein	A0A3P6NX97	Galectin OS=Anisakis simplex OX=6269 GN=ASIM_LOCUS2562 PE=4 SV=1	0	19.998	28	4	13	2	110	12.4	7.58	20.03	4	3	3.947	3.278	1.598	1.924	0.427046	1	1	0.676911	140.7	555.3	461.2	887.5	18.87	83.21	1.12	6.44	High	High	High	High	Not Found	High	High	High	Not Found	High	1
High	Master Protein	A0A0M3JY22	10 kDa heat shock protein, mitochondrial OS=Anisakis simplex OX=6269 GN=ASIM_LOCUS12745 PE=3 SV=1	0	19.849	34	4	14	4	129	14.3	9.61	15.22	4	0	0.996	1.15	2.595	2.247	0.999999	1	1	0.974513	431.4	429.5	496	1114.8	0.65	41.4	7.27	56.59	High	High	High	High	High	High	High	High	High	High	1
High	Master Protein	A0A0M3KBQ3	Estradiol 17-beta-dehydrogenase 8 (inferred by orthology to a human protein) OS=Anisakis simplex OX=6269 GN=ASIM_LOCUS17801 PE=4 SV=1	0	19.831	35	4	11	3	134	14.2	7.97	17.61	4	1	1.151	1.214	0.645	0.612	0.999999	1	1	0.94715	409.7	471.5	497.5	304.3	15.49	20.69	4.95	109.78	High	High	High	High	High	High	High	High	Not Found	High	1
High	Master Protein	A0A0M3J802	Probable fumarate hydratase, mitochondrial (inferred by orthology to a C. elegans protein) OS=Anisakis simplex OX=6269 GN=ASIM_LOCUS3536 PE=4 SV=1	0	19.752	47	2	8	2	76	8.5	8.48	15.86	2	0	1.017	1.211	0.213	0.179	0.999999	1	0.937305	0.35042	136.4	138.8	165.2	29.6	36.52	76.75	32.74	16.06	High	High	High	High	Not Found	High	High	Not Found	Not Found	Not Found	1
High	Master Protein	A0A0M3JF85	Estradiol 17-beta-dehydrogenase 2 OS=Anisakis simplex OX=6269 GN=ASIM_LOCUS6073 PE=4 SV=1	0	19.726	38	4	7	4	143	16.2	9.5	5.77	4	0	3.038	1.773	1.272	2.18	0.999999	1	1	1	101.6	308.5	180	392.5	61.98	30.9	6.06	96.22	High	High	High	High	High	High	High	High	Not Found	High	1
High	Master Protein	A0A0M3K766	Calreticulin OS=Anisakis simplex OX=6269 GN=ASIM_LOCUS16214 PE=3 SV=1	0	19.405	22	7	11	7	424	49.4	4.74	6.73	7	0	2.483	4.779	0.241	0.125	0.999999	1	1	0.357196	33	81.9	157.7	19.7	16.16	101.52	31.58	43.43	High	High	High	High	Not Found	High	High	Not Found	Not Found	Not Found	1
High	Master Protein	A0A0M3JT59	Failed axon connections (inferred by orthology to a D. melanogaster protein) OS=Anisakis simplex OX=6269 GN=ASIM_LOCUS10753 PE=3 SV=1	0	19.303	25	5	7	5	312	36	8.34	2.04	5	0	1.044	1.582	0.201	0.133	0.999999	1	0.901934	0.294153	86.9	90.8	137.5	18.3	12.8	84.21	3.84	27.38	High	High	High	High	Not Found	High	High	Not Found	Not Found	Not Found	1
High	Master Protein	A0A0M3KAE7	Glycine cleavage system H protein OS=Anisakis simplex OX=6269 GN=ASIM_LOCUS17345 PE=3 SV=1	0	19.176	32	4	8	4	164	18	4.75	5.03	4	0	0.315	0.834	0.788	0.298	0.432307	1	0.82132	0.192764	139.2	43.9	116.1	34.6	12.74	43.82	23.92	12.3	High	High	Not Found	High	Not Found	High	High	Not Found	Not Found	Not Found	1
High	Master Protein	A0A158PNR2	Transthyretin-like family protein OS=Anisakis simplex OX=6269 GN=ASIM_LOCUS12135 PE=3 SV=1	0	18.472	17	4	11	4	312	33.8	6.76	11.54	4	0	0.375	0.813	0.285	0.132	0.999999	1	0.815723	0.211469	290.8	109	236.4	31.1	9.3	76.72	11.65	38.5	High	High	High	High	Not Found	High	High	Not Found	Not Found	Not Found	1
High	Master Protein	A0A0M3JMG2	Transcriptional regulator OS=Anisakis simplex OX=6269 GN=ASIM_LOCUS8584 PE=4 SV=1	0	18.43	43	3	8	2	37	4.3	4.82	10.89	3	0	1.313	1.845	0.073	0.052	0.999999	1	0.0508759	0.0421754	284.7	373.9	525.2	27.2	23.4	54.07	53.82	12.52	High	High	High	High	High	High	High	Not Found	Not Found	Not Found	1
High	Master Protein	A0A0M3J2N5	Probable imidazolonepropionase OS=Anisakis simplex OX=6269 GN=ASIM_LOCUS1669 PE=3 SV=1	0	18.381	26	5	7	5	307	33.4	6.07	2.29	5	0	0.172	0.393	1.286	0.561	0.999999	1	1	0.968121	87.4	15	34.4	19.3	51.09	120.82	27.77	10.21	High	High	High	High	Not Found	High	High	Not Found	Not Found	Not Found	1
High	Master Protein	A0A0M3K937	pyrroline-5-carboxylate reductase OS=Anisakis simplex OX=6269 GN=ASIM_LOCUS16885 PE=3 SV=1	0	18.306	18	4	9	4	272	28.5	6.95	5.83	4	0	2.229	4.032	0.351	0.194	0.999999	1	1	0.941438	32.1	71.5	129.4	25.1	6.13	83.36	27.92	142.01	High	High	High	High	Not Found	High	High	High	Not Found	High	1
High	Master Protein	A0A0M3JTT6	FABP domain-containing protein OS=Anisakis simplex OX=6269 GN=ASIM_LOCUS11021 PE=3 SV=1	0	18.224	43	5	7	5	161	18.8	6.23	6.94	5	0	0.943	1.509	0.13	0.081	0.999999	1	0.654231	0.198482	333.4	314.4	503	41	22.19	74.55	0.45	23	High	High	High	High	Not Found	High	High	Not Found	Not Found	Not Found	1
High	Master Protein	A0A3P6QUW4	Troponin C OS=Anisakis simplex OX=6269 GN=ASIM_LOCUS11161 PE=4 SV=1	0	18.164	52	5	10	5	169	19.4	4.28	3.12	5	0	0.857	0.944	0.048	0.043	0.999999	1	0.654231	0.244265	884.7	758.3	835	36	38.68	85.79	13.05	17.52	High	High	High	High	Not Found	High	High	Not Found	Not Found	Not Found	1
High	Master Protein	A0A0M3K5B0	ZP domain-containing protein OS=Anisakis simplex OX=6269 GN=ASIM_LOCUS15558 PE=4 SV=1	0	18.158	14	4	9	2	341	37.8	6.09	6.65	4	1	2.916	4.484	0.319	0.207	0.999999	1	0.654231	0.281503	15.2	44.3	68.1	14.1	1.08	90.28	4.26	66.14	High	High	High	High	Not Found	High	High	Not Found	Not Found	Not Found	1
High	Master Protein	A0A0M3J5Z6	Hsc70-interacting protein (inferred by orthology to a human protein) OS=Anisakis simplex OX=6269 GN=ASIM_LOCUS2828 PE=3 SV=1	0	18.093	23	5	9	5	231	26.2	4.84	12.85	5	0	1.505	1.822	0.319	0.263	0.999999	1	0.654231	0.208647	58.8	88.6	107.2	28.2	43.27	47.49	15.49	42.9	High	High	High	High	Not Found	High	High	Not Found	Not Found	Not Found	1
High	Master Protein	A0A0M3KD67	Myosin_tail_1 domain-containing protein OS=Anisakis simplex OX=6269 GN=ASIM_LOCUS18314 PE=4 SV=1	0	18.087	27	7	10	7	341	39.5	7.85	3.05	7	0	10.945	4.961	0.022	0.05	0.0818078	0.45636	0.0036195	0.0171348	46.6	510.4	231.4	11.5	23.62	37.94	14.21	14.85	High	High	High	High	High	High	High	Not Found	Not Found	Not Found	1
High	Master Protein	A0A0M3K6A6	M20_dimer domain-containing protein OS=Anisakis simplex OX=6269 GN=ASIM_LOCUS15904 PE=3 SV=1	0	18.052	25	7	7	7	413	46.4	6.4	2.97	7	0	0.551	0.837	0.215	0.142	0.999999	1	1	0.727072	305.3	168.3	255.7	36.2	7.5	69.36	20.79	135.07	High	High	High	High	Not Found	High	High	High	Not Found	Not Found	1
High	Master Protein	A0A3P6PCW8	Tr-type G domain-containing protein (Fragment) OS=Anisakis simplex OX=6269 GN=ASIM_LOCUS9192 PE=4 SV=1	0	18.017	34	3	9	3	122	13.6	8.07	3.91	3	0	0.478	2.741	0.886	0.154	0.999999	1	1	0.198482	19.3	9.2	52.9	8.2	14.63	85.46	7.9	36.47	High	High	High	High	Not Found	High	High	Not Found	Not Found	Not Found	1
High	Master Protein	A0A0M3JX83	Transthyretin-like family protein OS=Anisakis simplex OX=6269 GN=ASIM_LOCUS12407 PE=3 SV=1	0	17.855	13	4	7	4	488	53.9	5.92	7.43	4	0	0.899	0.831	0.15	0.162	0.999999	1	1	0.435438	242.5	218.1	201.6	32.6	43.73	80.95	32.35	15.46	High	High	High	High	Not Found	High	High	Not Found	Not Found	Not Found	1
High	Master Protein	A0A0M3J5J0	Glutathione S-transferase OS=Anisakis simplex OX=6269 GN=ASIM_LOCUS2674 PE=4 SV=1	0	17.843	38	6	13	6	213	24.6	7.55	5.3	6	0	1.742	2.201	5.557	4.399	0.999999	1	1	1	76.9	134	169.2	744.4	33.12	89.51	11.5	86.98	High	High	High	High	Not Found	High	High	Not Found	High	High	1
High	Master Protein	A0A0M3K810	Dipeptidase C (inferred by orthology to a D. melanogaster protein) OS=Anisakis simplex OX=6269 GN=ASIM_LOCUS16508 PE=4 SV=1	0	17.645	21	5	6	5	429	48.6	6.34	3.43	5	0	0.214	0.351	1.248	0.762	0.44506	1	1	1	58.1	12.4	20.4	15.5	77.13	41.49	27.47	14.54	High	High	Not Found	High	Not Found	High	High	Not Found	Not Found	Not Found	1
High	Master Protein	A0A0M3JZD5	Uncharacterized protein OS=Anisakis simplex OX=6269 GN=ASIM_LOCUS13286 PE=4 SV=1	0	17.558	25	6	9	6	220	27.9	9.45	8.67	6	0	3.06	7.88	0.401	0.156	0.999999	1	1	0.250336	64	195.9	504.4	78.5	24.43	89.24	14.08	14.86	High	High	High	High	Not Found	High	High	Not Found	Not Found	Not Found	1
High	Master Protein	A0A0M3K8P9	Spermidine synthase (inferred by orthology to a human protein) OS=Anisakis simplex OX=6269 GN=ASIM_LOCUS16747 PE=3 SV=1	0	17.457	27	5	8	5	412	46.5	5.11	4.4	5	0	0.426	0.693	0.796	0.489	0.999999	1	1	0.778388	39.9	17	27.6	13.5	7.9	100.86	7.39	68.64	High	High	High	High	Not Found	High	High	Not Found	Not Found	High	1
High	Master Protein	A0A0M3J6G1	Carboxypeptidase Q OS=Anisakis simplex OX=6269 GN=ASIM_LOCUS2996 PE=4 SV=1	0	17.299	30	4	12	2	167	18.8	8.12	11.51	4	0	0.455	0.899	0.327	0.165	0.999999	1	0.712866	0.238267	87.7	39.9	78.8	13	29.69	67.37	17.9	69.88	High	High	High	High	Not Found	High	High	Not Found	Not Found	Not Found	1
High	Master Protein	A0A0M3K6U5	Nephrin OS=Anisakis simplex OX=6269 GN=ASIM_LOCUS16093 PE=4 SV=1	0	17.237	16	4	5	4	483	54.1	6	4.79	4	0	0.429	1.787	0.48	0.115	0.999999	1	0.959568	0.227494	35.5	15.2	63.4	7.3	4.01	91.01	4.01	75.6	High	High	Not Found	High	Not Found	High	High	Not Found	Not Found	Not Found	1
High	Master Protein	A0A3P6S466	Vinculin OS=Anisakis simplex OX=6269 GN=ASIM_LOCUS13928 PE=3 SV=1	0	17.116	9	5	6	5	978	108.6	5.94	5.2	5	0	0.752	0.863	0.214	0.186	0.999999	1	0.934202	0.412991	82.1	61.7	70.8	13.2	22.5	90.83	9.16	28.59	High	High	High	High	Not Found	High	High	Not Found	Not Found	Not Found	1
High	Master Protein	A0A0M3JXP0	A2M_N_2 domain-containing protein OS=Anisakis simplex OX=6269 GN=ASIM_LOCUS12593 PE=4 SV=1	0	17.108	13	6	7	6	750	83.1	6.55	2.07	6	0	0.743	1.164	0.4	0.255	0.999999	1	0.710931	0.328671	89.4	66.4	104.1	26.6	6.14	93.02	12.52	17.89	High	High	High	High	Not Found	High	High	Not Found	Not Found	Not Found	1
High	Master Protein	A0A0M3JNY8	Malate dehydrogenase (inferred by orthology to a C. elegans protein) OS=Anisakis simplex OX=6269 GN=ASIM_LOCUS9120 PE=4 SV=1	0	17.01	55	2	9	2	78	8.4	7.46	17.39	2	0	0.386	0.729	0.055	0.029	0.999999	1	0.691868	0.231322	462.2	178.2	337	9.9	43.14	94.6	12.79	76.14	High	High	High	High	Not Found	High	High	Not Found	Not Found	Not Found	1
High	Master Protein	A0A158PPJ2	Collagen alpha-1(IV) chain (inferred by orthology to a C. elegans protein) OS=Anisakis simplex OX=6269 GN=ASIM_LOCUS14252 PE=3 SV=1	0	16.859	7	7	7	7	1759	170.7	6.04	0	7	0	2.623	0.971	0.226	0.612	0.758108	1	0.323848	0.778388	31.8	83.5	30.9	18.9	30.29	98.58	7.28	35.56	High	High	High	High	High	High	High	Not Found	Not Found	Not Found	1
High	Master Protein	A0A0M3KBE2	Glutathione S-transferase omega OS=Anisakis simplex OX=6269 GN=ASIM_LOCUS17690 PE=3 SV=1	0	16.837	22	4	7	4	275	32	5.69	2.31	4	0	0.758	1.148	0.274	0.181	0.999999	1	1	1	184	139.5	211.2	38.3	20.81	63.4	2.99	151.09	High	High	High	High	Not Found	High	High	Not Found	Not Found	High	1
High	Master Protein	A0A3P6TH92	Titin-like OS=Anisakis simplex OX=6269 GN=ASIM_LOCUS18730 PE=4 SV=1	0	16.801	16	4	6	4	372	41.2	4.28	4.87	4	0	0.823	2.252	0.957	0.35	0.999999	1	1	0.482483	23.6	19.4	53.2	18.6	5.04	90.47	21.72	29.03	High	High	Not Found	High	Not Found	High	High	High	Not Found	Not Found	1
High	Master Protein	A0A3P6SZK1	Transket_pyr domain-containing protein OS=Anisakis simplex OX=6269 GN=ASIM_LOCUS16907 PE=3 SV=1	0	16.644	10	7	10	7	797	90.1	6.6	6.13	7	0	0.318	1.685	0.589	0.111	0.999999	1	0.820989	0.192764	79	25.2	133.2	14.8	36.47	56.23	15.66	64.86	High	High	High	High	Not Found	High	High	Not Found	Not Found	Not Found	1
High	Master Protein	A0A0M3K816	TOG domain-containing protein OS=Anisakis simplex OX=6269 GN=ASIM_LOCUS16514 PE=4 SV=1	0	16.5	12	4	5	4	594	66.1	5.2	4.39	4	0	1.484	2.269	0.151	0.099	0.999999	1	0.654231	0.198482	56.2	83.5	127.6	12.6	52.42	68.22	20.86	21.82	High	High	High	High	Not Found	High	High	Not Found	Not Found	Not Found	1
High	Master Protein	A0A3P6PN74	Collagen triple helix repeat protein OS=Anisakis simplex OX=6269 GN=ASIM_LOCUS8199 PE=3 SV=1	0	16.447	34	4	9	4	180	16.4	4.97	5.11	4	0	10.505	9.811	45.525	48.746	0.973591	1	0.210924	0.192764	6.3	66.4	62	3023.9	96.11	92.81	36.3	25.5	High	High	High	High	Not Found	High	High	High	High	High	1
High	Master Protein	A0A0M3JRE6	Thioredoxin domain-containing protein OS=Anisakis simplex OX=6269 GN=ASIM_LOCUS10030 PE=4 SV=1	0	16.282	24	4	5	4	249	28.4	7.77	7.45	4	0	2.649	3.154	0.155	0.13	0.999999	1	0.654231	0.198482	35.5	94.1	112	14.6	8.41	62.65	3.2	47.51	High	High	High	High	Not Found	High	High	High	Not Found	High	1
High	Master Protein	A0A0M3KEN9	Ammonium_transp domain-containing protein OS=Anisakis simplex OX=6269 GN=ASIM_LOCUS18836 PE=3 SV=1	0	16.214	17	2	4	2	286	31.4	8.25	7.27	2	0	0.524	1.543	0.593	0.201	0.999999	1	1	0.28116	33.8	17.7	52.2	10.5	8.4	57.65	14.66	77.58	High	High	Not Found	High	Not Found	High	High	Not Found	Not Found	Not Found	1
High	Master Protein	A0A0M3J539	PDZ domain-containing protein OS=Anisakis simplex OX=6269 GN=ASIM_LOCUS2520 PE=4 SV=1	0	16.138	43	4	9	4	181	20	9.73	6.78	4	0	0.605	0.741	0.38	0.31	0.999999	1	0.654231	0.35042	56.7	34.3	42	13	34.23	73.64	2.43	30.66	High	High	High	High	Not Found	High	High	Not Found	Not Found	Not Found	1
High	Master Protein	A0A0M3JU32	Laminin-like protein epi-1 (inferred by orthology to a C. elegans protein) OS=Anisakis simplex OX=6269 GN=ASIM_LOCUS11135 PE=4 SV=2	0	15.91	3	6	6	6	3639	400.7	5.47	0	6	0	0.939	1.346	0.302	0.21	0.999999	1	0.654231	0.198482	84.8	79.7	114.2	24	36.59	51.35	8.5	36.33	High	High	High	High	Not Found	High	High	Not Found	Not Found	Not Found	1
High	Master Protein	A0A0M3KEC4	Putative chaperone binding protein (inferred by orthology to a S. mansoni protein) OS=Anisakis simplex OX=6269 GN=ASIM_LOCUS18722 PE=4 SV=1	0	15.876	42	3	4	3	154	18	5.3	7.41	3	0	0.324	0.34	0.278	0.265	0.999999	1	0.712866	0.391651	48	15.5	16.3	4.3	49.27	69.19	19.05	57.01	High	High	High	High	Not Found	High	High	Not Found	Not Found	Not Found	1
High	Master Protein	A0A3P6RY25	Estradiol 17-beta-dehydrogenase 8 OS=Anisakis simplex OX=6269 GN=ASIM_LOCUS17267 PE=4 SV=1	0	15.775	17	3	7	1	218	23.2	7.77	8.63	3	0	0.206	1.24	0.95	0.158	0.999999	1	1	0.340885	98.1	20.2	121.7	19.2	12.71	114.14	12.22	17.78	High	High	Not Found	High	Not Found	High	High	Not Found	Not Found	Not Found	1
High	Master Protein	A0A0M3JYN9	4a-hydroxytetrahydrobiopterin dehydratase OS=Anisakis simplex OX=6269 GN=ASIM_LOCUS13001 PE=3 SV=1	0	15.747	46	4	7	4	98	11.2	6.95	4.95	4	0	0.128	0.93	2.518	0.346	0.639181	1	1	0.473109	60.3	7.7	56	19.4	12.65	102.42	16.95	10.94	High	High	Not Found	High	Not Found	High	High	High	Not Found	Not Found	1
High	Master Protein	A0A0M3J7F3	Galectin OS=Anisakis simplex OX=6269 GN=ASIM_LOCUS3338 PE=4 SV=1	0	15.581	34	2	6	2	105	12.3	7.52	5.03	2	0	0.74	0.933	0.071	0.057	0.999999	1	0.654231	0.223733	255.8	189.3	238.6	13.5	16.66	80.57	16.02	32.24	High	High	High	High	Not Found	High	High	Not Found	Not Found	Not Found	1
High	Master Protein	A0A0M3JZV1	Methyl-accepting chemotaxis protein OS=Anisakis simplex OX=6269 GN=ASIM_LOCUS13489 PE=4 SV=1	0	15.421	65	4	13	4	79	8.1	8.57	7.6	4	0	0.478	1.035	0.841	0.389	0.999999	1	0.923358	0.404797	33.3	15.9	34.5	13.4	5.36	86.87	8.7	4.17	High	High	High	High	Not Found	High	High	Not Found	Not Found	Not Found	1
High	Master Protein	A0A0M3K093	Maleylacetoacetate isomerase (inferred by orthology to a human protein) OS=Anisakis simplex OX=6269 GN=ASIM_LOCUS13649 PE=4 SV=1	0	15.293	41	5	7	5	138	15.2	8.38	4.96	5	0	0.475	0.608	0.352	0.275	0.626011	1	0.654231	0.198482	321.5	152.6	195.4	53.7	12.57	48.03	6.02	10.95	High	High	High	High	Not Found	High	High	Not Found	Not Found	Not Found	1
High	Master Protein	A0A0M3JSL1	60S acidic ribosomal protein P1 (inferred by orthology to a C. elegans protein) OS=Anisakis simplex OX=6269 GN=ASIM_LOCUS10527 PE=3 SV=1	0	15.213	20	2	6	2	121	12.3	4.53	10.8	2	0	2.146	2.349	1.325	1.21	0.999999	1	1	1	263.8	566.2	619.7	750.1	12.93	87.14	7.38	80.69	High	High	High	High	Not Found	High	High	High	Not Found	High	1
High	Master Protein	A0A0M3KD66	Uncharacterized protein OS=Anisakis simplex OX=6269 GN=ASIM_LOCUS18313 PE=4 SV=1	0	15.163	39	3	8	3	93	9.9	4.84	4.11	3	0	0.739	0.889	0.262	0.217	0.999999	1	0.654231	0.365383	42	31	37.3	8.1	73.88	64.74	21.66	61.23	High	High	High	High	Not Found	High	High	Not Found	Not Found	Not Found	1
High	Master Protein	A0A3P6RI90	Glycogenin-1 OS=Anisakis simplex OX=6269 GN=ASIM_LOCUS14865 PE=4 SV=1	0	15.159	14	4	11	4	294	33.1	6.93	11.01	4	0	1.551	1.482	0.747	0.782	0.999999	1	1	1	371.8	576.8	551.2	430.9	20.91	84.2	0.47	91.77	High	High	High	High	Not Found	High	High	High	Not Found	High	1
High	Master Protein	A0A0M3JT69	Trifunctional enzyme subunit beta, mitochondrial (inferred by orthology to a human protein) OS=Anisakis simplex OX=6269 GN=ASIM_LOCUS10764 PE=3 SV=2	0	14.812	14	5	8	5	513	55.4	9.36	5.67	5	0	0.435	0.636	0.468	0.321	0.999999	1	0.959568	0.303941	124.6	54.3	79.2	25.4	26.81	65.47	6.36	10.17	High	High	High	High	High	High	High	Not Found	Not Found	Not Found	1
High	Master Protein	A0A3P6NH68	Peptidyl-prolyl cis-trans isomerase OS=Anisakis simplex OX=6269 GN=ASIM_LOCUS2997 PE=3 SV=1	0	14.79	34	3	9	3	114	12.6	8.88	5.72	3	0	0.808	1.496	0.46	0.248	0.999999	1	1	0.250336	28.4	22.9	42.5	10.5	19.5	66.62	6.92	15.85	High	High	High	High	Not Found	High	High	Not Found	Not Found	High	1
High	Master Protein	A0A0M3K7K9	Profilin OS=Anisakis simplex OX=6269 GN=ASIM_LOCUS16357 PE=3 SV=1	0	14.711	45	4	8	4	130	14.2	5.29	3.83	4	0	0.924	1.406	0.347	0.228	0.999999	1	1	1	64.7	59.8	91	20.8	24.05	54.34	34.73	143.86	High	High	High	High	Not Found	High	High	High	Not Found	High	1
High	Master Protein	A0A0M3KBW3	BAG family molecular chaperone regulator 2 (inferred by orthology to a human protein) OS=Anisakis simplex OX=6269 GN=ASIM_LOCUS17861 PE=4 SV=1	0	14.652	16	3	7	3	191	21.7	6.58	4.52	3	0	0.46	0.955	1.019	0.492	0.999999	1	1	0.357196	75.9	34.9	72.4	35.6	29.7	58.86	6.65	32.04	High	High	High	High	Not Found	High	High	Not Found	Not Found	Not Found	1
High	Master Protein	A0A0M3JBZ5	60S ribosomal protein L5 (inferred by orthology to a C. elegans protein) OS=Anisakis simplex OX=6269 GN=ASIM_LOCUS4936 PE=3 SV=1	0	14.64	26	3	4	3	171	19.4	9.82	7.85	3	0	2.539	1.144	0.108	0.24	0.999999	1	1	1	61.5	156.1	70.4	16.9	45.9	79.21	10.39	157.55	High	High	High	High	Not Found	High	High	High	Not Found	Not Found	1
High	Master Protein	A0A0M3JT42	Peptidyl-prolyl cis-trans isomerase OS=Anisakis simplex OX=6269 GN=ASIM_LOCUS10736 PE=3 SV=1	0	14.587	26	4	6	4	205	22.1	7.42	3.71	4	0	1.207	1.391	0.284	0.247	0.999999	1	0.654231	0.202	90.7	109.5	126.2	31.1	2.76	60.12	0.61	26.02	High	High	High	High	Not Found	High	High	Not Found	Not Found	Not Found	1
High	Master Protein	A0A0M3JQH7	aspartate transaminase OS=Anisakis simplex OX=6269 GN=ASIM_LOCUS9658 PE=3 SV=1	0	14.583	52	3	7	3	75	8.5	8.56	10.54	3	0	0.073	0.48	1.407	0.213	0.999999	1	1	0.955042	204.7	14.9	98.2	20.9	3.45	117.65	0.45	142.99	High	High	High	High	Not Found	High	High	High	Not Found	Not Found	1
High	Master Protein	A0A158PPJ1	D-aspartate oxidase (inferred by orthology to a human protein) OS=Anisakis simplex OX=6269 GN=ASIM_LOCUS14234 PE=3 SV=1	0	14.533	19	5	7	5	377	42.1	6.64	4.67	5	0	0.218	0.931	0.896	0.209	0.999999	1	1	0.882772	215.6	46.9	200.7	42	11.26	101.3	70.84	119.43	High	High	Not Found	High	Not Found	High	High	High	Not Found	Not Found	1
High	Master Protein	A0A0M3J8T0	HOOK domain-containing protein OS=Anisakis simplex OX=6269 GN=ASIM_LOCUS3811 PE=4 SV=1	0	14.48	19	2	6	2	125	14.9	6.58	9.88	2	0	7.068	2.444	0.044	0.126	0.591927	1	0.217539	0.35042	22.1	156.1	54	6.8	43.24	122.24	10.67	79.39	High	High	High	High	High	High	High	Not Found	Not Found	Not Found	1
High	Master Protein	A0A3P6SUT5	Aminopeptidase OS=Anisakis simplex OX=6269 GN=ASIM_LOCUS16289 PE=3 SV=1	0	14.226	8	5	7	5	862	99.2	6.11	1.98	5	0	3.057	6.878	0.359	0.159	0.757637	1	0.641016	0.198482	23.5	72	161.9	25.8	12.11	84.62	12.15	19.44	High	High	High	High	Not Found	High	High	Not Found	Not Found	Not Found	1
High	Master Protein	A0A0M3JQZ3	S10_plectin domain-containing protein OS=Anisakis simplex OX=6269 GN=ASIM_LOCUS9846 PE=3 SV=1	0	14.138	25	3	6	3	151	17.2	9.58	9.93	3	0	0.194	1.026	9.272	1.752	0.999999	1	0.710429	1	157.1	30.5	161.2	282.4	17.12	75.95	13.59	108.14	High	High	Not Found	High	Not Found	High	High	High	Not Found	High	1
High	Master Protein	A0A0M3JVH2	peptidylprolyl isomerase OS=Anisakis simplex OX=6269 GN=ASIM_LOCUS11693 PE=4 SV=1	0	13.917	31	4	9	4	161	17.7	9.07	7.77	4	0	1.9	1.766	0.102	0.11	0.999999	1	0.654231	0.362068	229.1	435.3	404.6	44.6	53.25	13.43	15.24	128.62	High	High	High	High	High	High	High	High	Not Found	Not Found	1
High	Master Protein	A0A3P6PD40	aldehyde dehydrogenase (NAD(+)) OS=Anisakis simplex OX=6269 GN=ASIM_LOCUS5358 PE=3 SV=1	0	13.912	14	2	4	2	182	20.1	7.83	5.89	2	0	1.449	1.51	0.199	0.191	0.999999	1	0.654231	0.247103	47.6	69	71.8	13.7	37.64	60.44	6.65	58.51	High	High	High	High	Not Found	High	High	Not Found	Not Found	Not Found	1
High	Master Protein	A0A0M3K6C4	Proteasome subunit beta type-7 OS=Anisakis simplex OX=6269 GN=ASIM_LOCUS15922 PE=4 SV=1	0	13.539	32	5	5	5	273	29.7	7.99	2	5	0	0.839	1.335	0.115	0.072	0.999999	1	0.654231	0.198482	102.9	86.3	137.4	9.9	23.57	73.4	5.81	26.93	High	High	High	High	Not Found	High	High	Not Found	Not Found	Not Found	1
High	Master Protein	A0A0M3K6L1	Superoxide dismutase [Cu-Zn] OS=Anisakis simplex OX=6269 GN=ASIM_LOCUS16009 PE=3 SV=1	0	13.538	39	6	9	6	200	21.2	6.2	8.09	6	0	0.523	0.752	0.24	0.167	0.999999	1	1	0.491502	344.7	180.4	259.1	43.4	11.65	49.53	8.88	108.54	High	High	High	High	Not Found	High	High	High	Not Found	Not Found	1
High	Master Protein	A0A0M3KAV8	40S ribosomal protein S20 OS=Anisakis simplex OX=6269 GN=ASIM_LOCUS17507 PE=3 SV=1	0	13.508	29	3	4	3	120	13.5	9.33	7.34	3	0	1.404	1.213	0.226	0.261	0.999999	1	0.833548	0.413199	119.8	168.3	145.4	38	24.75	69.92	12.96	31.02	High	High	High	High	Not Found	High	High	Not Found	Not Found	Not Found	1
High	Master Protein	A0A0M3KIL0	Collagen triple helix repeat protein OS=Anisakis simplex OX=6269 GN=ASIM_LOCUS20206 PE=3 SV=1	0	13.422	6	1	3	1	216	22.4	5.12	5.91	1	0	0.255	0.097	0.055	0.143	0.999999	1	0.641016	0.500607	359.7	91.9	35	5	19.4	113.75	27.08	84.12	High	High	Not Found	High	High	High	High	Not Found	Not Found	Not Found	1
High	Master Protein	A0A0M3JN05	Uncharacterized protein OS=Anisakis simplex OX=6269 GN=ASIM_LOCUS8788 PE=4 SV=1	0	13.229	18	2	4	2	94	9.7	4.92	5.86	2	0	1.127	1.874	0.299	0.18	0.999999	1	0.712866	0.294153	30.5	34.3	57.1	10.3	13.9	89.55	15.57	46.87	High	High	High	High	Not Found	High	High	Not Found	Not Found	Not Found	1
High	Master Protein	A0A0M3J9P3	Transposase OS=Anisakis simplex OX=6269 GN=ASIM_LOCUS4129 PE=4 SV=1	0	13.194	46	4	11	4	99	11.3	9.83	8.72	4	0	0.602	0.804	0.151	0.113	0.999999	1	1	0.958028	385.8	232.3	310.1	35	5.99	74.32	11.31	159.11	High	High	High	High	Not Found	High	High	Not Found	Not Found	High	1
High	Master Protein	A0A0M3K5J0	Estradiol 17-beta-dehydrogenase 8 (inferred by orthology to a human protein) OS=Anisakis simplex OX=6269 GN=ASIM_LOCUS15638 PE=3 SV=1	0	12.94	13	4	4	4	332	35.8	8.4	10.14	4	0	1.88	2.777	0.108	0.073	0.999999	1	1	0.549807	259.1	487.1	719.5	52.7	10.17	82.61	10.34	125.25	High	High	High	High	Not Found	High	High	High	Not Found	Not Found	1
High	Master Protein	A0A3P6S5Y2	MOFRL domain-containing protein OS=Anisakis simplex OX=6269 GN=ASIM_LOCUS1251 PE=4 SV=1	0	12.906	28	4	5	4	195	21.2	4.96	2.62	4	0	7.894	11.008	0.325	0.233	0.999999	1	1	0.602781	8.3	65.3	91.1	21.3	64.19	102.38	14.57	10.5	High	High	High	High	Not Found	High	High	Not Found	Not Found	Not Found	1
High	Master Protein	A0A0M3J7L6	ATP-dependent (S)-NAD(P)H-hydrate dehydratase OS=Anisakis simplex OX=6269 GN=ASIM_LOCUS3397 PE=3 SV=1	0	12.674	33	5	6	5	213	23.6	7.53	4.3	5	0	0.394	0.834	10.583	5.004	0.999999	1	1	1	109.6	43.2	91.4	457.5	9.09	103.13	15.1	81.3	High	High	Not Found	High	Not Found	High	High	High	Not Found	High	1
High	Master Protein	A0A0M3JRV0	Four and a half LIM domains protein 2 OS=Anisakis simplex OX=6269 GN=ASIM_LOCUS10213 PE=4 SV=1	0	12.638	24	6	6	6	337	38.1	7.77	4.36	6	0	3.926	4.446	0.051	0.045	0.950482	1	0.132723	0.118467	118	463.3	524.6	23.6	60.18	43.8	0.55	59.6	High	High	High	High	High	High	High	Not Found	Not Found	Not Found	1
High	Master Protein	A0A0M3JCG1	CPN-1 (inferred by orthology to a C. elegans protein) OS=Anisakis simplex OX=6269 GN=ASIM_LOCUS5092 PE=4 SV=1	0	12.576	32	4	8	4	183	19.9	7.94	0	4	0	1.974	1.25	0.127	0.2	0.999999	1	0.654231	0.411484	109.3	215.9	136.6	27.4	37.99	84.34	5.74	54.68	High	High	High	High	Not Found	High	High	Not Found	Not Found	Not Found	1
High	Master Protein	A0A0M3JW11	FABP domain-containing protein OS=Anisakis simplex OX=6269 GN=ASIM_LOCUS11910 PE=3 SV=1	0	12.535	35	4	4	4	174	20	6.92	6.86	4	0	0.691	1.389	0.624	0.311	0.999999	1	0.986499	0.198482	120.8	83.4	167.7	52.1	8.63	45.24	11.79	1.99	High	High	High	High	Not Found	High	High	Not Found	Not Found	Not Found	1
High	Master Protein	A0A0M3K2Z8	Probable elongation factor 1-gamma (inferred by orthology to a C. elegans protein) OS=Anisakis simplex OX=6269 GN=ASIM_LOCUS14737 PE=4 SV=1	0	12.433	10	4	5	4	387	43.8	6.67	6.21	4	0	0.747	0.888	0.301	0.254	0.999999	1	0.559801	0.198482	127.7	95.5	113.4	28.8	53.34	42.72	14.76	17.25	High	High	High	High	Not Found	High	High	Not Found	Not Found	Not Found	1
High	Master Protein	A0A0M3JF26	SERPIN domain-containing protein OS=Anisakis simplex OX=6269 GN=ASIM_LOCUS6008 PE=3 SV=1	0	12.321	30	3	4	2	164	19.1	4.86	4.78	3	1	0.764	1.464	0.157	0.082	0.999999	1	0.654231	0.228499	236.3	180.4	346	28.4	40.17	106.34	25.52	21.26	High	High	High	High	Not Found	High	High	Not Found	Not Found	Not Found	1
High	Master Protein	A0A0M3KAW7	tRNA-synt_1g domain-containing protein OS=Anisakis simplex OX=6269 GN=ASIM_LOCUS17515 PE=3 SV=1	0	12.133	72	3	4	3	67	7.8	8.13	9.41	3	0	1.814	1.765	0.074	0.076	0.999999	1	0.654231	0.198482	182.1	330.3	321.4	24.5	16.6	74.72	0.24	11.05	High	High	High	High	Not Found	High	High	Not Found	Not Found	Not Found	1
High	Master Protein	A0A0M3JF54	Troponin T, skeletal muscle (inferred by orthology to a D. melanogaster protein) OS=Anisakis simplex OX=6269 GN=ASIM_LOCUS6038 PE=3 SV=1	0	12.126	16	3	5	3	148	17.4	9.31	7.77	3	0	5.891	2.522	3.999	9.343	0.472243	1	0.705693	0.198482	74.8	440.6	188.6	1762.1	72.85	98.83	5.02	40.95	High	High	High	High	High	High	High	High	High	High	1
High	Master Protein	A0A0M3K5R0	Fumarylacetoacetase OS=Anisakis simplex OX=6269 GN=ASIM_LOCUS15708 PE=3 SV=1	0	12.085	6	4	5	2	974	109	6.67	0	4	2	0.94	1.047	0.346	0.31	0.999999	1	0.654231	0.29438	73	68.6	76.5	23.7	33.16	59.18	0.18	26.35	High	High	High	High	Not Found	High	High	Not Found	Not Found	Not Found	1
High	Master Protein	A0A0M3JZF1	Fatty-acid and retinol-binding protein 1 OS=Anisakis simplex OX=6269 GN=ASIM_LOCUS13305 PE=3 SV=1	0	12.072	10	4	5	4	481	53.5	7.05	4.49	4	0	0.943	2.061	0.29	0.132	0.999999	1	1	0.387654	43.4	41	89.6	11.9	8.68	84.72	14.76	56.02	High	High	High	High	Not Found	High	High	Not Found	Not Found	Not Found	1
High	Master Protein	A0A0M3JGX5	Cytochrome c 2.1 (inferred by orthology to a C. elegans protein) OS=Anisakis simplex OX=6269 GN=ASIM_LOCUS6658 PE=3 SV=1	0	11.942	39	4	7	4	112	12.7	9.38	6.49	4	0	0.478	0.778	0.14	0.086	0.999999	1	1	0.896282	472.9	225.8	368.1	31.6	28.9	82.42	3.67	158.72	High	High	High	High	Not Found	High	High	Not Found	High	Not Found	1
High	Master Protein	A0A3P6NSI0	Adenosylhomocysteinase OS=Anisakis simplex OX=6269 GN=ASIM_LOCUS1086 PE=4 SV=1	0	11.861	67	2	5	2	36	4.2	7.42	9.93	2	0	0.283	0.659	0.471	0.202	0.999999	1	0.790677	0.250336	45.6	12.9	30.1	6.1	2.27	65.5	16.28	76.14	High	High	Not Found	High	Not Found	High	High	Not Found	Not Found	Not Found	1
High	Master Protein	A0A0M3JYU1	Adenylyl cyclase-associated protein OS=Anisakis simplex OX=6269 GN=ASIM_LOCUS13060 PE=3 SV=1	0	11.843	4	4	4	4	1225	133.9	8.69	4.32	4	0	1.17	0.905	0.257	0.332	0.999999	1	1	1	61.5	72	55.7	18.5	1.83	67.1	37.9	157.06	High	High	High	High	Not Found	High	High	High	Not Found	Not Found	1
High	Master Protein	A0A0M3JGA9	TIL domain-containing protein OS=Anisakis simplex OX=6269 GN=ASIM_LOCUS6442 PE=4 SV=1	0	11.746	35	2	4	2	105	11.3	8.1	2.13	2	0	0.227	0.136	1.167	1.951	0.388545	0.45636	1	0.727072	55.7	12.6	7.5	14.7	10.49	38.61	6.43	41.79	High	High	Not Found	Not Found	Not Found	High	High	Not Found	Not Found	Not Found	1
High	Master Protein	A0A0M3IZR8	40S ribosomal protein S28 OS=Anisakis simplex OX=6269 GN=ASIM_LOCUS651 PE=3 SV=1	0	11.637	39	3	7	3	66	7.5	10.14	7.99	3	0	1.578	1.002	0.103	0.163	0.999999	1	1	1	73	115.1	73.2	11.9	5.92	82.49	2.31	168.17	High	High	High	High	High	High	High	High	High	High	1
High	Master Protein	A0A0M3K2K1	60S ribosomal protein L8 OS=Anisakis simplex OX=6269 GN=ASIM_LOCUS14562 PE=3 SV=1	0	11.414	24	4	5	4	260	28.3	10.8	4.62	4	0	6.93	1.433	10.274	49.7	0.445386	1	0.641016	0.127637	55	381.1	78.8	3915.1	11.83	121.1	0.43	14.92	High	High	High	High	High	High	High	High	High	High	1
High	Master Protein	A0A0M3K1X3	40S ribosomal protein S6 OS=Anisakis simplex OX=6269 GN=ASIM_LOCUS14295 PE=3 SV=1	0	11.302	13	3	4	3	248	28.5	10.61	8.01	3	0	7.815	1.932	4.909	19.854	0.388392	1	0.654231	0.160583	106.8	834.8	206.4	4098	59.44	91.48	12.32	26.4	High	High	High	High	High	High	High	High	High	High	1
High	Master Protein	A0A0M3JQI1	UDP-N-acetylglucosamine 1-carboxyvinyltransferase OS=Anisakis simplex OX=6269 GN=ASIM_LOCUS9661 PE=4 SV=1	0	11.252	55	2	4	2	49	5.2	9.04	1.82	2	0	0.546	0.636	0.542	0.465	0.999999	1	1	0.894348	40.8	22.3	26	12.1	19.63	75.14	8.56	44.57	High	High	Not Found	High	Not Found	High	High	Not Found	Not Found	Not Found	1
High	Master Protein	A0A0M3K9C1	Pepsin-I3 domain-containing protein OS=Anisakis simplex OX=6269 GN=ASIM_LOCUS16970 PE=3 SV=1	0	11.194	26	4	5	4	183	20.8	7.9	2.4	4	0	0.294	0.802	0.275	0.101	0.738317	1	0.641016	0.172582	114.3	33.6	91.7	9.3	8.7	29.78	1.43	73.84	High	High	Not Found	High	Not Found	High	High	Not Found	Not Found	Not Found	1
High	Master Protein	A0A0M3J8F3	Peptidase_S15 domain-containing protein OS=Anisakis simplex OX=6269 GN=ASIM_LOCUS3686 PE=3 SV=1	0	11.187	36	3	4	2	147	16.5	9.77	2.51	3	1	0.823	2.096	1.049	0.412	0.999999	1	1	0.24864	24.8	20.4	51.9	21.4	0.92	59.41	2.5	4.06	High	High	High	High	Not Found	High	High	Not Found	Not Found	Not Found	1
High	Master Protein	A0A0M3JKU5	VOC domain-containing protein OS=Anisakis simplex OX=6269 GN=ASIM_LOCUS8029 PE=4 SV=1	0	11.097	70	1	8	1	37	4.1	5.15	9.94	1	0	0.248	0.408	1.128	0.687	0.738317	1	1	0.789758	103.6	25.7	42.3	29	30.81	56.99	6.11	49.34	High	High	Not Found	High	Not Found	High	High	Not Found	Not Found	Not Found	1
High	Master Protein	A0A0M3JX96	ML domain-containing protein OS=Anisakis simplex OX=6269 GN=ASIM_LOCUS12425 PE=3 SV=1	0	10.963	28	3	8	3	138	15.4	6.61	2.27	3	0	1.451	1.369	0.191	0.203	0.999999	1	0.654231	0.223733	41.2	59.8	56.4	11.4	10.52	64.17	4.8	34.18	High	High	High	High	Not Found	High	High	Not Found	Not Found	Not Found	1
High	Master Protein	A0A0M3JW64	alanine transaminase OS=Anisakis simplex OX=6269 GN=ASIM_LOCUS11976 PE=3 SV=1	0	10.958	7	3	3	3	553	62.2	7.34	6.44	3	0	0.916	9.92	0.493	0.046	0.999999	1	1	0.198482	13.8	12.7	137.3	6.3	8.46	107.75	9.01	85.13	High	High	Not Found	High	Not Found	High	High	Not Found	Not Found	Not Found	1
High	Master Protein	A0A0M3JT84	Electron transfer flavoprotein subunit alpha OS=Anisakis simplex OX=6269 GN=ASIM_LOCUS10785 PE=3 SV=1	0	10.899	12	3	4	3	334	35.4	9.39	5.12	3	0	1.456	1.434	0.206	0.21	0.999999	1	0.654231	0.272453	53.2	77.5	76.3	16	53.87	65.58	14.72	30.69	High	High	High	High	Not Found	High	High	Not Found	Not Found	Not Found	1
High	Master Protein	A0A0M3JIN2	Transposase OS=Anisakis simplex OX=6269 GN=ASIM_LOCUS7261 PE=4 SV=1	0	10.887	47	2	4	2	68	7.6	8.03	8.22	2	0	0.094	0.463	1.12	0.227	0.432307	1	1	0.222203	152.6	14.3	70.6	16.1	8.77	88.94	8.73	39.55	High	High	Not Found	High	Not Found	High	High	Not Found	Not Found	Not Found	1
High	Master Protein	A0A3P6SRG8	EF-hand domain-containing protein OS=Anisakis simplex OX=6269 GN=ASIM_LOCUS16398 PE=4 SV=1	0	10.812	13	3	5	3	287	33.1	5.34	4.44	3	0	2.375	2.389	3.836	3.813	0.999999	1	1	1	26.1	62	62.4	237.8	34.95	54.92	3.58	85.24	High	High	High	High	Not Found	High	High	High	Not Found	High	1
High	Master Protein	A0A0M3KAS2	40S ribosomal protein S23 OS=Anisakis simplex OX=6269 GN=ASIM_LOCUS17470 PE=3 SV=1	0	10.811	11	2	4	2	194	21.6	10.4	5.08	2	0	0.335	2.148	0.46	0.072	0.999999	1	0.923358	0.272453	40.2	13.4	86.2	6.2	71.38	121.01	8.57	98.14	High	High	Not Found	High	Not Found	High	High	Not Found	Not Found	Not Found	1
High	Master Protein	A0A0M3IYZ9	Neprilysin OS=Anisakis simplex OX=6269 GN=ASIM_LOCUS382 PE=3 SV=1	0	10.765	2	2	3	1	1514	172.9	5.92	7.11	2	0	4.391	6.979	0.374	0.235	0.999999	1	1	0.723277	10.6	46.5	73.9	17.4	4.09	110.67	8.57	13.37	High	High	High	High	Not Found	High	High	Not Found	Not Found	Not Found	1
High	Master Protein	A0A0M3K299	Metalloendopeptidase OS=Anisakis simplex OX=6269 GN=ASIM_LOCUS14439 PE=4 SV=1	0	10.692	17	3	8	3	189	21.6	5.11	5.13	3	0	0.21	0.134	0.313	0.49	0.735655	1	0.959568	1	103.7	21.8	13.9	6.8	19.29	80.77	8.04	58.75	High	High	High	High	Not Found	High	High	Not Found	Not Found	Not Found	1
High	Master Protein	A0A0M3JWZ2	LAMP family protein lmp-1 (inferred by orthology to a C. elegans protein) OS=Anisakis simplex OX=6269 GN=ASIM_LOCUS12303 PE=3 SV=1	0	10.646	18	2	5	2	158	17.7	5.52	11.03	2	0	0.426	1.312	1.118	0.363	0.999999	1	1	0.307193	29.4	12.5	38.5	14	21.98	69.63	9.84	31.02	High	High	Not Found	High	Not Found	High	High	Not Found	Not Found	Not Found	1
High	Master Protein	A0A0M3K6Z2	SHSP domain-containing protein OS=Anisakis simplex OX=6269 GN=ASIM_LOCUS16140 PE=3 SV=1	0	10.639	58	3	4	3	85	9.4	5.03	5.63	3	0	0.655	0.908	0.11	0.08	0.999999	1	1	0.374223	314.7	206.3	285.8	22.8	11.48	88.31	6.66	50.05	High	High	High	High	Not Found	High	High	Not Found	Not Found	Not Found	1
High	Master Protein	A0A0M3K363	Dynein light chain OS=Anisakis simplex OX=6269 GN=ASIM_LOCUS14809 PE=3 SV=1	0	10.621	41	4	8	4	59	7.1	9.31	10.09	4	0	1.832	2.766	0.069	0.046	0.999999	1	1	0.417156	342	626.7	946	43.1	31.87	82.87	5.67	111.28	High	High	High	High	Not Found	High	High	High	Not Found	Not Found	1
High	Master Protein	A0A0M3K4K4	Transthyretin-like family protein OS=Anisakis simplex OX=6269 GN=ASIM_LOCUS15302 PE=3 SV=1	0	10.522	28	3	6	3	151	16.6	5.35	2.49	3	0	0.125	0.6	1.591	0.332	0.999999	1	1	0.407715	105.3	13.2	63.1	21	12.31	106.79	9.17	62.27	High	High	Not Found	High	Not Found	High	High	Not Found	Not Found	Not Found	1
High	Master Protein	A0A0M3J183	Tropomyosin OS=Anisakis simplex OX=6269 GN=ASIM_LOCUS1166 PE=4 SV=1	0	10.423	18	4	8	4	206	24.4	5.3	1.77	4	0	0.221	0.832	0.712	0.189	0.283295	1	1	0.172582	85.9	19	71.5	13.5	38.31	45.7	12.16	16.94	High	High	Not Found	High	Not Found	High	High	Not Found	Not Found	Not Found	1
High	Master Protein	A0A0M3IYJ8	VWFA domain-containing protein OS=Anisakis simplex OX=6269 GN=ASIM_LOCUS231 PE=4 SV=1	0	10.352	2	4	4	4	3090	325.8	4.67	0	4	0	0.719	0.85	0.321	0.271	0.999999	1	1	0.609407	40.1	28.8	34.1	9.2	31.22	91.79	16.36	59.76	High	High	High	High	Not Found	High	High	Not Found	Not Found	Not Found	1
High	Master Protein	A0A3P6S5V7	NTR domain-containing protein OS=Anisakis simplex OX=6269 GN=ASIM_LOCUS13659 PE=3 SV=1	0	10.324	6	4	6	4	812	90.3	5.74	4.06	4	0	1.677	2.361	0.375	0.267	0.999999	1	1	0.412991	56.8	95.2	134	35.7	12.69	83.27	2.13	34.39	High	High	High	High	Not Found	High	High	Not Found	Not Found	Not Found	1
High	Master Protein	A0A3P6SU26	Xaa-Pro aminopeptidase 1 OS=Anisakis simplex OX=6269 GN=ASIM_LOCUS16178 PE=3 SV=1	0	10.265	14	4	4	4	562	64.2	6.54	2.34	4	0	0.756	1.73	0.373	0.163	0.999999	1	1	0.410388	62.9	47.6	108.9	17.8	32.43	101.32	2.66	12.02	High	High	High	High	Not Found	High	High	Not Found	Not Found	Not Found	1
High	Master Protein	A0A0M3JS06	40S ribosomal protein S7 OS=Anisakis simplex OX=6269 GN=ASIM_LOCUS10286 PE=3 SV=1	0	10.155	15	3	4	3	235	26.5	9.94	4.27	3	0	1.95	1.759	0.433	0.479	0.999999	1	1	1	22.7	44.3	40	19.2	68.96	68.86	10.05	155.39	High	High	High	High	Not Found	High	High	Not Found	Not Found	High	1
High	Master Protein	A0A0M3KDQ4	Troponin T, skeletal muscle (inferred by orthology to a D. melanogaster protein) OS=Anisakis simplex OX=6269 GN=ASIM_LOCUS18502 PE=3 SV=1	0	10.121	22	4	6	4	265	32	7.09	5.45	4	0	2.302	0.539	1.89	8.076	0.999999	1	1	0.198482	252	580.1	135.8	1096.3	34.08	104.42	6	17.17	High	High	High	High	High	High	High	High	High	High	1
High	Master Protein	A0A0M3J9J3	Actin-like protein 53D (inferred by orthology to a D. melanogaster protein) OS=Anisakis simplex OX=6269 GN=ASIM_LOCUS4073 PE=3 SV=1	0	10.032	3	1	3	1	342	37.9	5.17	5.64	1	0	0.544	1.117	0.098	0.048	0.999999	1	0.791447	0.238376	148.6	80.8	166	7.9	3.3	96.3	15.68	42.94	High	High	High	High	Not Found	High	High	Not Found	Not Found	Not Found	1
High	Master Protein	A0A3P6NPL4	Peptidase_M1_N domain-containing protein OS=Anisakis simplex OX=6269 GN=ASIM_LOCUS4299 PE=4 SV=1	0	9.913	15	2	4	2	203	22.8	5.17	1.78	2	0	0.182	0.715	1.148	0.292	0.999999	1	1	0.486281	54.5	9.9	39	11.4	10.21	111.45	5.45	24.73	High	High	High	High	Not Found	High	High	Not Found	Not Found	Not Found	1
High	Master Protein	A0A0M3JY41	Succinate--CoA ligase (ADP-forming) OS=Anisakis simplex OX=6269 GN=ASIM_LOCUS12767 PE=4 SV=1	0	9.655	12	4	5	4	375	40.8	7.96	1.68	4	0	1.384	1.781	0.273	0.212	0.999999	1	0.813431	0.26622	69.6	96.3	123.9	26.3	22.85	64.37	25.93	29.49	High	High	High	High	Not Found	High	High	Not Found	Not Found	Not Found	1
High	Master Protein	A0A0M3JZU4	BtpA family membrane complex biogenesis protein OS=Anisakis simplex OX=6269 GN=ASIM_LOCUS13481 PE=3 SV=1	0	9.573	21	4	4	4	292	31.5	6.38	2.17	4	0	0.299	0.588	0.218	0.111	0.999999	1	0.559801	0.198482	61.3	18.3	36.1	4	1.35	81.29	42.74	51.69	High	High	Not Found	High	Not Found	High	High	Not Found	Not Found	Not Found	1
High	Master Protein	A0A0M3KFW1	Thymosin beta OS=Anisakis simplex OX=6269 GN=ASIM_LOCUS19259 PE=3 SV=1	0	9.537	36	3	5	3	84	9.2	5.5	7.02	3	0	0.363	0.447	0.306	0.249	0.999999	1	0.654231	0.281503	189.2	68.7	84.6	21	83.99	66.68	20.74	42.67	High	High	High	High	Not Found	High	High	Not Found	Not Found	Not Found	1
High	Master Protein	A0A0M3JRA5	Thioredoxin domain-containing protein OS=Anisakis simplex OX=6269 GN=ASIM_LOCUS9980 PE=4 SV=1	0	9.476	7	2	3	2	361	41.4	4.79	0	2	0	1.584	2.061	0.139	0.107	0.999999	1	0.654231	0.238267	43.3	68.6	89.3	9.6	1.4	70.73	0.35	77.3	High	High	High	High	Not Found	High	High	Not Found	Not Found	Not Found	1
High	Master Protein	A0A0M3J7F1	Sorbitol dehydrogenase (inferred by orthology to a human protein) OS=Anisakis simplex OX=6269 GN=ASIM_LOCUS3333 PE=4 SV=1	0	9.432	22	2	3	2	206	22	6.34	2.9	2	0	0.858	0.764	0.294	0.331	0.999999	1	0.815723	0.487581	89	76.4	68	22.5	42.34	84.91	14.55	72.8	High	High	High	High	Not Found	High	High	Not Found	Not Found	Not Found	1
High	Master Protein	A0A0M3JRJ4	60S ribosomal protein L4 (inferred by orthology to a C. elegans protein) OS=Anisakis simplex OX=6269 GN=ASIM_LOCUS10089 PE=3 SV=1	0	9.417	15	4	4	4	360	40.6	10.95	5.05	4	0	4.265	2.131	0.07	0.141	0.321899	1	0.0197115	0.127637	74.9	319.4	159.6	22.5	54.58	44.74	10.69	12.11	High	High	High	High	High	High	High	Not Found	Not Found	Not Found	1
High	Master Protein	A0A3P6NJM4	Ig-like domain-containing protein OS=Anisakis simplex OX=6269 GN=ASIM_LOCUS4133 PE=4 SV=1	0	9.412	61	4	5	4	111	12.2	4.74	5.95	4	0	0.411	1.39	1.011	0.299	0.999999	1	1	0.409076	30.2	12.4	42	12.6	19.07	74.74	2.96	37.91	High	High	Not Found	High	Not Found	High	High	Not Found	Not Found	Not Found	1
High	Master Protein	A0A3P6PJC7	Uncharacterized protein OS=Anisakis simplex OX=6269 GN=ASIM_LOCUS2956 PE=4 SV=1	0	9.307	19	3	3	3	185	20.7	6.28	5.04	3	0	0.334	0.6	0.33	0.184	0.432307	1	0.654231	0.172582	364.2	121.8	218.4	40.2	9.58	50.61	12.43	15.7	High	High	High	High	Not Found	High	High	Not Found	Not Found	Not Found	1
High	Master Protein	A0A0M3JWS2	Transthyretin-like family protein OS=Anisakis simplex OX=6269 GN=ASIM_LOCUS12219 PE=3 SV=1	0	9.307	39	3	7	3	143	16.1	5	0	3	0	0.831	1.349	0.118	0.072	0.999999	1	0.559801	0.198482	119.9	99.6	161.8	11.7	34.92	85.01	2.75	30.67	High	High	High	High	Not Found	High	High	Not Found	Not Found	Not Found	1
High	Master Protein	A0A0M3JWX6	60S ribosomal protein L7 (inferred by orthology to a C. elegans protein) OS=Anisakis simplex OX=6269 GN=ASIM_LOCUS12286 PE=3 SV=1	0	9.184	15	3	4	3	244	28.5	10.4	6.56	3	0	2.133	2.419	0.228	0.201	0.999999	1	0.937305	0.434028	34.8	74.2	84.1	16.9	55.88	89.75	1.08	32.66	High	High	High	High	Not Found	High	High	Not Found	Not Found	Not Found	1
High	Master Protein	A0A0M3KI13	CN hydrolase domain-containing protein OS=Anisakis simplex OX=6269 GN=ASIM_LOCUS20011 PE=3 SV=1	0	9.094	27	2	4	2	136	15.2	8.44	0	2	0	0.569	0.761	0.318	0.238	0.999999	1	1	0.514481	70	39.9	53.3	12.7	40.87	81.67	19.29	62.17	High	High	High	High	Not Found	High	High	Not Found	Not Found	Not Found	1
High	Master Protein	A0A0M3KI67	Galectin OS=Anisakis simplex OX=6269 GN=ASIM_LOCUS20065 PE=4 SV=1	0	9.074	5	1	3	1	192	22.7	9.33	5.67	1	0	2.156	2.548	0.064	0.054	0.999999	1	0.706145	0.249619	96	206.9	244.5	13.1	62.52	81.36	21.94	44.03	High	High	High	High	Not Found	High	High	Not Found	Not Found	Not Found	1
High	Master Protein	A0A0M3JJL9	Spectrin beta chain OS=Anisakis simplex OX=6269 GN=ASIM_LOCUS7604 PE=4 SV=1	0	9.067	34	4	4	4	152	17.6	6.34	2.88	4	0	0.164	3.264	1.29	0.065	0.999999	1	1	0.341796	62.5	10.2	204	13.2	59.66	153.74	20.9	13	High	High	Not Found	High	Not Found	High	High	Not Found	Not Found	Not Found	1
High	Master Protein	A0A0M3JID9	IF rod domain-containing protein OS=Anisakis simplex OX=6269 GN=ASIM_LOCUS7169 PE=4 SV=1	0	9.013	36	3	6	3	94	10.5	6.68	7.47	3	0	10.922	4.351	3.691	9.265	0.999999	1	1	0.981711	20	218.1	86.9	805	20.95	104.73	8.53	89.81	High	High	High	High	High	High	High	High	High	High	1
High	Master Protein	A0A3P6UTR4	Phage major capsid protein OS=Anisakis simplex OX=6269 GN=ASIM_LOCUS20958 PE=4 SV=1	0	9.003	62	2	5	2	45	5	4.94	5.11	2	0	2.258	2.112	0.205	0.219	0.999999	1	0.923358	0.42422	46.6	105.2	98.4	21.5	11.67	82.17	5.72	18.36	High	High	High	High	Not Found	High	High	Not Found	Not Found	Not Found	1
High	Master Protein	A0A0M3KEU0	Craniofacial development protein 1 OS=Anisakis simplex OX=6269 GN=ASIM_LOCUS18888 PE=4 SV=1	0	8.82	29	3	4	3	182	20.6	4.74	0	3	0	1.163	1.186	0.148	0.145	0.999999	1	0.777533	0.336461	45.7	53.1	54.2	7.9	22.85	74.87	9.06	62.94	High	High	High	High	Not Found	High	High	Not Found	Not Found	Not Found	1
High	Master Protein	A0A3P6UQ95	Peptidase A1 domain-containing protein OS=Anisakis simplex OX=6269 GN=ASIM_LOCUS20867 PE=3 SV=1	0	8.796	38	2	2	2	106	11.9	5.05	5.66	2	0	0.99	1.746	0.066	0.037	0.999999	1	0.654231	0.227494	107.4	106.3	187.5	7	59.94	100.95	2.3	28.72	High	High	High	High	Not Found	High	High	Not Found	Not Found	Not Found	1
High	Master Protein	A0A3P6S5R0	60S ribosomal protein L27 OS=Anisakis simplex OX=6269 GN=ASIM_LOCUS14098 PE=3 SV=1	0	8.6	6	2	2	2	581	65.3	9.51	5.44	2	0	1.573	1.25	0.288	0.362	0.999999	1	1	1	28.9	45.4	36.1	13.1	66.1	131.68	6.6	154.92	High	High	High	High	High	High	High	High	Not Found	Not Found	1
High	Master Protein	A0A0M3J414	Annexin OS=Anisakis simplex OX=6269 GN=ASIM_LOCUS2147 PE=3 SV=1	0	8.535	25	2	4	2	121	13.7	6.29	3.94	2	0	10.454	4.377	0.08	0.191	0.999999	1	0.815723	0.997936	18.4	192.4	80.5	15.4	0	70.39	2.19	152.91	High	High	High	High	High	High	High	High	Not Found	Not Found	1
High	Master Protein	A0A0M3J236	40S ribosomal protein S18 OS=Anisakis simplex OX=6269 GN=ASIM_LOCUS1469 PE=3 SV=1	0	8.462	14	2	2	2	154	17.8	10.46	3.98	2	0	1.62	1.452	0.032	0.035	0.999999	1	0.937305	0.409076	158.5	256.8	230.2	8.2	70.65	91.64	5.72	62.74	High	High	High	High	Not Found	High	High	Not Found	Not Found	Not Found	1
High	Master Protein	A0A0M3JSH7	Proteasome subunit alpha type-3 OS=Anisakis simplex OX=6269 GN=ASIM_LOCUS10493 PE=3 SV=1	0	8.362	18	3	4	3	259	28.8	5.31	0	3	0	1.174	0.686	0.104	0.179	0.999999	1	0.228042	0.250336	79.2	93	54.3	9.7	25.92	103.62	3.25	62.22	High	High	High	High	High	High	High	Not Found	Not Found	Not Found	1
High	Master Protein	A0A0M3JZH0	40S ribosomal protein S2 OS=Anisakis simplex OX=6269 GN=ASIM_LOCUS13330 PE=3 SV=1	0	8.239	10	4	6	4	444	47.6	10.02	0	4	0	0.393	1.018	0.869	0.335	0.999999	1	0.959568	0.352983	36.1	14.2	36.7	12.3	43.6	86.51	0.02	20.88	High	High	Not Found	High	Not Found	High	High	Not Found	Not Found	Not Found	1
High	Master Protein	A0A0M3K769	DUF148 domain-containing protein OS=Anisakis simplex OX=6269 GN=ASIM_LOCUS16217 PE=4 SV=1	0	8.205	25	4	5	4	179	19.9	5.68	4.02	4	0	1.326	1.634	0.188	0.153	0.999999	1	0.654231	0.21174	125.9	167	205.7	31.4	37.92	67.15	7.75	29.98	High	High	High	High	Not Found	High	High	Not Found	High	Not Found	1
High	Master Protein	A0A0M3K3E5	Protein Mo25 (inferred by orthology to a D. melanogaster protein) OS=Anisakis simplex OX=6269 GN=ASIM_LOCUS14893 PE=3 SV=1	0	8.133	8	3	4	3	333	38.6	7.53	5.16	3	0	3.906	2.861	0.09	0.123	0.999999	1	0.881976	0.871866	48.3	188.7	138.2	17.1	27.42	63.98	12.79	156.89	High	High	High	High	High	High	High	High	Not Found	Not Found	1
High	Master Protein	A0A0M3JVC1	Col_cuticle_N domain-containing protein OS=Anisakis simplex OX=6269 GN=ASIM_LOCUS11636 PE=3 SV=1	0	8.021	20	3	6	3	293	30	8.59	2	3	0	0.267	1.342	1.557	0.31	0.967516	1	1	0.271914	31	8.3	41.7	12.9	22.2	27.48	19.03	69.69	High	High	High	High	Not Found	High	High	Not Found	Not Found	Not Found	1
High	Master Protein	A0A3P6P725	Ethylmalonyl-CoA decarboxylase OS=Anisakis simplex OX=6269 GN=ASIM_LOCUS5083 PE=4 SV=1	0	7.97	13	2	3	2	261	29	8.9	2.18	2	0	0.922	1.518	5.115	3.106	0.999999	1	1	1	50.4	46.5	76.6	237.8	12.37	73.22	16.3	88.06	High	High	High	High	Not Found	High	High	High	Not Found	High	1
High	Master Protein	A0A0M3JZT1	Translin OS=Anisakis simplex OX=6269 GN=ASIM_LOCUS13464 PE=3 SV=1	0	7.799	13	3	4	3	237	27.1	5.43	5.4	3	0	0.653	0.953	0.207	0.142	0.999999	1	0.684779	0.222488	312.7	204.1	298	42.2	16.22	74.05	16.97	20.24	High	High	High	High	Not Found	High	High	Not Found	Not Found	Not Found	1
High	Master Protein	A0A0M3JA06	Galectin OS=Anisakis simplex OX=6269 GN=ASIM_LOCUS4238 PE=4 SV=1	0	7.715	16	2	6	2	103	12.3	7.56	11.11	2	0	1.967	3.348	0.047	0.028	0.999999	1	0.654231	0.198482	323.7	636.5	1083.5	29.9	20.45	81.42	8.15	3.18	High	High	High	High	Not Found	High	High	Not Found	Not Found	Not Found	1
High	Master Protein	A0A0M3JZE2	LD35640p (inferred by orthology to a D. melanogaster protein) OS=Anisakis simplex OX=6269 GN=ASIM_LOCUS13295 PE=4 SV=2	0	7.715	3	2	2	2	643	67.2	6.28	2.13	2	0	0.439	2.452	1.35	0.242	0.999999	1	1	0.594998	29.3	12.9	71.9	17.4	14.94	134.16	14.76	19.17	High	High	High	High	Not Found	High	High	Not Found	Not Found	Not Found	1
High	Master Protein	A0A0M3JSQ0	BPH_2 domain-containing protein OS=Anisakis simplex OX=6269 GN=ASIM_LOCUS10578 PE=4 SV=1	0	7.657	12	2	4	2	244	28	7.78	1.7	2	0	2.316	22.254	1.417	0.148	0.999999	1	1	0.417156	4.9	11.3	108.3	16	17.39	128.42	3.28	17.26	High	High	Not Found	High	Not Found	High	High	Not Found	Not Found	Not Found	1
High	Master Protein	A0A0M3K6M8	Ribosomal protein OS=Anisakis simplex OX=6269 GN=ASIM_LOCUS16026 PE=3 SV=1	0	7.644	19	3	3	3	201	22.6	9.63	4.97	3	0	0.609	0.838	0.279	0.203	0.999999	1	1	1	170.8	104.1	143.1	29	11.43	64.13	18.32	155.94	High	High	High	High	Not Found	High	High	Not Found	Not Found	High	1
High	Master Protein	A0A0M3K5J2	60S ribosomal protein L6 OS=Anisakis simplex OX=6269 GN=ASIM_LOCUS15640 PE=3 SV=1	0	7.578	10	2	3	2	253	28.5	11.25	2.14	2	0	1.852	2.572	0.404	0.291	0.999999	1	1	0.521516	22.1	41	56.9	16.5	60.05	94.36	0.84	16.72	High	High	High	High	Not Found	High	High	Not Found	Not Found	Not Found	1
High	Master Protein	A0A3P6S6H8	GTP-binding nuclear protein OS=Anisakis simplex OX=6269 GN=ASIM_LOCUS19130 PE=3 SV=1	0	7.573	19	3	4	3	241	27.3	8.6	0	3	0	0.73	2.985	0.734	0.18	0.999999	1	1	0.343515	20.8	15.2	62.1	11.2	64.12	86.57	7.09	35.46	High	High	High	High	Not Found	High	High	Not Found	Not Found	Not Found	1
High	Master Protein	A0A3P6QDN5	Pyrrolo-quinoline quinone OS=Anisakis simplex OX=6269 GN=ASIM_LOCUS7836 PE=4 SV=1	0	7.475	46	2	4	2	79	8.8	5	2.18	2	0	0.838	1.332	0.132	0.083	0.999999	1	0.559801	0.192764	76.6	64.2	102.1	8.5	6.83	72.2	0.63	28.49	High	High	High	High	Not Found	High	High	Not Found	Not Found	Not Found	1
High	Master Protein	A0A0M3KFA5	Programmed cell death protein 5 (inferred by orthology to a human protein) OS=Anisakis simplex OX=6269 GN=ASIM_LOCUS19053 PE=3 SV=1	0	7.44	23	2	3	2	113	12.6	9.47	3.16	2	0	2.18	1.613	0.063	0.085	0.999999	1	0.161661	0.179756	108.2	235.9	174.5	14.8	44.78	59.61	19.29	55.09	High	High	High	High	High	High	High	Not Found	Not Found	Not Found	1
High	Master Protein	A0A3P6R924	ZM domain-containing protein (Fragment) OS=Anisakis simplex OX=6269 GN=ASIM_LOCUS14350 PE=4 SV=1	0	7.346	6	3	3	3	684	76.8	7.99	2.66	3	0	2.143	0.905	0.08	0.189	0.999999	1	0.654231	0.922091	104.3	223.6	94.5	17.8	34.25	17.39	21.56	145.01	High	High	High	High	High	High	High	High	Not Found	Not Found	1
High	Master Protein	A0A0M3K1F9	Vesicle-fusing ATPase OS=Anisakis simplex OX=6269 GN=ASIM_LOCUS14111 PE=3 SV=1	0	7.304	2	1	2	1	778	86.1	7.55	2.3	1	0	1.539	0.897	0.06	0.103	0.999999	1	0.654231	0.340503	61.3	94.4	55	5.7	66.48	80.77	9.93	73.99	High	High	High	High	Not Found	High	High	Not Found	Not Found	Not Found	1
High	Master Protein	A0A3P6SCE0	Myosin_tail_1 domain-containing protein OS=Anisakis simplex OX=6269 GN=ASIM_LOCUS19001 PE=4 SV=1	0	7.136	10	2	5	2	230	26.5	5.08	9.55	2	0	3.247	2.275	0.036	0.051	0.999999	1	0.654231	0.272642	71.5	232.3	162.8	8.4	64.81	80.54	35.99	56.28	High	High	High	High	High	High	High	Not Found	Not Found	Not Found	1
High	Master Protein	A0A0M3KCE7	DUF4201 domain-containing protein OS=Anisakis simplex OX=6269 GN=ASIM_LOCUS18045 PE=4 SV=1	0	7.085	8	3	3	3	583	65.5	4.84	0	3	0	5.92	5.77	0.096	0.098	0.999999	1	0.654231	0.277414	11	65.3	63.7	6.2	6.99	75.14	1.71	76.26	High	High	High	High	Not Found	High	High	Not Found	Not Found	Not Found	1
High	Master Protein	A0A0M3K5G6	Carboxylic ester hydrolase OS=Anisakis simplex OX=6269 GN=ASIM_LOCUS15614 PE=3 SV=1	0	6.956	6	2	2	2	559	64	5.24	2.66	2	0	2.463	7.166	0.119	0.041	0.999999	1	0.654231	0.198482	27	66.4	193.3	7.9	10.14	81.29	8.72	53.38	High	High	High	High	Not Found	High	High	Not Found	Not Found	Not Found	1
High	Master Protein	A0A0M3JG30	Ig-like domain-containing protein OS=Anisakis simplex OX=6269 GN=ASIM_LOCUS6363 PE=4 SV=1	0	6.85	14	1	1	1	153	16.6	5.43	3.69	1	0	2.754	1.564	0.212	0.373	0.999999	1	1	1	39.5	108.9	61.8	23.1	17.95	77.61	20.06	158.85	High	High	High	High	Not Found	High	High	High	Not Found	Not Found	1
High	Master Protein	A0A0M3JPC7	tRNA-synt_1g domain-containing protein OS=Anisakis simplex OX=6269 GN=ASIM_LOCUS9260 PE=4 SV=1	0	6.792	17	1	1	1	92	10.9	6.11	3.63	1	0	1.346	1.677	0.081	0.065	0.999999	1	1	0.753677	108.5	146.1	182	11.8	22.58	85.63	7.36	148.66	High	High	High	High	Not Found	High	High	High	Not Found	Not Found	1
High	Master Protein	A0A0M3JEQ3	Peptidase_M1 domain-containing protein OS=Anisakis simplex OX=6269 GN=ASIM_LOCUS5887 PE=4 SV=1	0	6.787	32	3	7	3	148	17.5	8.85	0	3	0	1.101	7.309	1.37	0.206	0.999999	1	1	0.435438	11.8	13	86	17.7	16.03	101.3	11.66	13.1	High	High	Not Found	High	Not Found	High	High	Not Found	Not Found	Not Found	1
High	Master Protein	A0A0M3JR85	Acidic leucine-rich nuclear phosphoprotein 32 family member A (inferred by orthology to a human protein) OS=Anisakis simplex OX=6269 GN=ASIM_LOCUS9954 PE=3 SV=1	0	6.734	10	1	2	1	228	25.4	4.16	3.81	1	0	2.896	2.712	0.327	0.349	0.999999	1	0.815723	0.446742	18.3	53.1	49.8	17.4	38.19	70.83	13.92	18.21	High	High	High	High	Not Found	High	High	Not Found	Not Found	Not Found	1
High	Master Protein	A0A0M3K9X8	Carboxylic ester hydrolase OS=Anisakis simplex OX=6269 GN=ASIM_LOCUS17176 PE=3 SV=1	0	6.475	3	2	3	2	570	64.3	5.49	2.36	2	0	0.065	0.946	4.467	0.307	0.639181	1	0.959568	0.531748	59.9	3.9	56.7	17.4	49.09	118.97	1.16	25.04	High	High	Not Found	High	Not Found	High	High	Not Found	Not Found	Not Found	1
High	Master Protein	A0A0M3JGY9	Dosage compensation protein dpy-30 (inferred by orthology to a C. elegans protein) OS=Anisakis simplex OX=6269 GN=ASIM_LOCUS6671 PE=3 SV=1	0	6.456	18	2	3	2	147	15.7	4.44	2.56	2	0	2.544	2.67	0.101	0.096	0.999999	1	0.559801	0.198482	28.5	72.6	76.2	7.4	17.43	57.11	14.45	55.23	High	High	High	High	Not Found	High	High	Not Found	Not Found	Not Found	1
High	Master Protein	A0A0M3KA61	Col_cuticle_N domain-containing protein OS=Anisakis simplex OX=6269 GN=ASIM_LOCUS17259 PE=3 SV=1	0	6.446	21	3	3	3	298	29.8	5.25	2.03	3	0	4.194	13.498	0.372	0.116	0.999999	1	1	0.997936	6.9	28.8	92.6	10.7	7.66	107.12	29.46	165	High	High	High	High	Not Found	High	High	High	Not Found	Not Found	1
High	Master Protein	A0A0M3JXS5	40S ribosomal protein S11 OS=Anisakis simplex OX=6269 GN=ASIM_LOCUS12632 PE=3 SV=1	0	6.356	11	1	2	1	161	18.7	10.86	2.57	1	0	2.236	1.955	0.167	0.192	0.999999	1	0.791447	0.428073	29.2	65.3	57.1	10.9	102.11	64.48	1.05	62.08	High	High	High	High	Not Found	High	High	Not Found	Not Found	Not Found	1
High	Master Protein	A0A0M3JNV9	Transposase OS=Anisakis simplex OX=6269 GN=ASIM_LOCUS9096 PE=4 SV=1	0	6.294	36	2	2	2	50	5.9	5.91	5.6	2	0	0.066	0.499	0.573	0.076	0.967516	1	1	0.313866	279.6	18.4	139.6	10.5	25.72	134.01	43.39	68.26	High	High	High	High	Not Found	High	High	Not Found	Not Found	Not Found	1
High	Master Protein	A0A0M3J0B0	S-type Pyocin OS=Anisakis simplex OX=6269 GN=ASIM_LOCUS843 PE=3 SV=1	0	6.217	7	1	3	1	253	28.7	5.78	0	1	0	1.179	1.3	0.099	0.09	0.999999	1	1	0.413199	74.2	87.5	96.4	8.6	22.25	88.54	11.69	48.72	High	High	High	High	Not Found	High	High	Not Found	Not Found	Not Found	1
High	Master Protein	A0A0M3JDJ0	Myosin_tail_1 domain-containing protein OS=Anisakis simplex OX=6269 GN=ASIM_LOCUS5473 PE=4 SV=1	0	6.21	10	2	4	1	183	21.4	5.15	5.11	2	0	1.732	1.355	0.178	0.227	0.999999	1	1	1	28.8	49.8	39	8.8	18.5	106.07	3.14	159.63	High	High	High	High	High	High	High	High	Not Found	Not Found	1
High	Master Protein	A0A0M3J329	Microtubule-associated protein futsch (inferred by orthology to a D. melanogaster protein) OS=Anisakis simplex OX=6269 GN=ASIM_LOCUS1812 PE=4 SV=1	0	6.177	9	2	5	2	348	37.2	5.21	0	2	0	0.278	1.038	0.643	0.173	0.999999	1	0.917314	0.198482	77.4	21.5	80.3	13.9	3.57	57.51	1.74	67.44	High	High	High	High	Not Found	High	High	Not Found	Not Found	Not Found	1
High	Master Protein	A0A0M3IYN3	40S ribosomal protein S17 OS=Anisakis simplex OX=6269 GN=ASIM_LOCUS266 PE=3 SV=1	0	6.174	16	2	4	2	137	16.1	9.14	2.03	2	0	0.999	1.044	0.063	0.06	0.999999	1	0.959568	0.417156	96.4	96.3	100.6	6.1	25.57	95.93	8.51	58.08	High	High	High	High	Not Found	High	High	Not Found	Not Found	Not Found	1
High	Master Protein	A0A0M3JI05	Glutamate dehydrogenase, mitochondrial (inferred by orthology to a D. melanogaster protein) OS=Anisakis simplex OX=6269 GN=ASIM_LOCUS7033 PE=4 SV=1	0	6.141	10	1	1	1	139	16.1	9.16	0	1	0	4.342	9.969	0.419	0.183	0.926988	1	0.654231	0.222488	10.5	45.4	104.2	19	14.68	91.55	4.42	54.75	High	High	High	High	Not Found	High	High	Not Found	Not Found	Not Found	1
High	Master Protein	A0A3P6NGL2	Signal recognition particle-docking protein FtsY OS=Anisakis simplex OX=6269 GN=ASIM_LOCUS4358 PE=4 SV=1	0	6.131	20	3	4	3	106	11.6	5.63	0	3	0	0.753	0.882	0.343	0.293	0.999999	1	0.559801	0.192764	98.5	74.2	86.9	25.4	2.66	39.01	13.67	23.31	High	High	High	High	Not Found	High	High	Not Found	Not Found	Not Found	1
High	Master Protein	A0A0M3JA46	Acyl-CoA_dh_N domain-containing protein OS=Anisakis simplex OX=6269 GN=ASIM_LOCUS4279 PE=4 SV=1	0	6.13	25	3	4	3	130	15.5	9.09	4.01	3	0	2.25	0.672	2.867	9.595	0.999999	1	0.854451	0.198482	106.5	239.5	71.6	686.8	30.68	95.69	6.84	21.24	High	High	High	High	High	High	High	High	High	High	1
High	Master Protein	A0A3P6PGP6	Myosin_tail_1 domain-containing protein (Fragment) OS=Anisakis simplex OX=6269 GN=ASIM_LOCUS8467 PE=4 SV=1	0	5.972	6	1	3	1	200	23.2	4.94	7.86	1	0	2.381	2.315	0.171	0.176	0.999999	1	1	0.512261	24.4	58.1	56.5	9.9	7.08	81.66	6.99	62.9	High	High	High	High	Not Found	High	High	Not Found	Not Found	Not Found	1
High	Master Protein	A0A3P6NCF5	ERAP1_C domain-containing protein OS=Anisakis simplex OX=6269 GN=ASIM_LOCUS4317 PE=3 SV=1	0	5.88	13	2	2	2	202	23.7	6.54	2.69	2	0	4.371	10.869	1.681	0.676	0.999999	1	1	1	29.9	130.6	324.8	219.5	5.22	109.55	15.4	117.69	High	High	High	High	Not Found	High	High	High	Not Found	High	1
High	Master Protein	A0A3P6N7K3	Carboxypeptidase OS=Anisakis simplex OX=6269 GN=ASIM_LOCUS3225 PE=3 SV=1	0	5.838	11	2	2	2	196	22	6.04	3	2	0	0.838	1.415	0.369	0.219	0.999999	1	1	0.311241	48.9	41	69.1	15.1	25.25	70.93	11.74	26.52	High	High	High	High	Not Found	High	High	Not Found	Not Found	Not Found	1
High	Master Protein	A0A0M3K8R5	RNA helicase OS=Anisakis simplex OX=6269 GN=ASIM_LOCUS16763 PE=3 SV=1	0	5.793	9	2	2	2	423	47.7	5.19	0	2	0	4.608	2.961	0.123	0.191	0.999999	1	1	1	24.4	112.5	72.3	13.8	18.25	84.23	0.98	162.75	High	High	High	High	Not Found	High	High	Not Found	High	Not Found	1
High	Master Protein	A0A0M3JRE8	SCP domain-containing protein OS=Anisakis simplex OX=6269 GN=ASIM_LOCUS10032 PE=4 SV=1	0	5.777	10	2	2	2	299	33.4	8.56	1.86	2	0	0.134	0.145	0.376	0.349	0.426541	1	0.654231	0.476396	153.1	20.5	22.1	7.7	13.36	47.16	22.6	75.85	High	High	Not Found	High	Not Found	High	High	Not Found	Not Found	Not Found	1
High	Master Protein	A0A0M3JYU2	Uncharacterized protein OS=Anisakis simplex OX=6269 GN=ASIM_LOCUS13061 PE=4 SV=1	0	5.746	10	1	2	1	173	19.2	6.3	0	1	0	0.63	0.884	0.612	0.436	0.999999	1	0.881976	0.411484	47.5	29.9	42	18.3	16.63	59.11	14.16	63.8	High	High	High	High	Not Found	High	High	Not Found	Not Found	Not Found	1
High	Master Protein	A0A0M3JU93	Eukaryotic translation initiation factor 5A OS=Anisakis simplex OX=6269 GN=ASIM_LOCUS11200 PE=3 SV=1	0	5.605	17	2	4	2	175	19.4	6.09	5.41	2	0	1.964	2.157	0.537	0.489	0.999999	1	1	0.930866	19.7	38.7	42.6	20.8	52.77	98.72	42.16	6.68	High	High	High	High	Not Found	High	High	Not Found	Not Found	Not Found	1
High	Master Protein	A0A3P6UKD7	ATG16 domain-containing protein (Fragment) OS=Anisakis simplex OX=6269 GN=ASIM_LOCUS20532 PE=4 SV=1	0	5.593	9	2	4	2	226	26	8.31	5.16	2	0	8.564	2.623	1.447	4.725	0.411999	1	1	0.271914	88.3	756.5	231.7	1094.7	25.24	100.4	6.34	72.93	High	High	High	High	High	High	High	High	High	High	1
High	Master Protein	A0A0M3JZK2	proteasome endopeptidase complex OS=Anisakis simplex OX=6269 GN=ASIM_LOCUS13368 PE=4 SV=1	0	5.588	17	2	2	2	175	19.5	8.22	1.88	2	0	0.788	0.897	0.647	0.568	0.999999	1	1	0.859115	42.2	33.2	37.8	21.5	19.67	95.44	7.3	21.83	High	High	High	High	Not Found	High	High	Not Found	Not Found	Not Found	1
High	Master Protein	A0A0M3K2P7	40S ribosomal protein S3a OS=Anisakis simplex OX=6269 GN=ASIM_LOCUS14614 PE=3 SV=1	0	5.545	17	3	3	3	257	29.4	9.64	0	3	0	0.727	1.111	0.371	0.243	0.999999	1	1	0.47017	73.1	53.1	81.2	19.7	78.78	90.52	10.37	22.03	High	High	High	High	Not Found	High	High	Not Found	Not Found	Not Found	1
High	Master Protein	A0A0M3KE75	VWFA domain-containing protein OS=Anisakis simplex OX=6269 GN=ASIM_LOCUS18673 PE=4 SV=1	0	5.537	4	1	1	1	408	45	10.61	3.07	1	0	1.801	1.893	0.255	0.243	0.999999	1	1	0.609407	26.2	47.2	49.6	12	18.32	79.94	10.57	78.59	High	High	High	High	Not Found	High	High	Not Found	Not Found	Not Found	1
High	Master Protein	A0A0M3JVI3	40S ribosomal protein S19 (inferred by orthology to a C. elegans protein) OS=Anisakis simplex OX=6269 GN=ASIM_LOCUS11704 PE=3 SV=1	0	5.449	13	2	4	2	150	16.8	10.32	6.34	2	0	1.062	1.143	0.21	0.195	0.999999	1	1	1	95.9	101.8	109.7	21.4	51.23	77.18	0.41	157.86	High	High	High	High	Not Found	High	High	Not Found	High	Not Found	1
High	Master Protein	A0A0M3JD69	40S ribosomal protein S4 OS=Anisakis simplex OX=6269 GN=ASIM_LOCUS5352 PE=4 SV=1	0	5.358	17	2	4	2	157	18.1	10.36	0	2	0	2.616	1.093	0.217	0.52	0.999999	1	0.654231	0.716	30	78.6	32.8	17.1	72.24	68.31	37.11	73.53	High	High	High	High	Not Found	High	High	Not Found	Not Found	Not Found	1
High	Master Protein	A0A0M3JSH5	Protein kinase domain-containing protein OS=Anisakis simplex OX=6269 GN=ASIM_LOCUS10491 PE=4 SV=1	0	5.286	4	2	2	2	589	65.6	5.67	0	2	0	0.385	1.255	0.867	0.266	0.999999	1	1	0.250336	37	14.2	46.4	12.3	19.42	76.5	1.58	37.52	High	High	Not Found	High	Not Found	High	High	Not Found	Not Found	Not Found	1
High	Master Protein	A0A0M3J4N7	Similar to OS=Anisakis simplex OX=6269 GN=ASIM_LOCUS2370 PE=4 SV=1	0	5.171	17	3	3	3	245	28.4	5.17	2.27	3	0	3.434	5.867	8.51	4.982	0.999999	1	0.210924	0.247103	18.7	64.2	109.7	546.4	0.03	68.12	7.8	22.28	High	High	High	High	Not Found	High	High	High	High	High	1
High	Master Protein	A0A3P6TBR1	Ig-like domain-containing protein OS=Anisakis simplex OX=6269 GN=ASIM_LOCUS18116 PE=4 SV=1	0	5.128	9	2	2	2	344	37.8	4.12	3.18	2	0	1.06	1.888	0.169	0.095	0.999999	1	0.845813	0.208647	54.8	58.1	103.4	9.8	1.48	68.82	12.04	46.73	High	High	High	High	Not Found	High	High	Not Found	Not Found	Not Found	1
High	Master Protein	A0A0M3KD75	Mitochondrial import inner membrane translocase subunit OS=Anisakis simplex OX=6269 GN=ASIM_LOCUS18324 PE=3 SV=1	0	5.079	27	2	2	2	118	13.3	6.49	3.14	2	0	0.448	0.868	0.268	0.138	0.999999	1	0.696143	0.350955	41.7	18.7	36.2	5	31.21	78.35	4.63	105.45	High	High	Not Found	High	Not Found	High	High	Not Found	Not Found	Not Found	1
High	Master Protein	A0A0M3JHZ6	glutamate dehydrogenase [NAD(P)(+)] OS=Anisakis simplex OX=6269 GN=ASIM_LOCUS7029 PE=3 SV=1	0	5.07	17	2	2	2	145	15.6	9	2.16	2	0	2.255	3.794	0.29	0.173	0.999999	1	1	1	48.1	108.5	182.5	31.5	6.56	86.27	7.76	156.15	High	High	High	High	Not Found	High	High	Not Found	Not Found	High	1
High	Master Protein	A0A158PN18	40S ribosomal protein S30 OS=Anisakis simplex OX=6269 GN=ASIM_LOCUS10382 PE=4 SV=1	0	5.042	3	1	2	1	356	39.4	10.17	5.75	1	0	1.472	0.807	6.876	12.54	0.999999	1	0.641016	0.198482	124.8	183.8	100.8	1263.6	28.75	71.71	0.54	51.25	High	High	High	High	High	High	High	High	High	High	1
High	Master Protein	A0A0M3JNY5	EF-hand domain-containing protein OS=Anisakis simplex OX=6269 GN=ASIM_LOCUS9114 PE=4 SV=1	0	4.943	27	1	2	1	63	7.2	4.7	2.55	1	0	1.946	2.494	0.054	0.042	0.999999	1	0.912266	0.336461	120	233.6	299.3	12.5	25.38	93.52	4.38	38.71	High	High	High	High	Not Found	High	High	Not Found	Not Found	Not Found	1
High	Master Protein	A0A0M3JJS1	Aminoacylase (inferred by orthology to a S. mansoni protein) OS=Anisakis simplex OX=6269 GN=ASIM_LOCUS7655 PE=4 SV=1	0	4.902	30	2	2	2	88	9.6	8.53	2.71	2	0	0.905	1.28	0.284	0.201	0.999999	1	0.854451	0.250336	66.1	59.8	84.5	17	9.88	67.68	13.37	54.63	High	High	High	High	Not Found	High	High	Not Found	Not Found	Not Found	1
High	Master Protein	A0A158PP82	Uncharacterized protein OS=Anisakis simplex OX=6269 GN=ASIM_LOCUS13311 PE=4 SV=1	0	4.888	24	2	3	2	129	14.1	5.86	2.44	2	0	3.083	0.252	0.048	0.593	0.999999	1	0.712866	1	150.1	462.7	37.8	22.4	39.68	59.63	6.39	157.54	High	High	High	High	High	High	High	High	High	Not Found	1
High	Master Protein	A0A3P6SVY9	Gamma-glutamyltransferase OS=Anisakis simplex OX=6269 GN=ASIM_LOCUS19764 PE=4 SV=1	0	4.869	7	1	1	1	201	22.3	7.81	2.62	1	0	0.303	0.597	0.388	0.197	0.999999	1	1	0.383708	72.4	21.9	43.2	8.5	0.72	81.12	4.53	62.56	High	High	Not Found	High	Not Found	High	High	Not Found	Not Found	Not Found	1
High	Master Protein	A0A0M3K9J4	60S acidic ribosomal protein P2 OS=Anisakis simplex OX=6269 GN=ASIM_LOCUS17043 PE=3 SV=1	0	4.856	11	1	1	1	116	12	4.64	2.91	1	0	0.138	1.376	2.37	0.238	0.999999	1	1	0.392982	59.5	8.2	81.9	19.5	12.9	120.78	13.04	22.69	High	High	Not Found	High	Not Found	High	High	Not Found	Not Found	Not Found	1
High	Master Protein	A0A0M3JRB2	Succinate dehydrogenase [ubiquinone] iron-sulfur subunit, mitochondrial OS=Anisakis simplex OX=6269 GN=ASIM_LOCUS9988 PE=3 SV=1	0	4.796	8	2	2	2	279	31.4	8.47	2.59	2	0	2.017	2.134	0.3	0.283	0.999999	1	0.654231	0.250336	30.6	61.7	65.3	18.5	4.15	57.8	4.79	13.09	High	High	High	High	Not Found	High	High	Not Found	Not Found	Not Found	1
High	Master Protein	A0A0M3K3W5	40S ribosomal protein S14 (inferred by orthology to a C. elegans protein) OS=Anisakis simplex OX=6269 GN=ASIM_LOCUS15063 PE=3 SV=1	0	4.696	15	2	2	2	151	16.3	10.45	2.34	2	0	0.26	1.323	0.961	0.189	0.999999	1	0.992427	0.242043	49.1	12.8	64.9	12.3	6.27	109.83	4.53	44.01	High	High	High	High	Not Found	High	High	Not Found	Not Found	Not Found	1
High	Master Protein	A0A0M3J2Q2	Properdin (inferred by orthology to a human protein) OS=Anisakis simplex OX=6269 GN=ASIM_LOCUS1685 PE=4 SV=1	0	4.674	8	2	2	2	277	30.9	5.81	1.97	2	0	1.855	2.198	0.188	0.158	0.999999	1	0.654231	0.198482	78.3	145.2	172	27.2	34.53	63.78	14.49	29.71	High	High	High	High	Not Found	High	High	Not Found	Not Found	Not Found	1
High	Master Protein	A0A0M3KFJ4	Proteasome subunit beta type (inferred by orthology to a S. mansoni protein) OS=Anisakis simplex OX=6269 GN=ASIM_LOCUS19142 PE=4 SV=1	0	4.673	20	2	2	2	118	13	9.17	2.16	2	0	1.318	1.147	5.665	6.51	0.999999	1	0.654231	0.198482	110.9	146.1	127.2	827.8	27.85	79.43	2.59	30.53	High	High	High	High	High	High	High	High	High	High	1
High	Master Protein	A0A0M3KA34	lactoylglutathione lyase OS=Anisakis simplex OX=6269 GN=ASIM_LOCUS17232 PE=3 SV=1	0	4.651	13	2	2	2	145	16.8	7.44	4.18	2	0	1.983	2.574	0.127	0.098	0.999999	1	0.41172	0.172582	29.3	58.1	75.4	7.4	8.02	43.95	11.48	62.28	High	High	High	High	Not Found	High	High	Not Found	Not Found	Not Found	1
High	Master Protein	A0A0M3KEJ3	SHSP domain-containing protein OS=Anisakis simplex OX=6269 GN=ASIM_LOCUS18791 PE=3 SV=1	0	4.62	19	1	2	1	98	11.1	5.48	2.32	1	0	0.556	1.616	0.913	0.314	0.999999	1	1	0.433705	34.1	19	55.1	17.3	40.04	79.15	9.65	73.89	High	High	High	High	Not Found	High	High	Not Found	Not Found	Not Found	1
High	Master Protein	A0A0M3JVN5	Acyl carrier protein OS=Anisakis simplex OX=6269 GN=ASIM_LOCUS11759 PE=3 SV=1	0.001	4.599	8	1	2	1	167	19.1	5.41	0	1	0	0.742	1.416	0.135	0.071	0.999999	1	0.890789	0.303941	101.5	75.3	143.7	10.2	4.09	107.26	3.36	30.65	High	High	High	High	Not Found	High	High	Not Found	Not Found	Not Found	1
High	Master Protein	A0A0M3JZ51	ATP synthase subunit delta, mitochondrial (inferred by orthology to a C. elegans protein) OS=Anisakis simplex OX=6269 GN=ASIM_LOCUS13186 PE=3 SV=1	0.001	4.588	11	1	3	1	211	22.5	6.54	5.06	1	0	2.438	2.582	0.286	0.27	0.999999	1	0.654231	0.28116	18.6	45.4	48.1	13	62.4	42.23	32.29	37.29	High	High	High	High	Not Found	High	High	Not Found	Not Found	Not Found	1
High	Master Protein	A0A158PP66	Probable prefoldin subunit 6 (inferred by orthology to a C. elegans protein) OS=Anisakis simplex OX=6269 GN=ASIM_LOCUS13214 PE=3 SV=1	0.001	4.556	9	2	3	2	181	21.1	8.24	4.78	2	0	0.141	0.703	0.571	0.114	0.999999	1	0.764243	0.228499	356.4	50.3	250.6	28.7	37.71	123.06	13.18	42.18	High	High	High	High	Not Found	High	High	Not Found	Not Found	Not Found	1
High	Master Protein	A0A0M3K5Q0	Acylamino-acid-releasing enzyme (inferred by orthology to a human protein) OS=Anisakis simplex OX=6269 GN=ASIM_LOCUS15698 PE=4 SV=1	0.001	4.532	13	3	3	3	379	42.5	6.74	1.87	3	0	0.166	0.804	1.739	0.358	0.999999	1	1	0.666279	44.3	7.4	35.7	12.8	2.72	126.43	19.76	40.37	High	High	Not Found	High	Not Found	High	High	Not Found	Not Found	Not Found	1
High	Master Protein	A0A0M3KIF9	Collagen triple helix repeat protein OS=Anisakis simplex OX=6269 GN=ASIM_LOCUS20157 PE=3 SV=1	0.001	4.509	27	2	9	1	67	6.5	8.02	6.75	2	0	0.084	0.133	0.354	0.223	0.0818078	0.333818	0.559801	0.172582	206.4	17.2	27.4	6.1	37.99	7.25	33.59	38.38	High	High	Not Found	High	Not Found	High	High	Not Found	Not Found	Not Found	1
High	Master Protein	A0A0M3JS47	Proteasome subunit beta type-1 (inferred by orthology to a C. elegans protein) OS=Anisakis simplex OX=6269 GN=ASIM_LOCUS10333 PE=4 SV=1	0.001	4.488	9	2	2	2	269	30.2	7.96	1.92	2	0	0.267	1.957	3.468	0.473	0.999999	1	1	1	25	6.7	48.9	23.1	38.84	134.92	14.78	151.01	High	High	High	High	High	High	High	High	Not Found	High	1
High	Master Protein	A0A0M3K1I2	Ubiquitin-like domain-containing protein OS=Anisakis simplex OX=6269 GN=ASIM_LOCUS14136 PE=4 SV=1	0.001	4.465	18	2	3	2	116	13	4.77	2.31	2	0	1.301	1.528	0.155	0.132	0.999999	1	0.96086	0.409076	59.6	77.5	91	12	24.95	85.9	9.57	72.6	High	High	High	High	Not Found	High	High	Not Found	Not Found	Not Found	1
High	Master Protein	A0A0M3JDV7	Collagen triple helix repeat protein OS=Anisakis simplex OX=6269 GN=ASIM_LOCUS5588 PE=3 SV=1	0.001	4.46	60	2	9	1	67	6.5	8.02	4.23	2	0	0.157	0.103	0.393	0.6	0.432307	1	0.963051	1	75.8	11.9	7.8	4.7	41.13	48.23	7.56	77.33	High	High	Not Found	Not Found	Not Found	High	High	Not Found	Not Found	Not Found	1
High	Master Protein	A0A0M3K4L7	2-Hacid_dh domain-containing protein OS=Anisakis simplex OX=6269 GN=ASIM_LOCUS15315 PE=4 SV=1	0.001	4.458	11	2	2	2	172	18.9	7.61	0	2	0	0.841	0.971	0.365	0.316	0.999999	1	0.654231	0.250336	74.7	62.9	72.5	22.9	1.29	56.6	19.53	22.43	High	High	High	High	Not Found	High	High	Not Found	Not Found	Not Found	1
High	Master Protein	A0A0M3KA81	ShKT domain-containing protein OS=Anisakis simplex OX=6269 GN=ASIM_LOCUS17279 PE=4 SV=1	0.001	4.418	13	1	6	1	104	11.2	5.52	5.81	1	0	0.039	0.088	1.153	0.513	0.287292	1	1	0.636981	187.4	7.3	16.4	8.4	28.65	77.58	58.91	56.77	High	High	Not Found	Not Found	Not Found	High	High	Not Found	Not Found	Not Found	1
High	Master Protein	A0A0M3JRD0	Vacuolar protein sorting-associated protein 13C (inferred by orthology to a human protein) OS=Anisakis simplex OX=6269 GN=ASIM_LOCUS10009 PE=3 SV=3	0.001	4.406	1	2	2	2	3317	372.6	5.95	2.13	2	0	0.098	0.314	0.35	0.109	0.639181	1	1	0.303941	221.1	21.7	69.5	7.6	27.63	93.86	55.49	71.51	High	High	Not Found	High	Not Found	High	High	Not Found	Not Found	Not Found	1
High	Master Protein	A0A0M3KIF2	Eukaryotic translation initiation factor 4C OS=Anisakis simplex OX=6269 GN=ASIM_LOCUS20150 PE=3 SV=1	0.001	4.346	9	1	1	1	158	17.7	4.58	2.21	1	0	0.591	1.43	0.864	0.357	0.999999	1	1	1	28.1	16.6	40.2	14.4	2.33	84.06	4.95	156	High	High	Not Found	High	Not Found	High	High	High	Not Found	Not Found	1
High	Master Protein	A0A0M3JRY0	DUF1794 domain-containing protein OS=Anisakis simplex OX=6269 GN=ASIM_LOCUS10251 PE=4 SV=1	0.001	4.318	19	2	2	2	197	23	8.79	2.6	2	0	1.135	1.462	0.365	0.283	0.999999	1	1	1	35.1	39.9	51.4	14.5	21.21	69.92	5.64	161.26	High	High	High	High	Not Found	High	High	Not Found	Not Found	High	1
High	Master Protein	A0A0M3JUP2	40S ribosomal protein S21 OS=Anisakis simplex OX=6269 GN=ASIM_LOCUS11378 PE=3 SV=1	0.001	4.223	33	2	4	2	95	10.4	5.45	4.33	2	0	4.386	1.297	4.481	15.156	0.323541	1	0.355962	0.0403857	74.5	326.6	96.6	1463.6	4.59	60.84	39.2	7.38	High	High	High	High	High	High	High	High	High	High	1
High	Master Protein	A0A3P6PY30	Alpha-1,4 glucan phosphorylase OS=Anisakis simplex OX=6269 GN=ASIM_LOCUS8504 PE=3 SV=1	0.001	4.153	33	2	2	2	88	10.1	4.51	0	2	0	0.296	0.432	0.624	0.428	0.999999	1	1	0.643717	104.6	31	45.2	19.3	25.17	83.55	1.26	72.68	High	High	High	High	Not Found	High	High	Not Found	Not Found	Not Found	1
High	Master Protein	A0A0M3KBD1	40S ribosomal protein S5 (inferred by orthology to a C. elegans protein) OS=Anisakis simplex OX=6269 GN=ASIM_LOCUS17679 PE=3 SV=1	0.001	4.08	16	2	2	2	154	17.3	8.81	1.93	2	0	1.1	0.591	0.1	0.186	0.999999	1	1	1	79.2	87.1	46.8	8.7	11.5	88.94	34.28	165.41	High	High	High	High	High	High	High	Not Found	Not Found	High	1
High	Master Protein	A0A0M3JU59	Saposin B-type domain-containing protein OS=Anisakis simplex OX=6269 GN=ASIM_LOCUS11163 PE=4 SV=1	0.001	3.987	6	1	1	1	197	21.7	4.74	2.67	1	0	1.142	1.033	0.217	0.24	0.999999	1	1	1	35.9	41	37	8.9	25.01	71.26	2.49	167.99	High	High	High	High	Not Found	High	High	High	Not Found	Not Found	1
High	Master Protein	A0A0M3IZU7	molybdopterin adenylyltransferase OS=Anisakis simplex OX=6269 GN=ASIM_LOCUS680 PE=3 SV=1	0.001	3.954	5	1	1	1	359	39.2	6.46	0	1	0	0.205	0.745	1.141	0.315	0.999999	1	1	0.421391	41	8.4	30.5	9.6	47.08	78.34	34.1	73.46	High	High	Not Found	High	Not Found	High	High	Not Found	Not Found	Not Found	1
High	Master Protein	A0A3P6P0X1	Myosin_tail_1 domain-containing protein OS=Anisakis simplex OX=6269 GN=ASIM_LOCUS6469 PE=4 SV=1	0.001	3.925	10	1	2	1	91	10.9	4.92	2.3	1	0	1.33	0.87	0.105	0.161	0.999999	1	0.654231	0.336461	54.6	72.6	47.5	7.6	52.02	74.53	24.11	64.48	High	High	High	High	Not Found	High	High	Not Found	Not Found	Not Found	1
High	Master Protein	A0A0M3J1E8	ShKT domain-containing protein OS=Anisakis simplex OX=6269 GN=ASIM_LOCUS1231 PE=4 SV=1	0.001	3.863	15	1	5	1	79	8.6	4.63	0	1	0	0.047	0.121	1.058	0.408	0.412369	1	1	0.765651	338.5	15.8	41	16.7	3.16	114.94	16.03	28.91	High	High	Not Found	High	Not Found	High	High	Not Found	Not Found	Not Found	1
High	Master Protein	A0A0M3J9M3	Rhodopsin OS=Anisakis simplex OX=6269 GN=ASIM_LOCUS4105 PE=4 SV=1	0.001	3.844	15	1	1	1	87	9.8	4.22	2.3	1	0	0.617	0.927	0.179	0.12	0.999999	1	1	0.426007	84.3	52	78.1	9.3	32.49	96	12.8	68.31	High	High	High	High	Not Found	High	High	Not Found	Not Found	Not Found	1
High	Master Protein	A0A0M3KC42	60S ribosomal protein L28 OS=Anisakis simplex OX=6269 GN=ASIM_LOCUS17940 PE=3 SV=1	0.002	3.791	6	1	1	1	133	14.9	11.6	2.47	1	0	0.409	2.142	0.882	0.168	0.999999	1	1	0.247366	33.8	13.8	72.4	12.2	60.27	102.79	17.9	31.68	High	High	Not Found	High	Not Found	High	High	Not Found	Not Found	Not Found	1
High	Master Protein	A0A0M3KJ75	Trifunctional enzyme subunit alpha, mitochondrial (inferred by orthology to a human protein) OS=Anisakis simplex OX=6269 GN=ASIM_LOCUS20424 PE=4 SV=1	0.002	3.761	25	1	1	1	92	10.1	5.45	0	1	0	0.447	0.661	0.457	0.309	0.999999	1	1	1	46.6	20.9	30.8	9.5	43.57	67.81	10.93	160.55	High	High	High	High	Not Found	High	High	Not Found	Not Found	High	1
High	Master Protein	A0A0M3JZ39	Heterogeneous nuclear ribonucleoprotein A1 OS=Anisakis simplex OX=6269 GN=ASIM_LOCUS13172 PE=4 SV=1	0.002	3.755	10	1	3	1	80	8.2	10.11	7.2	1	0	0.024	0.153	1.18	0.185	0.432307	1	1	0.418043	412.5	9.9	62.9	11.7	24.2	135.4	21.7	33.23	High	High	Not Found	High	Not Found	High	High	Not Found	Not Found	Not Found	1
High	Master Protein	A0A0M3JEI5	Transposase OS=Anisakis simplex OX=6269 GN=ASIM_LOCUS5818 PE=4 SV=1	0.002	3.737	22	2	4	2	86	9.3	10.11	1.98	2	0	13.492	3.502	4.881	18.804	0.339428	1	0.654231	0.179756	15.6	210.5	54.6	1027.5	57.4	88.6	42.36	58.84	High	High	High	High	High	High	High	High	High	High	1
High	Master Protein	A0A0M3JCE4	VWFA domain-containing protein OS=Anisakis simplex OX=6269 GN=ASIM_LOCUS5077 PE=4 SV=1	0.005	3.494	9	1	1	1	94	10.2	8.72	2.86	1	0	1.351	4.971	0.181	0.049	0.999999	1	0.559801	0.169085	31.1	42.1	154.8	7.6	3.91	72.46	21.27	65.86	High	High	High	High	Not Found	High	High	Not Found	Not Found	Not Found	1
High	Master Protein	A0A0M3JMT2	Phospholipase B-like OS=Anisakis simplex OX=6269 GN=ASIM_LOCUS8708 PE=3 SV=1	0.006	3.4	18	1	2	1	84	10	6.51	2.56	1	0	1.317	3.23	0.868	0.354	0.999999	1	0.993517	0.455978	17.4	22.9	56.1	19.8	19.89	104.66	8.42	13.79	High	High	High	High	Not Found	High	High	Not Found	Not Found	Not Found	1
High	Master Protein	A0A0M3KA60	COesterase domain-containing protein OS=Anisakis simplex OX=6269 GN=ASIM_LOCUS17258 PE=4 SV=1	0.006	3.395	10	1	1	1	126	14.8	7.94	2.96	1	0	0.382	0.98	0.313	0.122	0.999999	1	0.696143	0.198482	145.1	55.4	142.2	17.3	15.14	83.55	5.89	38.19	High	High	High	High	Not Found	High	High	Not Found	Not Found	Not Found	1
High	Master Protein	A0A0M3K5A6	Reticulon-like protein OS=Anisakis simplex OX=6269 GN=ASIM_LOCUS15554 PE=4 SV=1	0.006	3.355	10	1	2	1	138	15.7	8.35	2.03	1	0	1.02	1.052	0.235	0.228	0.999999	1	0.696143	0.340503	59.7	60.9	62.8	14.3	22.11	74.28	2.93	45.46	High	High	High	High	Not Found	High	High	Not Found	Not Found	Not Found	1
High	Master Protein	A0A3P6RT59	Peptidase_M1 domain-containing protein OS=Anisakis simplex OX=6269 GN=ASIM_LOCUS18009 PE=3 SV=1	0.006	3.219	2	1	1	1	400	45.2	7.15	2.91	1	0	0.937	11.872	15.478	1.221	0.999999	1	0.923358	1	24.3	22.8	288.4	352.3	31.3	129.13	6.95	83.04	High	High	Not Found	High	Not Found	High	High	High	Not Found	High	1
High	Master Protein	A0A158PN20	Carboxylic ester hydrolase OS=Anisakis simplex OX=6269 GN=ASIM_LOCUS10400 PE=3 SV=1	0.005	3.121	4	1	2	1	231	25.5	8.85	1.7	1	0	0.241	0.714	1.833	0.619	0.283295	1	0.654231	0.609117	38.9	9.4	27.8	17.2	34.27	42.28	22	7.64	High	High	Not Found	High	Not Found	High	High	Not Found	Not Found	Not Found	1
High	Master Protein	A0A0M3KIK4	SPX domain-containing protein OS=Anisakis simplex OX=6269 GN=ASIM_LOCUS20203 PE=4 SV=1	0.005	3.071	10	1	2	1	99	11.4	5.1	4.57	1	0	5.086	4.561	0.058	0.065	0.999999	1	0.815723	0.338624	48.5	246.8	221.3	14.4	41.74	84.2	8.12	28.11	High	High	High	High	Not Found	High	High	Not Found	Not Found	Not Found	1
High	Master Protein	A0A3P6SLJ3	Glucosamine-6-phosphate deaminase OS=Anisakis simplex OX=6269 GN=ASIM_LOCUS20419 PE=4 SV=1	0.005	3.067	6	1	2	1	187	20.8	7.74	2.06	1	0	0.558	0.727	0.19	0.146	0.999999	1	0.606845	0.198482	40.4	22.5	29.4	4.3	4.94	40.3	11.27	63.56	High	High	Not Found	High	Not Found	High	High	Not Found	Not Found	Not Found	1
High	Master Protein	A0A0M3JRX0	Hypoxia up-regulated protein 1 (inferred by orthology to a human protein) OS=Anisakis simplex OX=6269 GN=ASIM_LOCUS10236 PE=3 SV=1	0.005	3.047	1	1	1	1	934	105.5	5.63	0	1	0	1.143	1.004	0.144	0.164	0.999999	1	0.901934	0.435438	62	70.9	62.2	10.2	23.53	83.93	22.62	73.98	High	High	High	High	Not Found	High	High	Not Found	Not Found	Not Found	1
High	Master Protein	A0A0M3K1S8	Tetraspanin OS=Anisakis simplex OX=6269 GN=ASIM_LOCUS14243 PE=4 SV=1	0.005	2.984	2	1	1	1	507	57.2	6.68	1.91	1	0	0.695	1.636	0.499	0.212	0.999999	1	0.937305	0.222488	36.6	25.5	59.9	12.7	0.11	74.81	6.51	28.62	High	High	High	High	Not Found	High	High	Not Found	Not Found	Not Found	1
High	Master Protein	A0A0M3J6Q7	V-type proton ATPase subunit G OS=Anisakis simplex OX=6269 GN=ASIM_LOCUS3091 PE=3 SV=1	0.005	2.937	10	1	3	1	193	22.4	9.61	3.67	1	0	0.19	1.239	2.571	0.395	0.999999	1	1	0.587098	37.6	7.2	46.6	18.4	1.89	110.28	5.17	6.14	High	High	Not Found	High	Not Found	High	High	High	Not Found	Not Found	1
High	Master Protein	A0A0M3K9S2	Mesencephalic astrocyte-derived neurotrophic factor homolog OS=Anisakis simplex OX=6269 GN=ASIM_LOCUS17120 PE=3 SV=1	0.005	2.863	7	1	1	1	181	20.6	8.47	2.32	1	0	0.289	1.825	0.542	0.086	0.999999	1	0.872993	0.198482	49.7	14.4	90.8	7.8	12.86	103.08	9.21	56.5	High	High	High	High	Not Found	High	High	Not Found	Not Found	Not Found	1
High	Master Protein	A0A0M3JZ96	Uncharacterized protein OS=Anisakis simplex OX=6269 GN=ASIM_LOCUS13240 PE=4 SV=1	0.005	2.846	8	1	1	1	119	12.6	6	1.94	1	0	0.956	1.333	0.088	0.063	0.999999	1	1	0.885715	55.6	53.1	74.1	4.7	60.4	73.1	20.26	167.17	High	High	High	High	Not Found	High	High	High	Not Found	Not Found	1
High	Master Protein	A0A0M3K580	Transthyretin-like family protein OS=Anisakis simplex OX=6269 GN=ASIM_LOCUS15528 PE=3 SV=1	0.005	2.835	9	1	3	1	163	18.6	8.46	0	1	0	0.905	0.586	0.098	0.151	0.999999	1	0.654231	0.303941	148	134	86.8	13.1	13.41	77.56	6.63	8.68	High	High	High	High	Not Found	High	High	Not Found	Not Found	Not Found	1
High	Master Protein	A0A158PNN8	ACB domain-containing protein OS=Anisakis simplex OX=6269 GN=ASIM_LOCUS11974 PE=4 SV=1	0.005	2.79	10	1	1	1	80	9	4.61	2.1	1	0	0.433	1.306	0.697	0.231	0.999999	1	1	0.609407	44.6	19.3	58.3	13.5	38.48	113.84	13.5	51.71	High	High	Not Found	High	Not Found	High	High	Not Found	Not Found	Not Found	1
High	Master Protein	A0A0M3JR90	Ig-like domain-containing protein OS=Anisakis simplex OX=6269 GN=ASIM_LOCUS9960 PE=4 SV=1	0.005	2.775	4	1	2	1	252	27.6	8.91	0	1	0	1.43	1.902	0.258	0.194	0.999999	1	0.923358	0.304664	34.1	48.7	64.8	12.6	13.7	72.63	11.59	26.8	High	High	High	High	Not Found	High	High	Not Found	Not Found	Not Found	1
High	Master Protein	A0A0M3KBF7	IF rod domain-containing protein OS=Anisakis simplex OX=6269 GN=ASIM_LOCUS17705 PE=4 SV=1	0.005	2.766	6	1	1	1	152	15.4	5.77	2.84	1	0	9.83	4.013	0.079	0.193	0.999999	1	0.657667	0.90246	23.9	234.7	95.8	18.5	36.75	63.11	34.56	145.94	High	High	High	High	High	High	High	High	Not Found	Not Found	1
High	Master Protein	A0A0M3JV00	ANF_receptor domain-containing protein OS=Anisakis simplex OX=6269 GN=ASIM_LOCUS11497 PE=4 SV=2	0.005	2.635	2	1	2	1	418	46	9.44	4.18	1	0	5.413	5.873	0.08	0.074	0.999999	1	1	0.696579	40.9	221.4	240.2	17.8	8.39	109.82	15.01	141.6	High	High	High	High	Not Found	High	High	High	Not Found	Not Found	1
High	Master Protein	A0A3P6SBV7	Biopolymer transporter Tol OS=Anisakis simplex OX=6269 GN=ASIM_LOCUS18951 PE=4 SV=1	0.006	2.51	5	1	1	1	164	18.4	5.86	2.62	1	0	0.782	1	0.174	0.136	0.999999	1	0.654231	0.211469	114.7	89.7	114.7	15.6	19.42	72.34	11.25	35.02	High	High	High	High	Not Found	High	High	Not Found	Not Found	Not Found	1
High	Master Protein	A0A3P6N3M4	Uncharacterized protein OS=Anisakis simplex OX=6269 GN=ASIM_LOCUS2187 PE=4 SV=1	0.006	2.486	12	1	1	1	126	14.7	5.11	0	1	0	2.531	2.804	0.346	0.312	0.999999	1	1	0.789758	20.6	52	57.6	18	21.17	90.48	43.92	18.91	High	High	High	High	Not Found	High	High	Not Found	Not Found	Not Found	1
High	Master Protein	A0A0M3JZD0	Heat shock 70 kDa protein 4 (inferred by orthology to a human protein) OS=Anisakis simplex OX=6269 GN=ASIM_LOCUS13281 PE=3 SV=1	0.006	2.435	3	1	1	1	849	95.9	5.96	0	1	0	0.952	1.305	0.156	0.114	0.999999	1	1	0.435438	80.2	76.4	104.7	11.9	22.11	102.36	10.12	21.9	High	High	High	High	Not Found	High	High	Not Found	Not Found	Not Found	1
High	Master Protein	A0A158PNJ5	Nucleolysin TIAR (inferred by orthology to a human protein) OS=Anisakis simplex OX=6269 GN=ASIM_LOCUS11677 PE=4 SV=1	0.006	2.431	2	1	1	1	484	53.4	7.14	0	1	0	3.409	2.678	0.237	0.301	0.999999	1	0.764243	0.488246	23.7	80.8	63.5	19.1	22.84	89.45	37.21	66.19	High	High	High	High	Not Found	High	High	Not Found	Not Found	Not Found	1
High	Master Protein	A0A0M3K3V9	Galectin OS=Anisakis simplex OX=6269 GN=ASIM_LOCUS15057 PE=4 SV=1	0.007	2.286	4	1	1	1	214	24.5	6.93	2.03	1	0	0.261	0.623	0.468	0.196	0.388392	1	0.610578	0.152342	76.7	20	47.8	9.4	26.89	41.33	27.67	24.91	High	High	Not Found	High	Not Found	High	High	Not Found	Not Found	Not Found	1
High	Master Protein	A0A0M3KCT5	Peptidase A1 domain-containing protein OS=Anisakis simplex OX=6269 GN=ASIM_LOCUS18183 PE=3 SV=1	0.009	2.281	11	1	3	1	90	10.2	5.33	2.08	1	0	0.824	3.473	0.51	0.121	0.999999	1	1	0.198482	18.8	15.5	65.3	7.9	0.13	40.92	12.82	75.1	High	High	High	High	Not Found	High	High	Not Found	Not Found	Not Found	1
High	Master Protein	A0A0M3JVM6	60S ribosomal protein L44 (inferred by orthology to a C. elegans protein) OS=Anisakis simplex OX=6269 GN=ASIM_LOCUS11749 PE=3 SV=1	0.009	2.274	10	1	1	1	108	12.8	10.64	0	1	0	4.789	1.655	1.628	4.711	0.283295	1	1	0.192764	87.6	419.6	145	683	62.55	48.56	6.8	7.29	High	High	High	High	High	High	High	High	High	High	1
High	Master Protein	A0A0M3KCF5	GrpE protein homolog, mitochondrial (inferred by orthology to a C. elegans protein) OS=Anisakis simplex OX=6269 GN=ASIM_LOCUS18053 PE=3 SV=1	0.009	2.261	4	1	1	1	251	27.7	7.05	1.92	1	0	2.149	2.056	0.084	0.088	0.999999	1	0.854451	0.35042	57.7	124	118.6	10.4	2.93	81.29	16.27	72.9	High	High	High	High	Not Found	High	High	Not Found	Not Found	Not Found	1

## Sheet: Table 2
Supplementary Table 2. Upregulated proteins in A. simplex L3 larvae after treatment with glucose
Protein FDR Confidence: Combined	Master	Accession	Description	Exp. q-value: Combined	Sum PEP Score	Coverage [%]	# Peptides	# PSMs	# Protein Unique Peptides	# Unique Peptides	# AAs	MW [kDa]	calc. pI	Score Sequest HT: Sequest HT	# Peptides (by Search Engine): Sequest HT	# Razor Peptides	Abundance Ratio: (L3, GLU) / (L3, CTR)	Abundance Ratio: (L4, CTR) / (L3, CTR)	Abundance Ratio: (L4, GLU) / (L3, GLU)	Abundance Ratio: (L4, GLU) / (L4, CTR)	Abundance Ratio (log2): (L3, GLU) / (L3, CTR)	Abundance Ratio (log2): (L4, CTR) / (L3, CTR)	Abundance Ratio (log2): (L4, GLU) / (L3, GLU)	Abundance Ratio (log2): (L4, GLU) / (L4, CTR)	Abundance Ratio P-Value: (L3, GLU) / (L3, CTR)	Abundance Ratio P-Value: (L4, CTR) / (L3, CTR)	Abundance Ratio P-Value: (L4, GLU) / (L3, GLU)	Abundance Ratio P-Value: (L4, GLU) / (L4, CTR)	Abundances (Grouped): L3, CTR	Abundances (Grouped): L3, GLU	Abundances (Grouped): L4, CTR	Abundances (Grouped): L4, GLU	# Protein Groups	Modifications
High	Master Protein	A0A3P6PG32	Myosin_tail_1 domain-containing protein OS=Anisakis simplex OX=6269 GN=ASIM_LOCUS2265 PE=4 SV=1	0	22.012	25	6	10	4	6	205	23.9	8.76	14.6	6	0	4.061	1.919	0.038	0.081	2.02	0.94	-4.71	-3.63	0.00785254	0.275384	4.67015e-05	0.000464398	410.2	1665.9	787.1	63.5	1
High	Master Protein	A0A158PMX4	Adenylate kinase isoenzyme 1 OS=Anisakis simplex OX=6269 GN=ASIM_LOCUS10106 PE=3 SV=1	0	44.503	54	10	24	10	10	216	24	8.88	27.93	10	0	7.85	1.473	4.643	24.74	2.97	0.56	2.21	4.63	0.0304038	0.938748	0.220654	0.00756148	252.6	1982.9	372.1	9205.7	1
High	Master Protein	A0A0M3JVM9	Disorganized muscle protein 1 (inferred by orthology to a C. elegans protein) OS=Anisakis simplex OX=6269 GN=ASIM_LOCUS11752 PE=4 SV=1	0	132.916	73	25	63	25	25	325	36.3	5.5	82.87	25	0	3.017	2.885	0.914	0.956	1.59	1.53	-0.13	-0.07	0.00323343	0.00527605	0.885901	0.922722	1756.3	5298.3	5066.8	4842.6	1
High	Master Protein	A0A0M3JVM6	60S ribosomal protein L44 (inferred by orthology to a C. elegans protein) OS=Anisakis simplex OX=6269 GN=ASIM_LOCUS11749 PE=3 SV=1	0.009	2.274	10	1	1	1	1	108	12.8	10.64	0	1	0	4.789	1.655	1.628	4.711	2.26	0.73	0.7	2.24	0.00850646	0.582196	0.767242	0.0150304	87.6	419.6	145	683	1
High	Master Protein	A0A3P6UKD7	ATG16 domain-containing protein (Fragment) OS=Anisakis simplex OX=6269 GN=ASIM_LOCUS20532 PE=4 SV=1	0	5.593	9	2	4	2	2	226	26	8.31	5.16	2	0	8.564	2.623	1.447	4.725	3.1	1.39	0.53	2.24	0.022134	0.540255	0.998026	0.108176	88.3	756.5	231.7	1094.7	1
High	Master Protein	A0A0M3KD67	Myosin_tail_1 domain-containing protein OS=Anisakis simplex OX=6269 GN=ASIM_LOCUS18314 PE=4 SV=1	0	18.087	27	7	10	2	7	341	39.5	7.85	3.05	7	0	10.945	4.961	0.022	0.05	3.45	2.31	-5.48	-4.33	0.000530359	0.00537862	1.75989e-05	0.000111085	46.6	510.4	231.4	11.5	1
High	Master Protein	A0A0M3K2K1	60S ribosomal protein L8 OS=Anisakis simplex OX=6269 GN=ASIM_LOCUS14562 PE=3 SV=1	0	11.414	24	4	5	3	4	260	28.3	10.8	4.62	4	0	6.93	1.433	10.274	49.7	2.79	0.52	3.36	5.64	0.0389803	0.955937	0.0733186	0.00413734	55	381.1	78.8	3915.1	1
High	Master Protein	A0A3P6S783	Myosin_tail_1 domain-containing protein OS=Anisakis simplex OX=6269 GN=ASIM_LOCUS13751 PE=4 SV=1	0	227.153	57	46	114	30	30	868	100.5	5.36	123.66	46	0	4.842	2.561	2.216	4.189	2.28	1.36	1.15	2.07	0.0186766	0.326672	0.878344	0.0907867	340.7	1649.5	872.5	3654.6	1
High	Master Protein	A0A0M3KBE3	Intermediate filament tail domain protein OS=Anisakis simplex OX=6269 GN=ASIM_LOCUS17691 PE=4 SV=1	0	30.523	22	10	18	6	8	421	48.3	6.23	16.56	10	0	4.309	3.205	1.461	1.965	2.11	1.68	0.55	0.97	0.0387103	0.197901	0.988989	0.526285	188.7	813.3	604.8	1188.5	1
High	Master Protein	A0A0M3KAH2	Tubulin alpha chain OS=Anisakis simplex OX=6269 GN=ASIM_LOCUS17370 PE=3 SV=1	0	35.599	34	9	10	4	5	433	48.2	5.14	10.37	9	4	3.689	3.118	0.133	0.157	1.88	1.64	-2.91	-2.67	0.00316191	0.0120028	0.000195219	0.000694514	70.8	261.3	220.8	34.6	1
High	Master Protein	A0A0M3K1X3	40S ribosomal protein S6 OS=Anisakis simplex OX=6269 GN=ASIM_LOCUS14295 PE=3 SV=1	0	11.302	13	3	4	3	3	248	28.5	10.61	8.01	3	0	7.815	1.932	4.909	19.854	2.97	0.95	2.3	4.31	0.0190253	0.697558	0.14311	0.00650661	106.8	834.8	206.4	4098	1
High	Master Protein	A0A3P6NX97	Galectin OS=Anisakis simplex OX=6269 GN=ASIM_LOCUS2562 PE=4 SV=1	0	19.998	28	4	13	2	2	110	12.4	7.58	20.03	4	3	3.947	3.278	1.598	1.924	1.98	1.71	0.68	0.94	0.0283775	0.143255	0.977948	0.495889	140.7	555.3	461.2	887.5	1
High	Master Protein	A0A0M3JEI5	Transposase OS=Anisakis simplex OX=6269 GN=ASIM_LOCUS5818 PE=4 SV=1	0.002	3.737	22	2	4	2	2	86	9.3	10.11	1.98	2	0	13.492	3.502	4.881	18.804	3.75	1.81	2.29	4.23	0.0137532	0.332632	0.141184	0.0104882	15.6	210.5	54.6	1027.5	1
High	Master Protein	A0A0M3JF54	Troponin T, skeletal muscle (inferred by orthology to a D. melanogaster protein) OS=Anisakis simplex OX=6269 GN=ASIM_LOCUS6038 PE=3 SV=1	0	12.126	16	3	5	3	3	148	17.4	9.31	7.77	3	0	5.891	2.522	3.999	9.343	2.56	1.33	2	3.22	0.043627	0.553581	0.263062	0.0297877	74.8	440.6	188.6	1762.1	1
High	Master Protein	A0A0M3JUP2	40S ribosomal protein S21 OS=Anisakis simplex OX=6269 GN=ASIM_LOCUS11378 PE=3 SV=1	0.001	4.223	33	2	4	2	2	95	10.4	5.45	4.33	2	0	4.386	1.297	4.481	15.156	2.13	0.37	2.16	3.92	0.0120607	0.896603	0.0173077	0.000850914	74.5	326.6	96.6	1463.6	1
High	Master Protein	A0A0M3J6I4	PCCA carboxylase OS=Anisakis simplex OX=6269 GN=ASIM_LOCUS3016 PE=4 SV=1	0	42.674	51	11	19	5	5	213	24.2	6.68	23.51	11	0	2.32	3.086	0.107	0.081	1.21	1.63	-3.22	-3.63	0.0373684	0.0254613	0.00019418	0.000237506	164.2	381.1	506.8	40.9	1
High	Master Protein	A0A0M3IYQ5	Glutamate dehydrogenase, mitochondrial (inferred by orthology to a D. melanogaster protein) OS=Anisakis simplex OX=6269 GN=ASIM_LOCUS288 PE=4 SV=1	0	31.391	50	5	24	4	4	104	11.6	8.94	27.52	5	0	4.233	1.932	2.197	4.813	2.08	0.95	1.14	2.27	0.0385403	0.490636	0.352522	0.0396081	76.3	323	147.5	709.8	1
High	Master Protein	A0A158PP35	Paramyosin (inferred by orthology to a C. elegans protein) OS=Anisakis simplex OX=6269 GN=ASIM_LOCUS12986 PE=4 SV=1	0	273.2	55	50	139	34	34	880	101.6	5.45	182.89	50	18	4.02	2.129	1.84	3.474	2.01	1.09	0.88	1.8	0.0247066	0.402024	0.583954	0.0525835	1732.9	6965.5	3690	12817.6	1
High	Master Protein	A0A0M3JRJ4	60S ribosomal protein L4 (inferred by orthology to a C. elegans protein) OS=Anisakis simplex OX=6269 GN=ASIM_LOCUS10089 PE=3 SV=1	0	9.417	15	4	4	4	4	360	40.6	10.95	5.05	4	0	4.265	2.131	0.07	0.141	2.09	1.09	-3.83	-2.83	0.0114778	0.23825	0.000319474	0.00377103	74.9	319.4	159.6	22.5	1

## Sheet: Table 3
Supplementary Table 3. Downregulated proteins in A. simplex L3 larvae after treatment with glucose
Protein FDR Confidence: Combined	Master	Accession	Description	Exp. q-value: Combined	Sum PEP Score	Coverage [%]	# Peptides	# PSMs	# Protein Unique Peptides	# Unique Peptides	# AAs	MW [kDa]	calc. pI	Score Sequest HT: Sequest HT	# Peptides (by Search Engine): Sequest HT	# Razor Peptides	Abundance Ratio: (L3, GLU) / (L3, CTR)	Abundance Ratio: (L4, CTR) / (L3, CTR)	Abundance Ratio: (L4, GLU) / (L3, GLU)	Abundance Ratio: (L4, GLU) / (L4, CTR)	Abundance Ratio (log2): (L3, GLU) / (L3, CTR)	Abundance Ratio (log2): (L4, CTR) / (L3, CTR)	Abundance Ratio (log2): (L4, GLU) / (L3, GLU)	Abundance Ratio (log2): (L4, GLU) / (L4, CTR)	Abundance Ratio P-Value: (L3, GLU) / (L3, CTR)	Abundance Ratio P-Value: (L4, CTR) / (L3, CTR)	Abundance Ratio P-Value: (L4, GLU) / (L3, GLU)	Abundance Ratio P-Value: (L4, GLU) / (L4, CTR)	Abundances (Grouped): L3, CTR	Abundances (Grouped): L3, GLU	Abundances (Grouped): L4, CTR	Abundances (Grouped): L4, GLU	# Protein Groups	Modifications
High	Master Protein	A0A0M3KAE7	Glycine cleavage system H protein OS=Anisakis simplex OX=6269 GN=ASIM_LOCUS17345 PE=3 SV=1	0	19.176	32	4	8	4	4	164	18	4.75	5.03	4	0	0.315	0.834	0.788	0.298	-1.67	-0.26	-0.34	-1.75	0.0336317	0.901672	0.360742	0.0134865	139.2	43.9	116.1	34.6	1
High	Master Protein	A0A0M3KIF9	Collagen triple helix repeat protein OS=Anisakis simplex OX=6269 GN=ASIM_LOCUS20157 PE=3 SV=1	0.001	4.509	27	2	9	1	1	67	6.5	8.02	6.75	2	0	0.084	0.133	0.354	0.223	-3.58	-2.92	-1.5	-2.17	0.000448099	0.00216413	0.0331806	0.00951021	206.4	17.2	27.4	6.1	1
High	Master Protein	A0A0M3JZS7	Col_cuticle_N domain-containing protein OS=Anisakis simplex OX=6269 GN=ASIM_LOCUS13458 PE=3 SV=1	0	51.792	40	7	21	2	7	323	33	8.06	18.82	7	0	0.146	0.206	0.604	0.429	-2.77	-2.28	-0.73	-1.22	0.00918298	0.0342319	0.4744	0.205379	303.6	44.4	62.5	26.8	1
High	Master Protein	A0A0M3JV41	M20_dimer domain-containing protein OS=Anisakis simplex OX=6269 GN=ASIM_LOCUS11546 PE=3 SV=2	0	132.398	70	29	72	29	29	474	53.4	6.65	61.45	29	0	0.27	0.408	0.39	0.258	-1.89	-1.29	-1.36	-1.95	0.0244971	0.214463	0.133802	0.0273115	1739.5	469.1	709.9	183.1	1
High	Master Protein	A0A0M3JGA9	TIL domain-containing protein OS=Anisakis simplex OX=6269 GN=ASIM_LOCUS6442 PE=4 SV=1	0	11.746	35	2	4	2	2	105	11.3	8.1	2.13	2	0	0.227	0.136	1.167	1.951	-2.14	-2.88	0.22	0.96	0.0201514	0.0059248	0.971977	0.545346	55.7	12.6	7.5	14.7	1
High	Master Protein	A0A0M3KGD5	Col_cuticle_N domain-containing protein OS=Anisakis simplex OX=6269 GN=ASIM_LOCUS19433 PE=3 SV=1	0	28.202	24	2	7	2	2	238	24.4	6.9	18.65	2	0	0.113	0.178	1.531	0.971	-3.14	-2.49	0.61	-0.04	0.00212724	0.00665679	0.878198	0.998345	181.6	20.5	32.4	31.4	1
High	Master Protein	A0A158PN20	Carboxylic ester hydrolase OS=Anisakis simplex OX=6269 GN=ASIM_LOCUS10400 PE=3 SV=1	0.005	3.121	4	1	2	1	1	231	25.5	8.85	1.7	1	0	0.241	0.714	1.833	0.619	-2.05	-0.49	0.87	-0.69	0.00765503	0.750173	0.108552	0.427468	38.9	9.4	27.8	17.2	1
High	Master Protein	A0A0M3JYK8	COesterase domain-containing protein OS=Anisakis simplex OX=6269 GN=ASIM_LOCUS12965 PE=4 SV=1	0	22.318	15	5	11	5	5	542	60.6	6.62	2.71	5	0	0.227	0.294	0.472	0.365	-2.14	-1.76	-1.08	-1.46	0.00462617	0.0259513	0.107165	0.0307094	259.6	59	76.4	27.9	1
High	Master Protein	A0A0M3J1E8	ShKT domain-containing protein OS=Anisakis simplex OX=6269 GN=ASIM_LOCUS1231 PE=4 SV=1	0.001	3.863	15	1	5	1	1	79	8.6	4.63	0	1	0	0.047	0.121	1.058	0.408	-4.42	-3.05	0.08	-1.29	0.0253971	0.137523	0.999302	0.586958	338.5	15.8	41	16.7	1
High	Master Protein	A0A3P6PX58	Chaperonin Cpn60/TCP-1 OS=Anisakis simplex OX=6269 GN=ASIM_LOCUS4789 PE=4 SV=1	0	51.043	65	8	18	6	6	141	14.9	5.34	22.23	8	0	0.208	0.776	0.698	0.187	-2.27	-0.37	-0.52	-2.42	0.013232	0.84621	0.289182	0.00567889	162.4	33.8	125.9	23.6	1
High	Master Protein	A0A0M3J595	NPA domain-containing protein OS=Anisakis simplex OX=6269 GN=ASIM_LOCUS2578 PE=4 SV=1	0	33.573	34	6	16	1	6	148	17.7	4.98	12.69	6	0	0.171	0.455	0.682	0.257	-2.55	-1.14	-0.55	-1.96	0.0185356	0.279029	0.334065	0.0334486	379.9	65	172.8	44.3	1
High	Master Protein	A0A0M3K810	Dipeptidase C (inferred by orthology to a D. melanogaster protein) OS=Anisakis simplex OX=6269 GN=ASIM_LOCUS16508 PE=4 SV=1	0	17.645	21	5	6	5	5	429	48.6	6.34	3.43	5	0	0.214	0.351	1.248	0.762	-2.22	-1.51	0.32	-0.39	0.0360665	0.196382	0.876331	0.943775	58.1	12.4	20.4	15.5	1
High	Master Protein	A0A0M3K3V9	Galectin OS=Anisakis simplex OX=6269 GN=ASIM_LOCUS15057 PE=4 SV=1	0.007	2.286	4	1	1	1	1	214	24.5	6.93	2.03	1	0	0.261	0.623	0.468	0.196	-1.94	-0.68	-1.1	-2.35	0.0180184	0.494825	0.0633555	0.00523596	76.7	20	47.8	9.4	1
High	Master Protein	A0A0M3KA81	ShKT domain-containing protein OS=Anisakis simplex OX=6269 GN=ASIM_LOCUS17279 PE=4 SV=1	0.001	4.418	13	1	6	1	1	104	11.2	5.52	5.81	1	0	0.039	0.088	1.153	0.513	-4.68	-3.51	0.21	-0.96	0.00977816	0.0413169	0.920743	0.453546	187.4	7.3	16.4	8.4	1
High	Master Protein	A0A0M3JZ39	Heterogeneous nuclear ribonucleoprotein A1 OS=Anisakis simplex OX=6269 GN=ASIM_LOCUS13172 PE=4 SV=1	0.002	3.755	10	1	3	1	1	80	8.2	10.11	7.2	1	0	0.024	0.153	1.18	0.185	-5.38	-2.71	0.24	-2.43	0.0325839	0.226279	0.870238	0.250013	412.5	9.9	62.9	11.7	1
High	Master Protein	A0A0M3IYH2	Apolipophorins (inferred by orthology to a D. melanogaster protein) OS=Anisakis simplex OX=6269 GN=ASIM_LOCUS205 PE=4 SV=1	0	68.926	22	18	27	5	5	1250	140.7	8.87	16.93	18	0	0.195	0.446	1.082	0.473	-2.36	-1.17	0.11	-1.08	0.0265802	0.460774	0.667639	0.611422	54.2	10.6	24.2	11.4	1
High	Master Protein	A0A0M3J1J1	Phosphatidylethanolamine-binding protein homolog (inferred by orthology to a C. elegans protein) OS=Anisakis simplex OX=6269 GN=ASIM_LOCUS1274 PE=3 SV=1	0	86.28	69	13	52	13	13	182	20.1	8.59	46.06	13	0	0.19	0.6	0.713	0.225	-2.4	-0.74	-0.49	-2.15	0.0169882	0.638395	0.797156	0.0294483	420.3	79.7	252.3	56.9	1
High	Master Protein	A0A0M3K4H2	glutamate dehydrogenase [NAD(P)(+)] OS=Anisakis simplex OX=6269 GN=ASIM_LOCUS15270 PE=3 SV=1	0	331.248	65	38	239	31	35	551	60.9	8.18	255.57	38	6	0.276	0.428	1.759	1.134	-1.86	-1.23	0.81	0.18	0.0230708	0.114185	0.385208	0.972534	11427.4	3151.3	4885.7	5542.2	1
High	Master Protein	A0A0M3JIN2	Transposase OS=Anisakis simplex OX=6269 GN=ASIM_LOCUS7261 PE=4 SV=1	0	10.887	47	2	4	2	2	68	7.6	8.03	8.22	2	0	0.094	0.463	1.12	0.227	-3.41	-1.11	0.16	-2.14	0.0332402	0.537554	0.662166	0.0583419	152.6	14.3	70.6	16.1	1
High	Master Protein	A0A3P6PJC7	Uncharacterized protein OS=Anisakis simplex OX=6269 GN=ASIM_LOCUS2956 PE=4 SV=1	0	9.307	19	3	3	3	3	185	20.7	6.28	5.04	3	0	0.334	0.6	0.33	0.184	-1.58	-0.74	-1.6	-2.44	0.031314	0.564515	0.0892991	0.00933928	364.2	121.8	218.4	40.2	1
High	Master Protein	Q14QT4	Ani s 4 allergen OS=Anisakis simplex OX=6269 GN=anis4 PE=2 SV=1	0	47.19	48	9	36	9	9	115	12.7	5.86	40.53	9	0	0.244	0.41	0.158	0.094	-2.03	-1.29	-2.67	-3.41	0.00694622	0.064135	0.000497295	0.000293094	2505.5	612.3	1026.1	96.5	1
High	Master Protein	A0A0M3JRE8	SCP domain-containing protein OS=Anisakis simplex OX=6269 GN=ASIM_LOCUS10032 PE=4 SV=1	0	5.777	10	2	2	2	2	299	33.4	8.56	1.86	2	0	0.134	0.145	0.376	0.349	-2.9	-2.79	-1.41	-1.52	0.0276526	0.0356543	0.199326	0.308846	153.1	20.5	22.1	7.7	1
High	Master Protein	A0A0M3J183	Tropomyosin OS=Anisakis simplex OX=6269 GN=ASIM_LOCUS1166 PE=4 SV=1	0	10.423	18	4	8	4	4	206	24.4	5.3	1.77	4	0	0.221	0.832	0.712	0.189	-2.17	-0.26	-0.49	-2.4	0.00893105	0.958971	0.912201	0.00854768	85.9	19	71.5	13.5	1
High	Master Protein	A0A0M3JDV7	Collagen triple helix repeat protein OS=Anisakis simplex OX=6269 GN=ASIM_LOCUS5588 PE=3 SV=1	0.001	4.46	60	2	9	1	1	67	6.5	8.02	4.23	2	0	0.157	0.103	0.393	0.6	-2.67	-3.28	-1.35	-0.74	0.0331517	0.021807	0.536112	0.961429	75.8	11.9	7.8	4.7	1

## Sheet: Table 4
Supplementary Table 4. Upregulated proteins in A. simplex L4 larvae after treatment with glucose
Protein FDR Confidence: Combined	Master	Accession	Description	Exp. q-value: Combined	Sum PEP Score	Coverage [%]	# Peptides	# PSMs	# Protein Unique Peptides	# Unique Peptides	# AAs	MW [kDa]	calc. pI	Score Sequest HT: Sequest HT	# Peptides (by Search Engine): Sequest HT	# Razor Peptides	Abundance Ratio: (L3, GLU) / (L3, CTR)	Abundance Ratio: (L4, CTR) / (L3, CTR)	Abundance Ratio: (L4, GLU) / (L3, GLU)	Abundance Ratio: (L4, GLU) / (L4, CTR)	Abundance Ratio (log2): (L3, GLU) / (L3, CTR)	Abundance Ratio (log2): (L4, CTR) / (L3, CTR)	Abundance Ratio (log2): (L4, GLU) / (L3, GLU)	Abundance Ratio (log2): (L4, GLU) / (L4, CTR)	Abundance Ratio P-Value: (L3, GLU) / (L3, CTR)	Abundance Ratio P-Value: (L4, CTR) / (L3, CTR)	Abundance Ratio P-Value: (L4, GLU) / (L3, GLU)	Abundance Ratio P-Value: (L4, GLU) / (L4, CTR)	Abundances (Grouped): L3, CTR	Abundances (Grouped): L3, GLU	Abundances (Grouped): L4, CTR	Abundances (Grouped): L4, GLU	# Protein Groups	Modifications
High	Master Protein	A0A0M3IYQ5	Glutamate dehydrogenase, mitochondrial (inferred by orthology to a D. melanogaster protein) OS=Anisakis simplex OX=6269 GN=ASIM_LOCUS288 PE=4 SV=1	0	31.391	50	5	24	4	4	104	11.6	8.94	27.52	5	0	4.233	1.932	2.197	4.813	2.08	0.95	1.14	2.27	0.0385403	0.490636	0.352522	0.0396081	76.3	323	147.5	709.8	1
High	Master Protein	A0A0M3K555	Col_cuticle_N domain-containing protein OS=Anisakis simplex OX=6269 GN=ASIM_LOCUS15503 PE=3 SV=1	0	32.136	16	6	14	4	5	292	29.2	6.15	35.43	6	1	0.836	0.455	3.466	6.375	-0.26	-1.14	1.79	2.67	0.987518	0.396844	0.0710597	0.0182837	660.5	552.4	300.3	1914.5	1
High	Master Protein	A0A3P6PPE7	ATP-dependent 6-phosphofructokinase OS=Anisakis simplex OX=6269 GN=ASIM_LOCUS9807 PE=3 SV=1	0	29.043	14	8	11	7	8	851	93.7	7.28	9.76	8	0	2.26	1.168	5.196	10.052	1.18	0.22	2.38	3.33	0.20981	0.991764	0.137631	0.0200041	77.9	176.1	91	915.1	1
High	Master Protein	A0A0M3JVM6	60S ribosomal protein L44 (inferred by orthology to a C. elegans protein) OS=Anisakis simplex OX=6269 GN=ASIM_LOCUS11749 PE=3 SV=1	0.009	2.274	10	1	1	1	1	108	12.8	10.64	0	1	0	4.789	1.655	1.628	4.711	2.26	0.73	0.7	2.24	0.00850646	0.582196	0.767242	0.0150304	87.6	419.6	145	683	1
High	Master Protein	A0A0M3K2K1	60S ribosomal protein L8 OS=Anisakis simplex OX=6269 GN=ASIM_LOCUS14562 PE=3 SV=1	0	11.414	24	4	5	3	4	260	28.3	10.8	4.62	4	0	6.93	1.433	10.274	49.7	2.79	0.52	3.36	5.64	0.0389803	0.955937	0.0733186	0.00413734	55	381.1	78.8	3915.1	1
High	Master Protein	A0A158PN23	Twitchin (inferred by orthology to a C. elegans protein) OS=Anisakis simplex OX=6269 GN=ASIM_LOCUS10411 PE=3 SV=1	0	70.065	5	22	31	22	22	7291	806.9	6.06	14.83	22	0	2.017	0.947	3.303	7.032	1.01	-0.08	1.72	2.81	0.0805841	0.998547	0.0574382	0.00326408	212.6	429	201.5	1416.6	1
High	Master Protein	A0A0M3JU20	Calponin-like protein OV9M OS=Anisakis simplex OX=6269 GN=ASIM_LOCUS11121 PE=3 SV=1	0	121.209	69	21	62	5	5	375	41.7	7.62	68.98	21	18	1.303	0.629	3.846	7.971	0.38	-0.67	1.94	2.99	0.51984	0.868977	0.468484	0.0397375	2486	3239.1	1562.9	12458.7	1
High	Master Protein	A0A0M3K8L6	SAP domain-containing protein OS=Anisakis simplex OX=6269 GN=ASIM_LOCUS16714 PE=4 SV=1	0	49.724	40	13	29	13	13	364	42.3	7.5	22.34	13	0	1.485	1.078	1.448	1.995	0.57	0.11	0.53	1	0.174915	0.987309	0.394005	0.0431732	689	1023.5	742.5	1481.6	1
High	Master Protein	A0A0M3KDQ4	Troponin T, skeletal muscle (inferred by orthology to a D. melanogaster protein) OS=Anisakis simplex OX=6269 GN=ASIM_LOCUS18502 PE=3 SV=1	0	10.121	22	4	6	4	4	265	32	7.09	5.45	4	0	2.302	0.539	1.89	8.076	1.2	-0.89	0.92	3.01	0.248129	0.754103	0.980353	0.0450662	252	580.1	135.8	1096.3	1
High	Master Protein	A0A3P6RPM0	EF-hand domain-containing protein OS=Anisakis simplex OX=6269 GN=ASIM_LOCUS16031 PE=4 SV=1	0	84.292	79	13	56	13	13	144	16.4	4.93	69.72	13	0	0.999	0.982	2.021	2.057	0	-0.03	1.02	1.04	0.933566	0.999355	0.0100456	0.00838843	2009.2	2007.4	1972.7	4057.9	1
High	Master Protein	A0A158PMX4	Adenylate kinase isoenzyme 1 OS=Anisakis simplex OX=6269 GN=ASIM_LOCUS10106 PE=3 SV=1	0	44.503	54	10	24	10	10	216	24	8.88	27.93	10	0	7.85	1.473	4.643	24.74	2.97	0.56	2.21	4.63	0.0304038	0.938748	0.220654	0.00756148	252.6	1982.9	372.1	9205.7	1
High	Master Protein	A0A3P6QGY7	Uncharacterized protein OS=Anisakis simplex OX=6269 GN=ASIM_LOCUS11373 PE=4 SV=1	0	22.419	32	5	7	5	5	205	22.9	8.62	10.46	5	0	0.686	0.536	5.297	6.778	-0.54	-0.9	2.41	2.76	0.999969	0.605617	0.091704	0.0250226	205.1	140.7	109.9	745.1	1
High	Master Protein	A0A0M3K1X3	40S ribosomal protein S6 OS=Anisakis simplex OX=6269 GN=ASIM_LOCUS14295 PE=3 SV=1	0	11.302	13	3	4	3	3	248	28.5	10.61	8.01	3	0	7.815	1.932	4.909	19.854	2.97	0.95	2.3	4.31	0.0190253	0.697558	0.14311	0.00650661	106.8	834.8	206.4	4098	1
High	Master Protein	A0A0M3JYB5	AO66 ankyrin (inferred by orthology to a C. elegans protein) OS=Anisakis simplex OX=6269 GN=ASIM_LOCUS12855 PE=4 SV=2	0	55.064	8	13	22	13	13	2387	261.4	6.44	22.46	13	0	1.402	1.118	2.373	2.976	0.49	0.16	1.25	1.57	0.323151	0.971605	0.0503578	0.01585	331.4	464.7	370.6	1102.8	1
High	Master Protein	A0A3P6PN74	Collagen triple helix repeat protein OS=Anisakis simplex OX=6269 GN=ASIM_LOCUS8199 PE=3 SV=1	0	16.447	34	4	9	4	4	180	16.4	4.97	5.11	4	0	10.505	9.811	45.525	48.746	3.39	3.29	5.51	5.61	0.178308	0.166296	0.00635393	0.014715	6.3	66.4	62	3023.9	1
High	Master Protein	A0A0M3JDR4	Alpha-1,4 glucan phosphorylase OS=Anisakis simplex OX=6269 GN=ASIM_LOCUS5543 PE=3 SV=1	0	32.818	44	5	15	5	5	163	18.1	9.64	18.55	5	0	1.741	0.577	3.503	10.563	0.8	-0.79	1.81	3.4	0.502579	0.797856	0.191162	0.0149099	709	1234	409.2	4322.2	1
High	Master Protein	A0A0M3KFJ4	Proteasome subunit beta type (inferred by orthology to a S. mansoni protein) OS=Anisakis simplex OX=6269 GN=ASIM_LOCUS19142 PE=4 SV=1	0	4.673	20	2	2	2	2	118	13	9.17	2.16	2	0	1.318	1.147	5.665	6.51	0.4	0.2	2.5	2.7	0.46578	0.991135	0.0988112	0.0332332	110.9	146.1	127.2	827.8	1
High	Master Protein	A0A0M3JEI5	Transposase OS=Anisakis simplex OX=6269 GN=ASIM_LOCUS5818 PE=4 SV=1	0.002	3.737	22	2	4	2	2	86	9.3	10.11	1.98	2	0	13.492	3.502	4.881	18.804	3.75	1.81	2.29	4.23	0.0137532	0.332632	0.141184	0.0104882	15.6	210.5	54.6	1027.5	1
High	Master Protein	A0A0M3JF54	Troponin T, skeletal muscle (inferred by orthology to a D. melanogaster protein) OS=Anisakis simplex OX=6269 GN=ASIM_LOCUS6038 PE=3 SV=1	0	12.126	16	3	5	3	3	148	17.4	9.31	7.77	3	0	5.891	2.522	3.999	9.343	2.56	1.33	2	3.22	0.043627	0.553581	0.263062	0.0297877	74.8	440.6	188.6	1762.1	1
High	Master Protein	A0A0M3JUP2	40S ribosomal protein S21 OS=Anisakis simplex OX=6269 GN=ASIM_LOCUS11378 PE=3 SV=1	0.001	4.223	33	2	4	2	2	95	10.4	5.45	4.33	2	0	4.386	1.297	4.481	15.156	2.13	0.37	2.16	3.92	0.0120607	0.896603	0.0173077	0.000850914	74.5	326.6	96.6	1463.6	1
High	Master Protein	A0A158PN18	40S ribosomal protein S30 OS=Anisakis simplex OX=6269 GN=ASIM_LOCUS10382 PE=4 SV=1	0	5.042	3	1	2	1	1	356	39.4	10.17	5.75	1	0	1.472	0.807	6.876	12.54	0.56	-0.31	2.78	3.65	0.791037	0.980997	0.0749984	0.0239073	124.8	183.8	100.8	1263.6	1
High	Master Protein	A0A3P6SU45	AcetylCoA_hyd_C domain-containing protein OS=Anisakis simplex OX=6269 GN=ASIM_LOCUS19999 PE=4 SV=1	0	29.955	46	5	13	5	5	149	16.2	8.16	10.39	5	0	0.785	0.692	3.112	3.529	-0.35	-0.53	1.64	1.82	0.895916	0.734409	0.0428939	0.0397916	444.4	348.7	307.6	1085.4	1
High	Master Protein	A0A0M3JA46	Acyl-CoA_dh_N domain-containing protein OS=Anisakis simplex OX=6269 GN=ASIM_LOCUS4279 PE=4 SV=1	0	6.13	25	3	4	3	3	130	15.5	9.09	4.01	3	0	2.25	0.672	2.867	9.595	1.17	-0.57	1.52	3.26	0.337282	0.904315	0.400221	0.0243309	106.5	239.5	71.6	686.8	1

## Sheet: Table 5
Supplementary Table 5. Downregulated proteins in A. simplex L4 larvae after treatment with glucose
Protein FDR Confidence: Combined	Master	Accession	Description	Exp. q-value: Combined	Sum PEP Score	Coverage [%]	# Peptides	# PSMs	# Protein Unique Peptides	# Unique Peptides	# AAs	MW [kDa]	calc. pI	Score Sequest HT: Sequest HT	# Peptides (by Search Engine): Sequest HT	# Razor Peptides	Abundance Ratio: (L3, GLU) / (L3, CTR)	Abundance Ratio: (L4, CTR) / (L3, CTR)	Abundance Ratio: (L4, GLU) / (L3, GLU)	Abundance Ratio: (L4, GLU) / (L4, CTR)	Abundance Ratio (log2): (L3, GLU) / (L3, CTR)	Abundance Ratio (log2): (L4, CTR) / (L3, CTR)	Abundance Ratio (log2): (L4, GLU) / (L3, GLU)	Abundance Ratio (log2): (L4, GLU) / (L4, CTR)	Abundance Ratio P-Value: (L3, GLU) / (L3, CTR)	Abundance Ratio P-Value: (L4, CTR) / (L3, CTR)	Abundance Ratio P-Value: (L4, GLU) / (L3, GLU)	Abundance Ratio P-Value: (L4, GLU) / (L4, CTR)	Abundances (Grouped): L3, CTR	Abundances (Grouped): L3, GLU	Abundances (Grouped): L4, CTR	Abundances (Grouped): L4, GLU	# Protein Groups	Modifications
High	Master Protein	A0A3P6SIA8	Myosin_tail_1 domain-containing protein OS=Anisakis simplex OX=6269 GN=ASIM_LOCUS14899 PE=4 SV=1	0	26.602	19	5	11	5	5	279	32	4.86	8.88	5	0	0.696	0.915	0.31	0.236	-0.52	-0.13	-1.69	-2.08	0.380716	0.995431	0.0928482	0.0239405	241.3	167.9	220.8	52	1
High	Master Protein	A0A0M3JRV0	Four and a half LIM domains protein 2 OS=Anisakis simplex OX=6269 GN=ASIM_LOCUS10213 PE=4 SV=1	0	12.638	24	6	6	6	6	337	38.1	7.77	4.36	6	0	3.926	4.446	0.051	0.045	1.97	2.15	-4.3	-4.47	0.163991	0.098602	0.00322666	0.00312172	118	463.3	524.6	23.6	1
High	Master Protein	A0A0M3KD67	Myosin_tail_1 domain-containing protein OS=Anisakis simplex OX=6269 GN=ASIM_LOCUS18314 PE=4 SV=1	0	18.087	27	7	10	2	7	341	39.5	7.85	3.05	7	0	10.945	4.961	0.022	0.05	3.45	2.31	-5.48	-4.33	0.000530359	0.00537862	1.75989e-05	0.000111085	46.6	510.4	231.4	11.5	1
High	Master Protein	A0A0M3J329	Microtubule-associated protein futsch (inferred by orthology to a D. melanogaster protein) OS=Anisakis simplex OX=6269 GN=ASIM_LOCUS1812 PE=4 SV=1	0	6.177	9	2	5	2	2	348	37.2	5.21	0	2	0	0.278	1.038	0.643	0.173	-1.85	0.05	-0.64	-2.54	0.245833	0.999927	0.451967	0.0424653	77.4	21.5	80.3	13.9	1
High	Master Protein	A0A0M3KFA5	Programmed cell death protein 5 (inferred by orthology to a human protein) OS=Anisakis simplex OX=6269 GN=ASIM_LOCUS19053 PE=3 SV=1	0	7.44	23	2	3	2	2	113	12.6	9.47	3.16	2	0	2.18	1.613	0.063	0.085	1.12	0.69	-4	-3.56	0.614356	0.837805	0.00419217	0.0103052	108.2	235.9	174.5	14.8	1
High	Master Protein	A0A0M3JV41	M20_dimer domain-containing protein OS=Anisakis simplex OX=6269 GN=ASIM_LOCUS11546 PE=3 SV=2	0	132.398	70	29	72	29	29	474	53.4	6.65	61.45	29	0	0.27	0.408	0.39	0.258	-1.89	-1.29	-1.36	-1.95	0.0244971	0.214463	0.133802	0.0273115	1739.5	469.1	709.9	183.1	1
High	Master Protein	A0A0M3K7H9	Stage VI sporulation protein F OS=Anisakis simplex OX=6269 GN=ASIM_LOCUS16327 PE=4 SV=1	0	20.682	39	4	15	4	4	103	11.3	9.89	24.36	4	0	0.37	0.407	0.211	0.192	-1.43	-1.3	-2.25	-2.38	0.0782877	0.36472	0.127158	0.0468019	510.7	189.2	207.8	39.9	1
High	Master Protein	A0A0M3JTT6	FABP domain-containing protein OS=Anisakis simplex OX=6269 GN=ASIM_LOCUS11021 PE=3 SV=1	0	18.224	43	5	7	5	5	161	18.8	6.23	6.94	5	0	0.943	1.509	0.13	0.081	-0.08	0.59	-2.94	-3.62	0.789653	0.938586	0.13419	0.0302779	333.4	314.4	503	41	1
High	Master Protein	A0A0M3J6W1	Fatty acid-binding protein homolog 9 (inferred by orthology to a C. elegans protein) OS=Anisakis simplex OX=6269 GN=ASIM_LOCUS3144 PE=3 SV=1	0	63.195	70	10	28	10	10	128	14.6	5.6	35.62	10	0	0.58	0.814	0.147	0.105	-0.78	-0.3	-2.76	-3.25	0.0903052	0.759846	0.000127486	9.03714e-05	1512.5	877.9	1231.1	129.2	1
High	Master Protein	A0A0M3KAG0	60S ribosomal protein L12 OS=Anisakis simplex OX=6269 GN=ASIM_LOCUS17360 PE=3 SV=1	0	23.94	20	4	17	4	4	337	37.4	7.71	24.11	4	0	0.709	0.815	0.147	0.128	-0.5	-0.3	-2.77	-2.97	0.771109	0.985333	0.0619693	0.0462463	87.4	62	71.2	9.1	1
High	Master Protein	A0A0M3KFB2	AAA domain-containing protein OS=Anisakis simplex OX=6269 GN=ASIM_LOCUS19060 PE=3 SV=1	0	35.115	41	11	16	10	10	384	42.5	5.19	9.66	11	1	0.467	0.943	0.3	0.148	-1.1	-0.09	-1.74	-2.75	0.43639	0.99957	0.197551	0.0441347	189.2	88.3	178.3	26.4	1
High	Master Protein	A0A0M3JMG2	Transcriptional regulator OS=Anisakis simplex OX=6269 GN=ASIM_LOCUS8584 PE=4 SV=1	0	18.43	43	3	8	2	2	37	4.3	4.82	10.89	3	0	1.313	1.845	0.073	0.052	0.39	0.88	-3.78	-4.27	0.872572	0.502248	0.000989482	0.000956978	284.7	373.9	525.2	27.2	1
High	Master Protein	A0A0M3JZV3	Vacuolar proton pump subunit B OS=Anisakis simplex OX=6269 GN=ASIM_LOCUS13491 PE=3 SV=1	0	51.331	12	10	22	10	10	1284	144.6	6.11	18.94	10	0	1.498	2.138	0.304	0.213	0.58	1.1	-1.72	-2.23	0.847962	0.298792	0.0466645	0.0162941	56.9	85.2	121.6	25.9	1
High	Master Protein	A0A0M3JRE6	Thioredoxin domain-containing protein OS=Anisakis simplex OX=6269 GN=ASIM_LOCUS10030 PE=4 SV=1	0	16.282	24	4	5	4	4	249	28.4	7.77	7.45	4	0	2.649	3.154	0.155	0.13	1.41	1.66	-2.69	-2.94	0.841904	0.334744	0.0891109	0.031483	35.5	94.1	112	14.6	1
High	Master Protein	A0A0M3KA60	COesterase domain-containing protein OS=Anisakis simplex OX=6269 GN=ASIM_LOCUS17258 PE=4 SV=1	0.006	3.395	10	1	1	1	1	126	14.8	7.94	2.96	1	0	0.382	0.98	0.313	0.122	-1.39	-0.03	-1.67	-3.04	0.31993	0.99999	0.257716	0.0367135	145.1	55.4	142.2	17.3	1
High	Master Protein	A0A0M3JYT8	Proteasome subunit alpha type OS=Anisakis simplex OX=6269 GN=ASIM_LOCUS13057 PE=3 SV=1	0	21.525	34	6	8	6	6	259	28.5	6.6	2.1	6	0	0.782	1.292	0.309	0.187	-0.35	0.37	-1.7	-2.42	0.932385	0.974164	0.0780854	0.0342079	45.3	35.4	58.5	10.9	1
High	Master Protein	A0A0M3KAH2	Tubulin alpha chain OS=Anisakis simplex OX=6269 GN=ASIM_LOCUS17370 PE=3 SV=1	0	35.599	34	9	10	4	5	433	48.2	5.14	10.37	9	4	3.689	3.118	0.133	0.157	1.88	1.64	-2.91	-2.67	0.00316191	0.0120028	0.000195219	0.000694514	70.8	261.3	220.8	34.6	1
High	Master Protein	A0A0M3K3M8	Glutathione peroxidase OS=Anisakis simplex OX=6269 GN=ASIM_LOCUS14976 PE=3 SV=1	0	21.465	30	4	7	4	4	175	19.9	8.1	8.62	4	0	0.591	0.894	0.209	0.138	-0.76	-0.16	-2.26	-2.86	0.536496	0.997814	0.144868	0.0470806	271.4	160.5	242.7	33.5	1
High	Master Protein	A0A0M3JUZ4	Hemicentin-1 (inferred by orthology to a human protein) OS=Anisakis simplex OX=6269 GN=ASIM_LOCUS11491 PE=4 SV=2	0	65.677	9	21	25	21	21	4610	517.3	5.54	17.22	21	0	0.72	1.015	0.279	0.198	-0.47	0.02	-1.84	-2.34	0.563118	0.999992	0.183554	0.0472882	259.7	187.1	263.5	52.1	1
High	Master Protein	A0A3P6PCW8	Tr-type G domain-containing protein (Fragment) OS=Anisakis simplex OX=6269 GN=ASIM_LOCUS9192 PE=4 SV=1	0	18.017	34	3	9	3	3	122	13.6	8.07	3.91	3	0	0.478	2.741	0.886	0.154	-1.07	1.45	-0.18	-2.7	0.589275	0.398499	0.877576	0.0326781	19.3	9.2	52.9	8.2	1
High	Master Protein	A0A0M3K093	Maleylacetoacetate isomerase (inferred by orthology to a human protein) OS=Anisakis simplex OX=6269 GN=ASIM_LOCUS13649 PE=4 SV=1	0	15.293	41	5	7	5	5	138	15.2	8.38	4.96	5	0	0.475	0.608	0.352	0.275	-1.07	-0.72	-1.51	-1.86	0.0629055	0.553135	0.142544	0.0255357	321.5	152.6	195.4	53.7	1
High	Master Protein	A0A0M3JSE0	M20_dimer domain-containing protein OS=Anisakis simplex OX=6269 GN=ASIM_LOCUS10444 PE=3 SV=1	0	61.63	36	14	28	14	14	481	54.1	6.61	33.59	14	0	0.454	0.731	0.239	0.148	-1.14	-0.45	-2.07	-2.75	0.0712786	0.859387	0.052558	0.00694102	603.4	273.9	440.8	65.4	1
High	Master Protein	A0A0M3J2Q2	Properdin (inferred by orthology to a human protein) OS=Anisakis simplex OX=6269 GN=ASIM_LOCUS1685 PE=4 SV=1	0	4.674	8	2	2	2	2	277	30.9	5.81	1.97	2	0	1.855	2.198	0.188	0.158	0.89	1.14	-2.41	-2.66	0.958316	0.544356	0.0845789	0.0366351	78.3	145.2	172	27.2	1
High	Master Protein	A0A158PPI4	Col_cuticle_N domain-containing protein OS=Anisakis simplex OX=6269 GN=ASIM_LOCUS14168 PE=3 SV=1	0	141.714	20	18	97	18	18	956	95.8	8.56	111.75	18	0	0.586	0.313	0.094	0.175	-0.77	-1.67	-3.42	-2.52	0.0905417	0.0060532	3.92889e-05	0.000390181	3923.3	2297.9	1229.7	215	1
High	Master Protein	A0A0M3J0V8	NAC-A/B domain-containing protein OS=Anisakis simplex OX=6269 GN=ASIM_LOCUS1041 PE=4 SV=1	0	22.154	29	4	8	2	2	153	16.8	5.2	5.53	4	2	0.717	1.057	0.238	0.161	-0.48	0.08	-2.07	-2.63	0.574586	0.999566	0.165329	0.040339	160.6	115.1	169.7	27.4	1
High	Master Protein	A0A3P6RND9	Myosin_tail_1 domain-containing protein OS=Anisakis simplex OX=6269 GN=ASIM_LOCUS15573 PE=4 SV=1	0	163.189	42	38	78	37	38	1074	125.5	5.22	64.91	38	0	4.582	4.228	0.054	0.058	2.2	2.08	-4.21	-4.1	0.167548	0.241097	0.021404	0.0389607	655.9	3005.2	2773.4	161.9	1
High	Master Protein	A0A0M3JRD2	NAD(P)H-hydrate epimerase OS=Anisakis simplex OX=6269 GN=ASIM_LOCUS10011 PE=3 SV=1	0	22.571	26	4	6	4	4	292	31.8	8.27	9.78	4	0	0.545	0.708	0.252	0.194	-0.87	-0.5	-1.99	-2.37	0.218966	0.896753	0.116555	0.0296963	270	147.2	191.2	37.1	1
High	Master Protein	A0A0M3K1U4	SCP domain-containing protein OS=Anisakis simplex OX=6269 GN=ASIM_LOCUS14262 PE=4 SV=2	0	30.471	41	8	17	8	8	225	24.9	7.08	20.36	8	0	0.243	0.746	0.39	0.127	-2.04	-0.42	-1.36	-2.98	0.136153	0.961167	0.297344	0.0321914	295.3	71.8	220.3	28	1
High	Master Protein	A0A0M3K9S2	Mesencephalic astrocyte-derived neurotrophic factor homolog OS=Anisakis simplex OX=6269 GN=ASIM_LOCUS17120 PE=3 SV=1	0.005	2.863	7	1	1	1	1	181	20.6	8.47	2.32	1	0	0.289	1.825	0.542	0.086	-1.79	0.87	-0.88	-3.54	0.651719	0.786513	0.41315	0.0374565	49.7	14.4	90.8	7.8	1
High	Master Protein	A0A0M3K551	Elongation factor 1-alpha OS=Anisakis simplex OX=6269 GN=ASIM_LOCUS15499 PE=3 SV=1	0	25.818	23	5	10	5	5	465	50.8	9.04	17.69	5	0	1.66	3.049	0.132	0.072	0.73	1.61	-2.93	-3.8	0.981496	0.430937	0.06697	0.0200252	109.4	181.6	333.5	23.9	1
High	Master Protein	A0A0M3KA34	lactoylglutathione lyase OS=Anisakis simplex OX=6269 GN=ASIM_LOCUS17232 PE=3 SV=1	0	4.651	13	2	2	2	2	145	16.8	7.44	4.18	2	0	1.983	2.574	0.127	0.098	0.99	1.36	-2.97	-3.35	0.811225	0.275615	0.0226879	0.00915441	29.3	58.1	75.4	7.4	1
High	Master Protein	A0A0M3KAW7	tRNA-synt_1g domain-containing protein OS=Anisakis simplex OX=6269 GN=ASIM_LOCUS17515 PE=3 SV=1	0	12.133	72	3	4	3	3	67	7.8	8.13	9.41	3	0	1.814	1.765	0.074	0.076	0.86	0.82	-3.75	-3.71	0.993378	0.885064	0.114051	0.0466715	182.1	330.3	321.4	24.5	1
High	Master Protein	A0A0M3JS03	60S acidic ribosomal protein P2 OS=Anisakis simplex OX=6269 GN=ASIM_LOCUS10283 PE=3 SV=1	0	26.533	14	4	12	4	4	407	45.1	6.92	13.7	4	0	0.878	1.355	0.01	0.01	-0.19	0.44	-6.64	-6.64	0.828791	0.993905	0.0577296	0.0241972	366.7	322.1	496.8	3.2	1
High	Master Protein	A0A0M3K816	TOG domain-containing protein OS=Anisakis simplex OX=6269 GN=ASIM_LOCUS16514 PE=4 SV=1	0	16.5	12	4	5	4	4	594	66.1	5.2	4.39	4	0	1.484	2.269	0.151	0.099	0.57	1.18	-2.72	-3.33	0.999993	0.584374	0.112507	0.0303504	56.2	83.5	127.6	12.6	1
High	Master Protein	A0A0M3JA06	Galectin OS=Anisakis simplex OX=6269 GN=ASIM_LOCUS4238 PE=4 SV=1	0	7.715	16	2	6	2	2	103	12.3	7.56	11.11	2	0	1.967	3.348	0.047	0.028	0.98	1.74	-4.41	-5.18	0.98458	0.678516	0.182211	0.0370409	323.7	636.5	1083.5	29.9	1
High	Master Protein	A0A0M3JW11	FABP domain-containing protein OS=Anisakis simplex OX=6269 GN=ASIM_LOCUS11910 PE=3 SV=1	0	12.535	35	4	4	4	4	174	20	6.92	6.86	4	0	0.691	1.389	0.624	0.311	-0.53	0.47	-0.68	-1.69	0.35125	0.709972	0.561201	0.0213981	120.8	83.4	167.7	52.1	1
High	Master Protein	A0A0M3JCE4	VWFA domain-containing protein OS=Anisakis simplex OX=6269 GN=ASIM_LOCUS5077 PE=4 SV=1	0.005	3.494	9	1	1	1	1	94	10.2	8.72	2.86	1	0	1.351	4.971	0.181	0.049	0.43	2.31	-2.47	-4.35	0.976449	0.184371	0.0526231	0.00767325	31.1	42.1	154.8	7.6	1
High	Master Protein	A0A0M3J183	Tropomyosin OS=Anisakis simplex OX=6269 GN=ASIM_LOCUS1166 PE=4 SV=1	0	10.423	18	4	8	4	4	206	24.4	5.3	1.77	4	0	0.221	0.832	0.712	0.189	-2.17	-0.26	-0.49	-2.4	0.00893105	0.958971	0.912201	0.00854768	85.9	19	71.5	13.5	1
High	Master Protein	A0A0M3JW64	alanine transaminase OS=Anisakis simplex OX=6269 GN=ASIM_LOCUS11976 PE=3 SV=1	0	10.958	7	3	3	3	3	553	62.2	7.34	6.44	3	0	0.916	9.92	0.493	0.046	-0.13	3.31	-1.02	-4.46	0.944698	0.0827911	0.5918	0.0290002	13.8	12.7	137.3	6.3	1
High	Master Protein	A0A0M3KIF9	Collagen triple helix repeat protein OS=Anisakis simplex OX=6269 GN=ASIM_LOCUS20157 PE=3 SV=1	0.001	4.509	27	2	9	1	1	67	6.5	8.02	6.75	2	0	0.084	0.133	0.354	0.223	-3.58	-2.92	-1.5	-2.17	0.000448099	0.00216413	0.0331806	0.00951021	206.4	17.2	27.4	6.1	1
High	Master Protein	A0A0M3KAL6	Glutathione S-transferase OS=Anisakis simplex OX=6269 GN=ASIM_LOCUS17414 PE=3 SV=1	0	77.043	71	12	47	12	12	209	24.4	7.18	52.04	12	0	0.278	0.516	0.213	0.115	-1.85	-0.96	-2.23	-3.12	0.0753728	0.667621	0.138683	0.0228781	1442.2	400.9	743.7	85.4	1
High	Master Protein	A0A0M3K5X6	purine-nucleoside phosphorylase OS=Anisakis simplex OX=6269 GN=ASIM_LOCUS15774 PE=3 SV=1	0	43.72	28	7	15	7	7	364	40.2	7.39	22.95	7	0	0.196	1.017	0.537	0.103	-2.35	0.02	-0.9	-3.28	0.21993	0.999993	0.48411	0.0424684	172.3	33.7	175.2	18.1	1
High	Master Protein	A0A0M3JGY9	Dosage compensation protein dpy-30 (inferred by orthology to a C. elegans protein) OS=Anisakis simplex OX=6269 GN=ASIM_LOCUS6671 PE=3 SV=1	0	6.456	18	2	3	2	2	147	15.7	4.44	2.56	2	0	2.544	2.67	0.101	0.096	1.35	1.42	-3.3	-3.37	0.749265	0.361291	0.0397142	0.021384	28.5	72.6	76.2	7.4	1
High	Master Protein	A0A0M3JYK8	COesterase domain-containing protein OS=Anisakis simplex OX=6269 GN=ASIM_LOCUS12965 PE=4 SV=1	0	22.318	15	5	11	5	5	542	60.6	6.62	2.71	5	0	0.227	0.294	0.472	0.365	-2.14	-1.76	-1.08	-1.46	0.00462617	0.0259513	0.107165	0.0307094	259.6	59	76.4	27.9	1
High	Master Protein	A0A3P6NYR9	Galectin OS=Anisakis simplex OX=6269 GN=ASIM_LOCUS7529 PE=4 SV=1	0	23.216	48	4	16	3	3	84	9.6	9.11	15.37	4	0	1.132	1.743	0.116	0.075	0.18	0.8	-3.11	-3.73	0.945232	0.897047	0.111443	0.0344463	53.8	60.9	93.8	7.1	1
High	Master Protein	A0A0M3K232	Voltage-dependent anion-selective channel protein 3 OS=Anisakis simplex OX=6269 GN=ASIM_LOCUS14363 PE=3 SV=1	0	29.082	41	8	12	8	8	249	27.3	8.9	7.25	8	0	0.753	1.095	0.186	0.128	-0.41	0.13	-2.43	-2.97	0.71037	0.998786	0.0979565	0.0329078	330.9	249.1	362.3	46.3	1
High	Master Protein	A0A0M3K064	Secreted protein OS=Anisakis simplex OX=6269 GN=ASIM_LOCUS13618 PE=4 SV=1	0	47.898	57	9	22	9	9	164	17.7	8.38	25.06	9	0	0.312	0.463	0.184	0.124	-1.68	-1.11	-2.44	-3.01	0.138372	0.648853	0.150905	0.0448119	1453	452.9	673.4	83.4	1
High	Master Protein	A0A0M3K1Y0	Vitellogenin domain-containing protein OS=Anisakis simplex OX=6269 GN=ASIM_LOCUS14302 PE=4 SV=1	0	49.215	14	16	22	16	16	1681	194.9	6.54	9.62	16	0	0.16	0.941	0.557	0.095	-2.64	-0.09	-0.84	-3.4	0.113226	0.999477	0.2479	0.0153086	114.7	18.4	107.9	10.3	1
High	Master Protein	A0A158PP77	phosphopyruvate hydratase OS=Anisakis simplex OX=6269 GN=ASIM_LOCUS13276 PE=3 SV=1	0	375.529	59	41	288	40	41	653	70.9	7.36	372.25	41	0	0.508	0.944	0.177	0.095	-0.98	-0.08	-2.5	-3.39	0.36734	0.999618	0.105463	0.0220093	6730.7	3421.9	6350.8	605.3	1
High	Master Protein	A0A3P6PHV8	Uncharacterized protein OS=Anisakis simplex OX=6269 GN=ASIM_LOCUS1709 PE=4 SV=1	0	94.223	51	25	50	22	22	465	54.6	4.87	66.34	25	4	0.633	0.529	0.259	0.31	-0.66	-0.92	-1.95	-1.69	0.716778	0.438303	0.00845157	0.0300891	3471.2	2197.2	1837.2	568.7	1
High	Master Protein	A0A3P6QDN5	Pyrrolo-quinoline quinone OS=Anisakis simplex OX=6269 GN=ASIM_LOCUS7836 PE=4 SV=1	0	7.475	46	2	4	2	2	79	8.8	5	2.18	2	0	0.838	1.332	0.132	0.083	-0.25	0.41	-2.92	-3.59	0.814129	0.95896	0.0406074	0.0134215	76.6	64.2	102.1	8.5	1
High	Master Protein	A0A0M3IZF7	phosphoenolpyruvate carboxykinase (GTP) OS=Anisakis simplex OX=6269 GN=ASIM_LOCUS540 PE=3 SV=1	0	108.673	53	22	48	20	20	621	69.8	6.73	51.19	22	2	0.5	0.761	0.262	0.172	-1	-0.39	-1.93	-2.54	0.230967	0.955301	0.224793	0.0428276	794.9	397.2	604.9	104.2	1
High	Master Protein	A0A3P6PJC7	Uncharacterized protein OS=Anisakis simplex OX=6269 GN=ASIM_LOCUS2956 PE=4 SV=1	0	9.307	19	3	3	3	3	185	20.7	6.28	5.04	3	0	0.334	0.6	0.33	0.184	-1.58	-0.74	-1.6	-2.44	0.031314	0.564515	0.0892991	0.00933928	364.2	121.8	218.4	40.2	1
High	Master Protein	A0A0M3KCT5	Peptidase A1 domain-containing protein OS=Anisakis simplex OX=6269 GN=ASIM_LOCUS18183 PE=3 SV=1	0.009	2.281	11	1	3	1	1	90	10.2	5.33	2.08	1	0	0.824	3.473	0.51	0.121	-0.28	1.8	-0.97	-3.05	0.853788	0.282827	0.6295	0.0245067	18.8	15.5	65.3	7.9	1
High	Master Protein	A0A0M3JV04	Transcription factor BTF3 OS=Anisakis simplex OX=6269 GN=ASIM_LOCUS11502 PE=3 SV=2	0	28.432	15	6	12	6	6	634	70.9	6.01	12.32	6	0	0.322	1.111	0.715	0.208	-1.63	0.15	-0.48	-2.27	0.0990427	0.995727	0.965235	0.0458736	94.5	30.5	105	21.8	1
High	Master Protein	Q14QT4	Ani s 4 allergen OS=Anisakis simplex OX=6269 GN=anis4 PE=2 SV=1	0	47.19	48	9	36	9	9	115	12.7	5.86	40.53	9	0	0.244	0.41	0.158	0.094	-2.03	-1.29	-2.67	-3.41	0.00694622	0.064135	0.000497295	0.000293094	2505.5	612.3	1026.1	96.5	1
High	Master Protein	A0A0M3J6I4	PCCA carboxylase OS=Anisakis simplex OX=6269 GN=ASIM_LOCUS3016 PE=4 SV=1	0	42.674	51	11	19	5	5	213	24.2	6.68	23.51	11	0	2.32	3.086	0.107	0.081	1.21	1.63	-3.22	-3.63	0.0373684	0.0254613	0.00019418	0.000237506	164.2	381.1	506.8	40.9	1
High	Master Protein	A0A0M3KAL7	Tropomyosin OS=Anisakis simplex OX=6269 GN=ASIM_LOCUS17415 PE=3 SV=1	0	26.685	68	8	13	8	8	78	9.1	4.49	12.36	8	0	0.395	0.537	0.116	0.086	-1.34	-0.9	-3.1	-3.55	0.235186	0.854822	0.155542	0.0458368	1526.2	603.3	819.6	70.2	1
High	Master Protein	A0A3P6T8G2	SH3 domain-containing protein OS=Anisakis simplex OX=6269 GN=ASIM_LOCUS17927 PE=4 SV=1	0	36.332	22	12	16	8	12	708	81.6	5.2	6.2	12	0	2.624	3.535	0.193	0.144	1.39	1.82	-2.37	-2.8	0.63169	0.261159	0.114136	0.0470714	75.1	197.1	265.5	38.1	1
High	Master Protein	A0A0M3K251	Myosin regulatory light chain 2 (inferred by orthology to a D. melanogaster protein) OS=Anisakis simplex OX=6269 GN=ASIM_LOCUS14387 PE=4 SV=2	0	78.447	76	13	40	1	1	174	19.2	4.96	49.9	13	0	0.173	0.665	0.406	0.106	-2.53	-0.59	-1.3	-3.24	0.08184	0.917691	0.53753	0.0422226	91.3	15.8	60.7	6.4	1
High	Master Protein	A0A0M3K208	Uncharacterized protein OS=Anisakis simplex OX=6269 GN=ASIM_LOCUS14333 PE=4 SV=1	0	75.945	78	11	40	11	11	212	23.5	5.39	42.62	11	0	0.844	0.868	0.215	0.209	-0.25	-0.2	-2.22	-2.26	0.55089	0.989349	0.100486	0.0417638	283	238.7	245.5	51.2	1
High	Master Protein	A0A0M3KAE7	Glycine cleavage system H protein OS=Anisakis simplex OX=6269 GN=ASIM_LOCUS17345 PE=3 SV=1	0	19.176	32	4	8	4	4	164	18	4.75	5.03	4	0	0.315	0.834	0.788	0.298	-1.67	-0.26	-0.34	-1.75	0.0336317	0.901672	0.360742	0.0134865	139.2	43.9	116.1	34.6	1
High	Master Protein	A0A3P6PG32	Myosin_tail_1 domain-containing protein OS=Anisakis simplex OX=6269 GN=ASIM_LOCUS2265 PE=4 SV=1	0	22.012	25	6	10	4	6	205	23.9	8.76	14.6	6	0	4.061	1.919	0.038	0.081	2.02	0.94	-4.71	-3.63	0.00785254	0.275384	4.67015e-05	0.000464398	410.2	1665.9	787.1	63.5	1
High	Master Protein	A0A0M3JZU4	BtpA family membrane complex biogenesis protein OS=Anisakis simplex OX=6269 GN=ASIM_LOCUS13481 PE=3 SV=1	0	9.573	21	4	4	4	4	292	31.5	6.38	2.17	4	0	0.299	0.588	0.218	0.111	-1.74	-0.77	-2.2	-3.17	0.351942	0.77301	0.047498	0.0307155	61.3	18.3	36.1	4	1
High	Master Protein	A0A3P6SZK1	Transket_pyr domain-containing protein OS=Anisakis simplex OX=6269 GN=ASIM_LOCUS16907 PE=3 SV=1	0	16.644	10	7	10	7	7	797	90.1	6.6	6.13	7	0	0.318	1.685	0.589	0.111	-1.65	0.75	-0.76	-3.17	0.319434	0.758995	0.359266	0.0145725	79	25.2	133.2	14.8	1
High	Master Protein	A0A0M3JWS2	Transthyretin-like family protein OS=Anisakis simplex OX=6269 GN=ASIM_LOCUS12219 PE=3 SV=1	0	9.307	39	3	7	3	3	143	16.1	5	0	3	0	0.831	1.349	0.118	0.072	-0.27	0.43	-3.09	-3.79	0.903831	0.971035	0.0470894	0.0200656	119.9	99.6	161.8	11.7	1
High	Master Protein	A0A0M3JRJ4	60S ribosomal protein L4 (inferred by orthology to a C. elegans protein) OS=Anisakis simplex OX=6269 GN=ASIM_LOCUS10089 PE=3 SV=1	0	9.417	15	4	4	4	4	360	40.6	10.95	5.05	4	0	4.265	2.131	0.07	0.141	2.09	1.09	-3.83	-2.83	0.0114778	0.23825	0.000319474	0.00377103	74.9	319.4	159.6	22.5	1
High	Master Protein	A0A0M3JYS1	V-type proton ATPase subunit E (inferred by orthology to a D. melanogaster protein) OS=Anisakis simplex OX=6269 GN=ASIM_LOCUS13038 PE=3 SV=1	0	30.107	26	4	12	4	4	226	26	7.02	15.1	4	0	1.5	1.614	0.125	0.116	0.59	0.69	-3	-3.11	0.999086	0.869655	0.048925	0.025112	103.3	155	166.7	19.3	1
High	Master Protein	A0A0M3K6C4	Proteasome subunit beta type-7 OS=Anisakis simplex OX=6269 GN=ASIM_LOCUS15922 PE=4 SV=1	0	13.539	32	5	5	5	5	273	29.7	7.99	2	5	0	0.839	1.335	0.115	0.072	-0.25	0.42	-3.12	-3.79	0.680481	0.97667	0.115835	0.026155	102.9	86.3	137.4	9.9	1
High	Master Protein	A0A0M3JT42	Peptidyl-prolyl cis-trans isomerase OS=Anisakis simplex OX=6269 GN=ASIM_LOCUS10736 PE=3 SV=1	0	14.587	26	4	6	4	4	205	22.1	7.42	3.71	4	0	1.207	1.391	0.284	0.247	0.27	0.48	-1.82	-2.02	0.998367	0.893672	0.101185	0.0484537	90.7	109.5	126.2	31.1	1
High	Master Protein	A0A3P6PX58	Chaperonin Cpn60/TCP-1 OS=Anisakis simplex OX=6269 GN=ASIM_LOCUS4789 PE=4 SV=1	0	51.043	65	8	18	6	6	141	14.9	5.34	22.23	8	0	0.208	0.776	0.698	0.187	-2.27	-0.37	-0.52	-2.42	0.013232	0.84621	0.289182	0.00567889	162.4	33.8	125.9	23.6	1
High	Master Protein	A0A0M3KGS5	Myosin_tail_1 domain-containing protein OS=Anisakis simplex OX=6269 GN=ASIM_LOCUS19572 PE=4 SV=1	0	32.234	38	7	14	2	7	176	20.8	6.3	17.4	7	0	0.616	1.314	0.24	0.113	-0.7	0.39	-2.06	-3.15	0.718636	0.973469	0.157412	0.0355442	106	65.3	139.4	15.7	1
High	Master Protein	A0A3P6SUT5	Aminopeptidase OS=Anisakis simplex OX=6269 GN=ASIM_LOCUS16289 PE=3 SV=1	0	14.226	8	5	7	4	5	862	99.2	6.11	1.98	5	0	3.057	6.878	0.359	0.159	1.61	2.78	-1.48	-2.65	0.116654	0.0344208	0.0749591	0.0221805	23.5	72	161.9	25.8	1
High	Master Protein	A0A3P6SLJ0	Myosin_tail_1 domain-containing protein OS=Anisakis simplex OX=6269 GN=ASIM_LOCUS19808 PE=4 SV=1	0	46.858	48	11	17	5	11	273	31.7	5.31	10.71	11	0	1.539	2.263	0.156	0.106	0.62	1.18	-2.68	-3.24	0.999739	0.601117	0.103652	0.0260749	157.3	242.1	356	37.7	1
High	Master Protein	A0A3P6NGL2	Signal recognition particle-docking protein FtsY OS=Anisakis simplex OX=6269 GN=ASIM_LOCUS4358 PE=4 SV=1	0	6.131	20	3	4	3	3	106	11.6	5.63	0	3	0	0.753	0.882	0.343	0.293	-0.41	-0.18	-1.54	-1.77	0.312212	0.975078	0.0452726	0.0138205	98.5	74.2	86.9	25.4	1
High	Master Protein	A0A0M3J595	NPA domain-containing protein OS=Anisakis simplex OX=6269 GN=ASIM_LOCUS2578 PE=4 SV=1	0	33.573	34	6	16	1	6	148	17.7	4.98	12.69	6	0	0.171	0.455	0.682	0.257	-2.55	-1.14	-0.55	-1.96	0.0185356	0.279029	0.334065	0.0334486	379.9	65	172.8	44.3	1
High	Master Protein	A0A0M3JXL8	Neprilysin-2 OS=Anisakis simplex OX=6269 GN=ASIM_LOCUS12568 PE=3 SV=1	0	31.62	9	10	12	9	9	1471	167.9	6.37	8.55	10	1	1.65	3.931	0.253	0.106	0.72	1.97	-1.98	-3.23	0.95386	0.23905	0.217301	0.0325514	79.2	130.6	311.3	33.1	1
High	Master Protein	A0A3P6RUB2	ANIS5_cation-bd domain-containing protein OS=Anisakis simplex OX=6269 GN=ASIM_LOCUS17203 PE=4 SV=1	0	167.614	78	20	126	20	20	159	17.1	4.83	153.32	20	0	0.491	0.689	0.104	0.074	-1.02	-0.54	-3.27	-3.75	0.294798	0.910122	0.0453736	0.0173582	4681.5	2300.7	3224	239.1	1
High	Master Protein	A0A0M3K5G6	Carboxylic ester hydrolase OS=Anisakis simplex OX=6269 GN=ASIM_LOCUS15614 PE=3 SV=1	0	6.956	6	2	2	2	2	559	64	5.24	2.66	2	0	2.463	7.166	0.119	0.041	1.3	2.84	-3.08	-4.62	0.889735	0.142044	0.182363	0.0209537	27	66.4	193.3	7.9	1
High	Master Protein	A0A0M3K3V9	Galectin OS=Anisakis simplex OX=6269 GN=ASIM_LOCUS15057 PE=4 SV=1	0.007	2.286	4	1	1	1	1	214	24.5	6.93	2.03	1	0	0.261	0.623	0.468	0.196	-1.94	-0.68	-1.1	-2.35	0.0180184	0.494825	0.0633555	0.00523596	76.7	20	47.8	9.4	1
High	Master Protein	A0A0M3K9C1	Pepsin-I3 domain-containing protein OS=Anisakis simplex OX=6269 GN=ASIM_LOCUS16970 PE=3 SV=1	0	11.194	26	4	5	4	4	183	20.8	7.9	2.4	4	0	0.294	0.802	0.275	0.101	-1.77	-0.32	-1.86	-3.31	0.109259	0.951599	0.0735192	0.00942368	114.3	33.6	91.7	9.3	1
High	Master Protein	A0A3P6SLJ3	Glucosamine-6-phosphate deaminase OS=Anisakis simplex OX=6269 GN=ASIM_LOCUS20419 PE=4 SV=1	0.005	3.067	6	1	2	1	1	187	20.8	7.74	2.06	1	0	0.558	0.727	0.19	0.146	-0.84	-0.46	-2.4	-2.78	0.25344	0.889708	0.0609796	0.0205083	40.4	22.5	29.4	4.3	1
High	Master Protein	A0A3P6PIN2	Alpha-1,4 glucan phosphorylase (Fragment) OS=Anisakis simplex OX=6269 GN=ASIM_LOCUS2009 PE=3 SV=1	0	86.073	48	17	38	17	17	402	46.7	7.02	35.8	17	0	0.291	0.503	0.331	0.192	-1.78	-0.99	-1.59	-2.38	0.061436	0.571709	0.174521	0.0281955	642.8	187.1	323.2	62	1
High	Master Protein	A0A0M3J662	Putative alcohol dehydrogenase (inferred by orthology to a S. mansoni protein) OS=Anisakis simplex OX=6269 GN=ASIM_LOCUS2895 PE=4 SV=1	0	40.764	38	8	16	1	1	252	27	8.28	12.49	8	7	0.574	0.812	0.363	0.257	-0.8	-0.3	-1.46	-1.96	0.164832	0.939029	0.11673	0.0198332	264.9	152.2	215	55.2	1
High	Master Protein	A0A0M3J1J1	Phosphatidylethanolamine-binding protein homolog (inferred by orthology to a C. elegans protein) OS=Anisakis simplex OX=6269 GN=ASIM_LOCUS1274 PE=3 SV=1	0	86.28	69	13	52	13	13	182	20.1	8.59	46.06	13	0	0.19	0.6	0.713	0.225	-2.4	-0.74	-0.49	-2.15	0.0169882	0.638395	0.797156	0.0294483	420.3	79.7	252.3	56.9	1
High	Master Protein	A0A0M3K2Z8	Probable elongation factor 1-gamma (inferred by orthology to a C. elegans protein) OS=Anisakis simplex OX=6269 GN=ASIM_LOCUS14737 PE=4 SV=1	0	12.433	10	4	5	4	4	387	43.8	6.67	6.21	4	0	0.747	0.888	0.301	0.254	-0.42	-0.17	-1.73	-1.98	0.62168	0.988557	0.0388255	0.0219113	127.7	95.5	113.4	28.8	1
High	Master Protein	A0A0M3KJU5	DUF4280 domain-containing protein OS=Anisakis simplex OX=6269 GN=ASIM_LOCUS20643 PE=4 SV=1	0	21.966	36	4	10	4	4	215	23.8	7.02	14.99	4	0	0.303	1.262	0.336	0.081	-1.72	0.34	-1.57	-3.63	0.366269	0.987998	0.138992	0.0168827	179.7	54.4	226.7	18.3	1
High	Master Protein	A0A0M3JU32	Laminin-like protein epi-1 (inferred by orthology to a C. elegans protein) OS=Anisakis simplex OX=6269 GN=ASIM_LOCUS11135 PE=4 SV=2	0	15.91	3	6	6	6	6	3639	400.7	5.47	0	6	0	0.939	1.346	0.302	0.21	-0.09	0.43	-1.73	-2.25	0.742958	0.918984	0.205076	0.0359684	84.8	79.7	114.2	24	1
High	Master Protein	A0A0M3K659	Myosin head OS=Anisakis simplex OX=6269 GN=ASIM_LOCUS15857 PE=3 SV=1	0	224.325	35	51	95	42	45	1557	178.9	6.06	105.61	51	5	2.224	2.028	0.271	0.297	1.15	1.02	-1.88	-1.75	0.139188	0.371231	0.00766816	0.0263895	956.8	2127.7	1940.1	576.6	1
High	Master Protein	A0A0M3JTD5	Inositol-1-monophosphatase OS=Anisakis simplex OX=6269 GN=ASIM_LOCUS10843 PE=3 SV=1	0	20.68	27	7	13	7	7	354	38.4	6.47	4.46	7	0	1.417	2.902	0.127	0.062	0.5	1.54	-2.97	-4.01	0.999673	0.518722	0.146068	0.0282809	74.2	105.2	215.4	13.4	1

## Sheet: Table 6
Supplementary Table 6. More abundant proteins in A. simplex L4 larvae compared to A. simplex L3 larvae
Protein FDR Confidence: Combined	Master	Accession	Description	Exp. q-value: Combined	Sum PEP Score	Coverage [%]	# Peptides	# PSMs	# Protein Unique Peptides	# Unique Peptides	# AAs	MW [kDa]	calc. pI	Score Sequest HT: Sequest HT	# Peptides (by Search Engine): Sequest HT	# Razor Peptides	Abundance Ratio: (L3, GLU) / (L3, CTR)	Abundance Ratio: (L4, CTR) / (L3, CTR)	Abundance Ratio: (L4, GLU) / (L3, GLU)	Abundance Ratio: (L4, GLU) / (L4, CTR)	Abundance Ratio (log2): (L3, GLU) / (L3, CTR)	Abundance Ratio (log2): (L4, CTR) / (L3, CTR)	Abundance Ratio (log2): (L4, GLU) / (L3, GLU)	Abundance Ratio (log2): (L4, GLU) / (L4, CTR)	Abundance Ratio P-Value: (L3, GLU) / (L3, CTR)	Abundance Ratio P-Value: (L4, CTR) / (L3, CTR)	Abundance Ratio P-Value: (L4, GLU) / (L3, GLU)	Abundance Ratio P-Value: (L4, GLU) / (L4, CTR)	Abundances (Grouped): L3, CTR	Abundances (Grouped): L3, GLU	Abundances (Grouped): L4, CTR	Abundances (Grouped): L4, GLU	# Protein Groups	Modifications
High	Master Protein	A0A0M3J6I4	PCCA carboxylase OS=Anisakis simplex OX=6269 GN=ASIM_LOCUS3016 PE=4 SV=1	0	42.674	51	11	19	5	5	213	24.2	6.68	23.51	11	0	2.32	3.086	0.107	0.081	1.21	1.63	-3.22	-3.63	0.0373684	0.0254613	0.00019418	0.000237506	164.2	381.1	506.8	40.9	1
High	Master Protein	A0A3P6SUT5	Aminopeptidase OS=Anisakis simplex OX=6269 GN=ASIM_LOCUS16289 PE=3 SV=1	0	14.226	8	5	7	4	5	862	99.2	6.11	1.98	5	0	3.057	6.878	0.359	0.159	1.61	2.78	-1.48	-2.65	0.116654	0.0344208	0.0749591	0.0221805	23.5	72	161.9	25.8	1
High	Master Protein	A0A0M3KAH2	Tubulin alpha chain OS=Anisakis simplex OX=6269 GN=ASIM_LOCUS17370 PE=3 SV=1	0	35.599	34	9	10	4	5	433	48.2	5.14	10.37	9	4	3.689	3.118	0.133	0.157	1.88	1.64	-2.91	-2.67	0.00316191	0.0120028	0.000195219	0.000694514	70.8	261.3	220.8	34.6	1
High	Master Protein	A0A0M3KD67	Myosin_tail_1 domain-containing protein OS=Anisakis simplex OX=6269 GN=ASIM_LOCUS18314 PE=4 SV=1	0	18.087	27	7	10	2	7	341	39.5	7.85	3.05	7	0	10.945	4.961	0.022	0.05	3.45	2.31	-5.48	-4.33	0.000530359	0.00537862	1.75989e-05	0.000111085	46.6	510.4	231.4	11.5	1
High	Master Protein	A0A0M3JVM9	Disorganized muscle protein 1 (inferred by orthology to a C. elegans protein) OS=Anisakis simplex OX=6269 GN=ASIM_LOCUS11752 PE=4 SV=1	0	132.916	73	25	63	25	25	325	36.3	5.5	82.87	25	0	3.017	2.885	0.914	0.956	1.59	1.53	-0.13	-0.07	0.00323343	0.00527605	0.885901	0.922722	1756.3	5298.3	5066.8	4842.6	1
High	Master Protein	A0A0M3JTQ4	Myosin regulatory light chain 2 (inferred by orthology to a D. melanogaster protein) OS=Anisakis simplex OX=6269 GN=ASIM_LOCUS10989 PE=4 SV=1	0	96.046	78	14	46	2	2	170	18.7	5.2	65.45	14	15	1.47	1.749	1.064	0.894	0.56	0.81	0.09	-0.16	0.019514	0.00860412	0.70197	0.987473	1987	2921.7	3476.2	3109	1

## Sheet: Table 7
Supplementary Table 7. More abundant proteins in A. simplex L3 larvae compared to A. simplex L4 larvae
Protein FDR Confidence: Combined	Master	Accession	Description	Exp. q-value: Combined	Sum PEP Score	Coverage [%]	# Peptides	# PSMs	# Protein Unique Peptides	# Unique Peptides	# AAs	MW [kDa]	calc. pI	Score Sequest HT: Sequest HT	# Peptides (by Search Engine): Sequest HT	# Razor Peptides	Abundance Ratio: (L3, GLU) / (L3, CTR)	Abundance Ratio: (L4, CTR) / (L3, CTR)	Abundance Ratio: (L4, GLU) / (L3, GLU)	Abundance Ratio: (L4, GLU) / (L4, CTR)	Abundance Ratio (log2): (L3, GLU) / (L3, CTR)	Abundance Ratio (log2): (L4, CTR) / (L3, CTR)	Abundance Ratio (log2): (L4, GLU) / (L3, GLU)	Abundance Ratio (log2): (L4, GLU) / (L4, CTR)	Abundance Ratio P-Value: (L3, GLU) / (L3, CTR)	Abundance Ratio P-Value: (L4, CTR) / (L3, CTR)	Abundance Ratio P-Value: (L4, GLU) / (L3, GLU)	Abundance Ratio P-Value: (L4, GLU) / (L4, CTR)	Abundances (Grouped): L3, CTR	Abundances (Grouped): L3, GLU	Abundances (Grouped): L4, CTR	Abundances (Grouped): L4, GLU	# Protein Groups	Modifications
High	Master Protein	A0A0M3JRE8	SCP domain-containing protein OS=Anisakis simplex OX=6269 GN=ASIM_LOCUS10032 PE=4 SV=1	0	5.777	10	2	2	2	2	299	33.4	8.56	1.86	2	0	0.134	0.145	0.376	0.349	-2.9	-2.79	-1.41	-1.52	0.0276526	0.0356543	0.199326	0.308846	153.1	20.5	22.1	7.7	1
High	Master Protein	A0A0M3KA81	ShKT domain-containing protein OS=Anisakis simplex OX=6269 GN=ASIM_LOCUS17279 PE=4 SV=1	0.001	4.418	13	1	6	1	1	104	11.2	5.52	5.81	1	0	0.039	0.088	1.153	0.513	-4.68	-3.51	0.21	-0.96	0.00977816	0.0413169	0.920743	0.453546	187.4	7.3	16.4	8.4	1
High	Master Protein	A0A0M3JYK8	COesterase domain-containing protein OS=Anisakis simplex OX=6269 GN=ASIM_LOCUS12965 PE=4 SV=1	0	22.318	15	5	11	5	5	542	60.6	6.62	2.71	5	0	0.227	0.294	0.472	0.365	-2.14	-1.76	-1.08	-1.46	0.00462617	0.0259513	0.107165	0.0307094	259.6	59	76.4	27.9	1
High	Master Protein	A0A0M3KGD5	Col_cuticle_N domain-containing protein OS=Anisakis simplex OX=6269 GN=ASIM_LOCUS19433 PE=3 SV=1	0	28.202	24	2	7	2	2	238	24.4	6.9	18.65	2	0	0.113	0.178	1.531	0.971	-3.14	-2.49	0.61	-0.04	0.00212724	0.00665679	0.878198	0.998345	181.6	20.5	32.4	31.4	1
High	Master Protein	A0A0M3JGA9	TIL domain-containing protein OS=Anisakis simplex OX=6269 GN=ASIM_LOCUS6442 PE=4 SV=1	0	11.746	35	2	4	2	2	105	11.3	8.1	2.13	2	0	0.227	0.136	1.167	1.951	-2.14	-2.88	0.22	0.96	0.0201514	0.0059248	0.971977	0.545346	55.7	12.6	7.5	14.7	1
High	Master Protein	A0A0M3JZS7	Col_cuticle_N domain-containing protein OS=Anisakis simplex OX=6269 GN=ASIM_LOCUS13458 PE=3 SV=1	0	51.792	40	7	21	2	7	323	33	8.06	18.82	7	0	0.146	0.206	0.604	0.429	-2.77	-2.28	-0.73	-1.22	0.00918298	0.0342319	0.4744	0.205379	303.6	44.4	62.5	26.8	1
High	Master Protein	A0A0M3KIF9	Collagen triple helix repeat protein OS=Anisakis simplex OX=6269 GN=ASIM_LOCUS20157 PE=3 SV=1	0.001	4.509	27	2	9	1	1	67	6.5	8.02	6.75	2	0	0.084	0.133	0.354	0.223	-3.58	-2.92	-1.5	-2.17	0.000448099	0.00216413	0.0331806	0.00951021	206.4	17.2	27.4	6.1	1
High	Master Protein	A0A158PPI4	Col_cuticle_N domain-containing protein OS=Anisakis simplex OX=6269 GN=ASIM_LOCUS14168 PE=3 SV=1	0	141.714	20	18	97	18	18	956	95.8	8.56	111.75	18	0	0.586	0.313	0.094	0.175	-0.77	-1.67	-3.42	-2.52	0.0905417	0.0060532	3.92889e-05	0.000390181	3923.3	2297.9	1229.7	215	1
High	Master Protein	A0A0M3JDV7	Collagen triple helix repeat protein OS=Anisakis simplex OX=6269 GN=ASIM_LOCUS5588 PE=3 SV=1	0.001	4.46	60	2	9	1	1	67	6.5	8.02	4.23	2	0	0.157	0.103	0.393	0.6	-2.67	-3.28	-1.35	-0.74	0.0331517	0.021807	0.536112	0.961429	75.8	11.9	7.8	4.7	1

## Sheet: Table 8
Supplementary Table 8. More abundant proteins in A. simplex L4 larvae compared to A. simplex L3 larvae after treatment with glucose
Protein FDR Confidence: Combined	Master	Accession	Description	Exp. q-value: Combined	Sum PEP Score	Coverage [%]	# Peptides	# PSMs	# Protein Unique Peptides	# Unique Peptides	# AAs	MW [kDa]	calc. pI	Score Sequest HT: Sequest HT	# Peptides (by Search Engine): Sequest HT	# Razor Peptides	Abundance Ratio: (L3, GLU) / (L3, CTR)	Abundance Ratio: (L4, CTR) / (L3, CTR)	Abundance Ratio: (L4, GLU) / (L3, GLU)	Abundance Ratio: (L4, GLU) / (L4, CTR)	Abundance Ratio (log2): (L3, GLU) / (L3, CTR)	Abundance Ratio (log2): (L4, CTR) / (L3, CTR)	Abundance Ratio (log2): (L4, GLU) / (L3, GLU)	Abundance Ratio (log2): (L4, GLU) / (L4, CTR)	Abundance Ratio P-Value: (L3, GLU) / (L3, CTR)	Abundance Ratio P-Value: (L4, CTR) / (L3, CTR)	Abundance Ratio P-Value: (L4, GLU) / (L3, GLU)	Abundance Ratio P-Value: (L4, GLU) / (L4, CTR)	Abundances (Grouped): L3, CTR	Abundances (Grouped): L3, GLU	Abundances (Grouped): L4, CTR	Abundances (Grouped): L4, GLU	# Protein Groups	Modifications
High	Master Protein	A0A0M3JUP2	40S ribosomal protein S21 OS=Anisakis simplex OX=6269 GN=ASIM_LOCUS11378 PE=3 SV=1	0.001	4.223	33	2	4	2	2	95	10.4	5.45	4.33	2	0	4.386	1.297	4.481	15.156	2.13	0.37	2.16	3.92	0.0120607	0.896603	0.0173077	0.000850914	74.5	326.6	96.6	1463.6	1
High	Master Protein	A0A0M3J4N7	Similar to OS=Anisakis simplex OX=6269 GN=ASIM_LOCUS2370 PE=4 SV=1	0	5.171	17	3	3	3	3	245	28.4	5.17	2.27	3	0	3.434	5.867	8.51	4.982	1.78	2.55	3.09	2.32	0.56839	0.0963989	0.00649523	0.0836101	18.7	64.2	109.7	546.4	1
High	Master Protein	A0A3P6PN74	Collagen triple helix repeat protein OS=Anisakis simplex OX=6269 GN=ASIM_LOCUS8199 PE=3 SV=1	0	16.447	34	4	9	4	4	180	16.4	4.97	5.11	4	0	10.505	9.811	45.525	48.746	3.39	3.29	5.51	5.61	0.178308	0.166296	0.00635393	0.014715	6.3	66.4	62	3023.9	1
High	Master Protein	A0A3P6SU45	AcetylCoA_hyd_C domain-containing protein OS=Anisakis simplex OX=6269 GN=ASIM_LOCUS19999 PE=4 SV=1	0	29.955	46	5	13	5	5	149	16.2	8.16	10.39	5	0	0.785	0.692	3.112	3.529	-0.35	-0.53	1.64	1.82	0.895916	0.734409	0.0428939	0.0397916	444.4	348.7	307.6	1085.4	1
High	Master Protein	A0A3P6RPM0	EF-hand domain-containing protein OS=Anisakis simplex OX=6269 GN=ASIM_LOCUS16031 PE=4 SV=1	0	84.292	79	13	56	13	13	144	16.4	4.93	69.72	13	0	0.999	0.982	2.021	2.057	0	-0.03	1.02	1.04	0.933566	0.999355	0.0100456	0.00838843	2009.2	2007.4	1972.7	4057.9	1

## Sheet: Table 9
Supplementary Table 9. More abundant proteins in A. simplex L3 larvae compared to A. simplex L4 larvae after treatment with glucose
Protein FDR Confidence: Combined	Master	Accession	Description	Exp. q-value: Combined	Sum PEP Score	Coverage [%]	# Peptides	# PSMs	# Protein Unique Peptides	# Unique Peptides	# AAs	MW [kDa]	calc. pI	Score Sequest HT: Sequest HT	# Peptides (by Search Engine): Sequest HT	# Razor Peptides	Abundance Ratio: (L3, GLU) / (L3, CTR)	Abundance Ratio: (L4, CTR) / (L3, CTR)	Abundance Ratio: (L4, GLU) / (L3, GLU)	Abundance Ratio: (L4, GLU) / (L4, CTR)	Abundance Ratio (log2): (L3, GLU) / (L3, CTR)	Abundance Ratio (log2): (L4, CTR) / (L3, CTR)	Abundance Ratio (log2): (L4, GLU) / (L3, GLU)	Abundance Ratio (log2): (L4, GLU) / (L4, CTR)	Abundance Ratio P-Value: (L3, GLU) / (L3, CTR)	Abundance Ratio P-Value: (L4, CTR) / (L3, CTR)	Abundance Ratio P-Value: (L4, GLU) / (L3, GLU)	Abundance Ratio P-Value: (L4, GLU) / (L4, CTR)	Abundances (Grouped): L3, CTR	Abundances (Grouped): L3, GLU	Abundances (Grouped): L4, CTR	Abundances (Grouped): L4, GLU	# Protein Groups	Modifications
High	Master Protein	A0A0M3JZU4	BtpA family membrane complex biogenesis protein OS=Anisakis simplex OX=6269 GN=ASIM_LOCUS13481 PE=3 SV=1	0	9.573	21	4	4	4	4	292	31.5	6.38	2.17	4	0	0.299	0.588	0.218	0.111	-1.74	-0.77	-2.2	-3.17	0.351942	0.77301	0.047498	0.0307155	61.3	18.3	36.1	4	1
High	Master Protein	A0A3P6RND9	Myosin_tail_1 domain-containing protein OS=Anisakis simplex OX=6269 GN=ASIM_LOCUS15573 PE=4 SV=1	0	163.189	42	38	78	37	38	1074	125.5	5.22	64.91	38	0	4.582	4.228	0.054	0.058	2.2	2.08	-4.21	-4.1	0.167548	0.241097	0.021404	0.0389607	655.9	3005.2	2773.4	161.9	1
High	Master Protein	A0A0M3KA34	lactoylglutathione lyase OS=Anisakis simplex OX=6269 GN=ASIM_LOCUS17232 PE=3 SV=1	0	4.651	13	2	2	2	2	145	16.8	7.44	4.18	2	0	1.983	2.574	0.127	0.098	0.99	1.36	-2.97	-3.35	0.811225	0.275615	0.0226879	0.00915441	29.3	58.1	75.4	7.4	1
High	Master Protein	A0A0M3KIF9	Collagen triple helix repeat protein OS=Anisakis simplex OX=6269 GN=ASIM_LOCUS20157 PE=3 SV=1	0.001	4.509	27	2	9	1	1	67	6.5	8.02	6.75	2	0	0.084	0.133	0.354	0.223	-3.58	-2.92	-1.5	-2.17	0.000448099	0.00216413	0.0331806	0.00951021	206.4	17.2	27.4	6.1	1
High	Master Protein	A0A0M3JSH7	Proteasome subunit alpha type-3 OS=Anisakis simplex OX=6269 GN=ASIM_LOCUS10493 PE=3 SV=1	0	8.362	18	3	4	3	3	259	28.8	5.31	0	3	0	1.174	0.686	0.104	0.179	0.23	-0.54	-3.26	-2.48	0.793061	0.954741	0.0103348	0.0926482	79.2	93	54.3	9.7	1
High	Master Protein	A0A158PPJ2	Collagen alpha-1(IV) chain (inferred by orthology to a C. elegans protein) OS=Anisakis simplex OX=6269 GN=ASIM_LOCUS14252 PE=3 SV=1	0	16.859	7	7	7	7	7	1759	170.7	6.04	0	7	0	2.623	0.971	0.226	0.612	1.39	-0.04	-2.14	-0.71	0.117955	0.999952	0.0152214	0.605394	31.8	83.5	30.9	18.9	1
High	Master Protein	A0A0M3JRV0	Four and a half LIM domains protein 2 OS=Anisakis simplex OX=6269 GN=ASIM_LOCUS10213 PE=4 SV=1	0	12.638	24	6	6	6	6	337	38.1	7.77	4.36	6	0	3.926	4.446	0.051	0.045	1.97	2.15	-4.3	-4.47	0.163991	0.098602	0.00322666	0.00312172	118	463.3	524.6	23.6	1
High	Master Protein	A0A0M3KD67	Myosin_tail_1 domain-containing protein OS=Anisakis simplex OX=6269 GN=ASIM_LOCUS18314 PE=4 SV=1	0	18.087	27	7	10	2	7	341	39.5	7.85	3.05	7	0	10.945	4.961	0.022	0.05	3.45	2.31	-5.48	-4.33	0.000530359	0.00537862	1.75989e-05	0.000111085	46.6	510.4	231.4	11.5	1
High	Master Protein	A0A0M3KFA5	Programmed cell death protein 5 (inferred by orthology to a human protein) OS=Anisakis simplex OX=6269 GN=ASIM_LOCUS19053 PE=3 SV=1	0	7.44	23	2	3	2	2	113	12.6	9.47	3.16	2	0	2.18	1.613	0.063	0.085	1.12	0.69	-4	-3.56	0.614356	0.837805	0.00419217	0.0103052	108.2	235.9	174.5	14.8	1
High	Master Protein	A0A0M3J6W1	Fatty acid-binding protein homolog 9 (inferred by orthology to a C. elegans protein) OS=Anisakis simplex OX=6269 GN=ASIM_LOCUS3144 PE=3 SV=1	0	63.195	70	10	28	10	10	128	14.6	5.6	35.62	10	0	0.58	0.814	0.147	0.105	-0.78	-0.3	-2.76	-3.25	0.0903052	0.759846	0.000127486	9.03714e-05	1512.5	877.9	1231.1	129.2	1
High	Master Protein	A0A0M3JMG2	Transcriptional regulator OS=Anisakis simplex OX=6269 GN=ASIM_LOCUS8584 PE=4 SV=1	0	18.43	43	3	8	2	2	37	4.3	4.82	10.89	3	0	1.313	1.845	0.073	0.052	0.39	0.88	-3.78	-4.27	0.872572	0.502248	0.000989482	0.000956978	284.7	373.9	525.2	27.2	1
High	Master Protein	A0A0M3JZV3	Vacuolar proton pump subunit B OS=Anisakis simplex OX=6269 GN=ASIM_LOCUS13491 PE=3 SV=1	0	51.331	12	10	22	10	10	1284	144.6	6.11	18.94	10	0	1.498	2.138	0.304	0.213	0.58	1.1	-1.72	-2.23	0.847962	0.298792	0.0466645	0.0162941	56.9	85.2	121.6	25.9	1
High	Master Protein	A0A0M3KAH2	Tubulin alpha chain OS=Anisakis simplex OX=6269 GN=ASIM_LOCUS17370 PE=3 SV=1	0	35.599	34	9	10	4	5	433	48.2	5.14	10.37	9	4	3.689	3.118	0.133	0.157	1.88	1.64	-2.91	-2.67	0.00316191	0.0120028	0.000195219	0.000694514	70.8	261.3	220.8	34.6	1
High	Master Protein	A0A0M3JGY9	Dosage compensation protein dpy-30 (inferred by orthology to a C. elegans protein) OS=Anisakis simplex OX=6269 GN=ASIM_LOCUS6671 PE=3 SV=1	0	6.456	18	2	3	2	2	147	15.7	4.44	2.56	2	0	2.544	2.67	0.101	0.096	1.35	1.42	-3.3	-3.37	0.749265	0.361291	0.0397142	0.021384	28.5	72.6	76.2	7.4	1
High	Master Protein	A0A3P6NGL2	Signal recognition particle-docking protein FtsY OS=Anisakis simplex OX=6269 GN=ASIM_LOCUS4358 PE=4 SV=1	0	6.131	20	3	4	3	3	106	11.6	5.63	0	3	0	0.753	0.882	0.343	0.293	-0.41	-0.18	-1.54	-1.77	0.312212	0.975078	0.0452726	0.0138205	98.5	74.2	86.9	25.4	1
High	Master Protein	A0A3P6RUB2	ANIS5_cation-bd domain-containing protein OS=Anisakis simplex OX=6269 GN=ASIM_LOCUS17203 PE=4 SV=1	0	167.614	78	20	126	20	20	159	17.1	4.83	153.32	20	0	0.491	0.689	0.104	0.074	-1.02	-0.54	-3.27	-3.75	0.294798	0.910122	0.0453736	0.0173582	4681.5	2300.7	3224	239.1	1
High	Master Protein	A0A0M3K2Z8	Probable elongation factor 1-gamma (inferred by orthology to a C. elegans protein) OS=Anisakis simplex OX=6269 GN=ASIM_LOCUS14737 PE=4 SV=1	0	12.433	10	4	5	4	4	387	43.8	6.67	6.21	4	0	0.747	0.888	0.301	0.254	-0.42	-0.17	-1.73	-1.98	0.62168	0.988557	0.0388255	0.0219113	127.7	95.5	113.4	28.8	1
High	Master Protein	A0A0M3K659	Myosin head OS=Anisakis simplex OX=6269 GN=ASIM_LOCUS15857 PE=3 SV=1	0	224.325	35	51	95	42	45	1557	178.9	6.06	105.61	51	5	2.224	2.028	0.271	0.297	1.15	1.02	-1.88	-1.75	0.139188	0.371231	0.00766816	0.0263895	956.8	2127.7	1940.1	576.6	1
High	Master Protein	A0A158PNG4	Isochorismatase domain-containing protein OS=Anisakis simplex OX=6269 GN=ASIM_LOCUS11401 PE=3 SV=1	0	45.619	49	9	23	9	9	200	22	8.07	27.43	9	0	0.685	0.689	0.129	0.128	-0.55	-0.54	-2.95	-2.96	0.861514	0.894622	0.043184	0.0658398	975.5	667.9	671.7	86.2	1
High	Master Protein	A0A0M3JYS1	V-type proton ATPase subunit E (inferred by orthology to a D. melanogaster protein) OS=Anisakis simplex OX=6269 GN=ASIM_LOCUS13038 PE=3 SV=1	0	30.107	26	4	12	4	4	226	26	7.02	15.1	4	0	1.5	1.614	0.125	0.116	0.59	0.69	-3	-3.11	0.999086	0.869655	0.048925	0.025112	103.3	155	166.7	19.3	1
High	Master Protein	A0A0M3JWS2	Transthyretin-like family protein OS=Anisakis simplex OX=6269 GN=ASIM_LOCUS12219 PE=3 SV=1	0	9.307	39	3	7	3	3	143	16.1	5	0	3	0	0.831	1.349	0.118	0.072	-0.27	0.43	-3.09	-3.79	0.903831	0.971035	0.0470894	0.0200656	119.9	99.6	161.8	11.7	1
High	Master Protein	A0A0M3J8T0	HOOK domain-containing protein OS=Anisakis simplex OX=6269 GN=ASIM_LOCUS3811 PE=4 SV=1	0	14.48	19	2	6	2	2	125	14.9	6.58	9.88	2	0	7.068	2.444	0.044	0.126	2.82	1.29	-4.52	-2.99	0.0566024	0.728933	0.0084618	0.177398	22.1	156.1	54	6.8	1
High	Master Protein	A0A3P6PHV8	Uncharacterized protein OS=Anisakis simplex OX=6269 GN=ASIM_LOCUS1709 PE=4 SV=1	0	94.223	51	25	50	22	22	465	54.6	4.87	66.34	25	4	0.633	0.529	0.259	0.31	-0.66	-0.92	-1.95	-1.69	0.716778	0.438303	0.00845157	0.0300891	3471.2	2197.2	1837.2	568.7	1
High	Master Protein	A0A3P6QDN5	Pyrrolo-quinoline quinone OS=Anisakis simplex OX=6269 GN=ASIM_LOCUS7836 PE=4 SV=1	0	7.475	46	2	4	2	2	79	8.8	5	2.18	2	0	0.838	1.332	0.132	0.083	-0.25	0.41	-2.92	-3.59	0.814129	0.95896	0.0406074	0.0134215	76.6	64.2	102.1	8.5	1
High	Master Protein	A0A0M3J3L5	Chromosome partition protein Smc OS=Anisakis simplex OX=6269 GN=ASIM_LOCUS1998 PE=4 SV=1	0	92.404	53	19	50	16	16	329	38	4.96	58.59	19	1	0.669	0.551	0.322	0.391	-0.58	-0.86	-1.63	-1.36	0.959843	0.593683	0.0382923	0.185387	1593.9	1065.6	878.4	343.3	1
High	Master Protein	Q14QT4	Ani s 4 allergen OS=Anisakis simplex OX=6269 GN=anis4 PE=2 SV=1	0	47.19	48	9	36	9	9	115	12.7	5.86	40.53	9	0	0.244	0.41	0.158	0.094	-2.03	-1.29	-2.67	-3.41	0.00694622	0.064135	0.000497295	0.000293094	2505.5	612.3	1026.1	96.5	1
High	Master Protein	A0A0M3J6I4	PCCA carboxylase OS=Anisakis simplex OX=6269 GN=ASIM_LOCUS3016 PE=4 SV=1	0	42.674	51	11	19	5	5	213	24.2	6.68	23.51	11	0	2.32	3.086	0.107	0.081	1.21	1.63	-3.22	-3.63	0.0373684	0.0254613	0.00019418	0.000237506	164.2	381.1	506.8	40.9	1
High	Master Protein	A0A3P6PG32	Myosin_tail_1 domain-containing protein OS=Anisakis simplex OX=6269 GN=ASIM_LOCUS2265 PE=4 SV=1	0	22.012	25	6	10	4	6	205	23.9	8.76	14.6	6	0	4.061	1.919	0.038	0.081	2.02	0.94	-4.71	-3.63	0.00785254	0.275384	4.67015e-05	0.000464398	410.2	1665.9	787.1	63.5	1
High	Master Protein	A0A158PPI4	Col_cuticle_N domain-containing protein OS=Anisakis simplex OX=6269 GN=ASIM_LOCUS14168 PE=3 SV=1	0	141.714	20	18	97	18	18	956	95.8	8.56	111.75	18	0	0.586	0.313	0.094	0.175	-0.77	-1.67	-3.42	-2.52	0.0905417	0.0060532	3.92889e-05	0.000390181	3923.3	2297.9	1229.7	215	1
High	Master Protein	A0A0M3JRJ4	60S ribosomal protein L4 (inferred by orthology to a C. elegans protein) OS=Anisakis simplex OX=6269 GN=ASIM_LOCUS10089 PE=3 SV=1	0	9.417	15	4	4	4	4	360	40.6	10.95	5.05	4	0	4.265	2.131	0.07	0.141	2.09	1.09	-3.83	-2.83	0.0114778	0.23825	0.000319474	0.00377103	74.9	319.4	159.6	22.5	1

## Sheet: Table 10
Supplementary Table 10. The analysis of distribution of common and unique DRPs in different comparisons of A. simplex two stages of larvae after glucose treatment
Group	Total no of proteins	Specific proteins
L3 GLU vs L3 CTR L4 GLU vs L4 CTR	24	A0A0M3KAE7 A0A0M3JYK8 A0A0M3K2K1 A0A0M3J1J1 A0A0M3IYQ5 A0A0M3J595 A0A0M3KIF9 A0A0M3K3V9 A0A3P6PG32 A0A0M3JV41 A0A3P6PJC7 A0A0M3J6I4 A0A0M3K1X3 A0A0M3JUP2 A0A0M3JRJ4 Q14QT4 A0A0M3JVM6 A0A158PMX4 A0A0M3KAH2 A0A0M3JF54 A0A3P6PX58 A0A0M3J183 A0A0M3JEI5 A0A0M3KD67
L4 GLU vs L4 CTR	89	A0A3P6QGY7 A0A3P6SIA8 A0A3P6SU45 A0A0M3JA06 A0A0M3K064 A0A0M3KFJ4 A0A0M3JYS1 A0A0M3JRD2 A0A0M3JRE6 A0A0M3KA34 A0A3P6NYR9 A0A3P6PCW8 A0A0M3KJU5 A0A3P6RND9 A0A0M3K5X6 A0A0M3JUZ4 A0A0M3KFB2 A0A0M3K816 A0A0M3K7H9 A0A0M3J662 A0A0M3JXL8 A0A0M3K3M8 A0A3P6SUT5 A0A158PPI4 A0A3P6PIN2 A0A0M3K251 A0A0M3K1U4 A0A3P6T8G2 A0A3P6SLJ0 A0A0M3JYT8 A0A3P6QDN5 A0A3P6RPM0 A0A0M3JSE0 A0A0M3K232 A0A0M3KFA5 A0A0M3K9C1 A0A…
L3 GLU vs L3 CTR	19	A0A0M3KBE3 A0A0M3JGA9 A0A3P6S783 A0A0M3J1E8 A0A3P6NX97 A0A158PN20 A0A0M3K4H2 A0A0M3IYH2 A0A158PP35 A0A0M3JIN2 A0A0M3JZ39 A0A0M3KA81 A0A0M3JDV7 A0A0M3JRE8 A0A0M3JZS7 A0A0M3KGD5 A0A3P6UKD7 A0A0M3JVM9 A0A0M3K810

[truncated: 5 more sheets: Table 11, Table 12, Table 13, Table 14, Table 15]
